# Supplementary material for: An improved method for genome wide DNA methylation profiling correlated to transcription and genomic instability in two breast cancer cell lines
Source: BMC Genomics. 2009 May 13;10:223. doi: 10.1186/1471-2164-10-223 (PMC2696471; doi:10.1186/1471-2164-10-223)
Supplement: Additional File 3 — The information of genomic loci and primers for qPCR and bisulfite clone sequencing. This file provides the information of genomic loci that are selected for the validation of MMSDK using qPCR and bisulfite clone sequencing, as well as the sequences of the primers of qPCR and bisulfite clone sequencing. [file 1471-2164-10-223-S3.xls]

## Sheet: Sheet1
qPCR_ID	Fragment	MCF-7_MeCopy_20	MDA-MB-231_MeCopy_20	P-Value_20	FDR_PV_20	MCF-7_MeCopy_0	MDA-MB-231_MeCopy_0	P-Value_0	FDR_PV_0	MCF-7_Exp	MDA-MB-231_Expe	P-Value_EXP	Gene_ID	RefGene_main	RefGene_ID	Gene_Symbol	Gene_Structure	CpG_Island(GC%,OE,Length)	RepeatFam	MCF-7_CNV_Type	MCF-7_CNV_Copy	MDA-MB-231_CNV_Type	MDA-MB-231_CNV_Copy	Gene_Ontology_Biological_Process	Gene_Ontology_Cellular_Component	Gene_Ontology_Molecular_Function	Pathway		Sequence_400bp
1	chr3_64498402	8748	65.7522	7.4622e-11	2.6502e-07	10383	343.747	3.3926e-08	2.7805e-05	1.1	0.7	0.398984	56999	NM_182920	NM_182920.1	ADAMTS9	intron	NA	NA	NA	NA	NO_CHANGE	0.08	6508 // proteolysis // inferred from direct assay /// 6516 // glycoprotein catabolism // traceable author statement /// 7275 // development // traceable author statement /// 6508 // proteolysis // inferred from electronic annotation	5578 // extracellular matrix (sensu Metazoa) // inferred from direct assay /// 5578 // extracellular matrix (sensu Metazoa) // inferred from electronic annotation /// 31012 // extracellular matrix // inferred from electronic annotation	4222 // metalloendopeptidase activity // inferred from electronic annotation /// 8270 // zinc ion binding // inferred from electronic annotation /// 46872 // metal ion binding // inferred from electronic annotation /// 8237 // metallopeptidase activity // inferred from direct assay /// 8233 // peptidase activity // inferred from electronic annotation /// 8237 // metallopeptidase activity // infer…	NA		CACTAATCTCTTAGAGAATATGATCATTGATGAAGTTGTGCCTCCCCTCATCACATTACATACACCCACAGAGTGTTGTTGAGCACATCATAGGAAGGTCATGAAGCAAGCCCCCCTGTCTAGGGCCACAGTAATGAACAGTGAAAACAAGACACTCTCTCCTTTACCTTAGCAAGGCAGCAGGTGCACAGATGCGACGCGTCGACTGCATCGTAATTCAACACTCATTATTCACCTGGCTAAAAATGCGGTTTGGTGTGTGACACAGGCCTGTCATTGACTGTGAGAGGGTCACTCTGAGAGAATGATGGCCTGGGGCTCTTTGTCTTGGCTTGCCGGGAGCCCTGGCCCTCTCCCCAGCTCTGAGGGTCAGGAGGGCTCCTTGAAGGTGAGCAAATAG
2	chr12_33484134	1970	14.162	5.13477e-11	2.18834e-07	2115	70.2901	3.5046e-08	2.76591e-05	NA	NA	NA	341359	NM_198992	NM_198992.2	SYT10	promotor	chr12_33483080(68.95,0.90,1421)	NA	NO_CHANGE	0.18	DELETION	-0.33	NA	NA	NA	NA		TCCATCCAGGTTGCTAACTGCTGGAGCACAGAACAGGTTGGGGTGGCAGGGGAATTTGGGGCACCCTGGGGAAACTTCCAGGGACGGCTCCGGCCAAGAGAAGGCAACCCACCTGTGCAAAGGCTGGAAAAGGAGGTGAGGGAAGCGGGCGCCGGGCACTGCTCACTAACCTGGGCACTGGCCTTCTCCGTCTGCCACGCGTGCACGCGCTCCGAGCTCCCCGGGGCGCTCTCGTCCGAGGTCTGGGGCTGGCAGGTTGTGGCGAGAGCTAGAGTGCGCGCGAGGGGGGAGGGGGAACTCAAAAGTGGGTGGGAGGAAAAACATCACCGCCCTCACACCACGAGGGAGCAGCGGCTTGCTCGGCTCCCGGGGGCAGAGCCAAGGCGCGGGCGCGGCGGCC
3	chr2_228719669	788	10	4.77954e-09	5.36038e-06	1017	14.4432	1.1715e-11	4.16057e-08	4.1	3.6	0.48203	80309	NM_030623	NM_030623.2	SKIP	intron	NA	NA	NO_CHANGE	-0.24	DELETION	-0.33	NA	NA	NA	NA		TTAGCCGGGCGTGGTGGCGGGTGCCTGTAGTCCCAGCTACTCGGGAGGCTGAGGCAGGAGAATGGCGTGAACCCAGGAGGTGGAGCTTGCAGTGAGCCGAGTTTGGGCCACTGCACTCCAGCCTGGGCGACAGAGAGAGACTCTGTCTCAAAAAAAAAAAAATTTGTGTACATTTTTTGGCTGGGCCCGGTGGCTCACGCGTGTAATCCCAGCACTTTGGGAATCTGAGGCAGATGGATCATGAGGTGAGGCGTTCGAGACCAGCCTGGCCAACATAGTGAAACCCTGTCTGTACTAGAAATACAAAAATTAGCCAGGCGTGGTGGTGGACGCCTGTAATCCCAGCTACTCAGGAGGCTGAGGCAGGAGAATCACTTGAACCCGGGAGGAGGAGGTTGCG
4	chr9_62765	17	6099.78	1.15719e-13	1.23293e-09	205	6941.39	1.4173e-07	8.62891e-05	NA	NA	NA	NA	NA	NA	NA	NA	NA	NA	NA	NA	NA	NA	NA	NA	NA	NA		GGTGGATGACCCTTACAGTCAGAAAAACTGAGGTCGCATGCCTCAGAGAGACTCAGCCCCATCCAGAGTGTGAAAGGAACGAGCCAATTCCCATGGCAGCAAAGGGCACAGCCGTCCTTACCATACACGCCGTGCTCCAGATGTCCGCAGGGGTGCTGTACCCCGCTCCTATTAAAACCTCTATGGAGCGGTACTGACGCGTCTGGATGTCTTCCGTGAAGTGTTTATGCTGGAAGGGAACAGGCTGCATTACCACGGAGCAACACAGACATTCAAAAAGTGTCTTCGCACACAGAATCAAGACCAAAGGTTTTAGAAAGAAAACTCTACTTACCACCCAACAAGCATTTCCCAGGTCAGCAATTTTTACTCTAATTTTATCTGCATTCCGCGGATCCAG
5	chr3_44014695	10	1412.15	4.11635e-10	1.09644e-06	91	1618.6	1.62039e-05	0.00311071	NA	NA	NA	NA	NA	NA	NA	NA	NA	NA	NO_CHANGE	-0.24	NO_CHANGE	0.08	NA	NA	NA	NA		ATGTTAGTATTTCTATTCTATGCTTTGGAGTAGAAATGACTGACAATACTAGGAAGACCCAATCACACCTCCATCACCCCACTGGAGACAGGTTCAGGGGGCAGACCCCACTTTGTTCTTTAATACCAAGAGCTAGCGTGCACAACATTCAGACAGCAATTTCTTAAAAGAGCTCCACAATCACTTAATGTTCATAACGCGTCAAATGTATCGGTCTGAAAAAAGGTGCATACTCCTCTTGGTGTTACGTGTTTGATAATCACAGGTTGTTAATTATCCTTTTCCCCAATAGAGAGGAAATATTAATTTTTTGAAGTGTTTGGGGAGCTTCAGGCTAGTAAAAGAGGAACTCGGCCAAGGGGCTGCCACGTAAGGTGCCCTAATTTGGGCAGGTGGTTAG
6	chrX_102144509	661	10	1.75074e-08	1.43487e-05	833	44.2924	1.45687e-06	0.000517406	NA	NA	NA	NA	NA	NA	NA	NA	NA	NA	DELETION	-0.41	DELETION	-0.33	NA	NA	NA	NA		TTTCATTTCCTTTGGATATATACCCACTAGTGGGATTGCTGTATCATATGGTAGTCCCATTTTTAATTTTTCTGAGGAACTGCCATATTATTTTACATAATGACTGTATTCTTAAAAAATGCTTAAAAAGTGGATATTAAGTGTTCTTGCCACAAAAATGATAAATATTTGAGGTAATTTATATATATGAGGTAATACGCGTTTGTTAATTAGCAAGATTTAACCATTCCACAATAAGTAAAAAATTGTATATGTCAGTTTAAAATTTTTAATTTGCAAAAAAATAGTTTATCAGTTCCTTGAGTTTTATTTCTTTCTATGCAAGTAACAAAGTTTAATACTTCTTAGTAAAAATAAAATAATATAAATTATAAATGTTTTTTAAATGAACTAGTCTGTG
7	chr12_56207526	10	1248.28	1.09457e-09	1.79417e-06	72	2221.36	2.9763e-07	0.000162621	449.6	173.7	0.219496	114785	NM_052897	NM_052897.3	MBD6	intron	NA	NA	AMPLIFICATION	0.43	DELETION	-0.33	NA	NA	3677 // DNA binding // inferred from electronic annotation	NA		AGGTCACAGTCTGTTCCTCTTCCTTATTTGAAGGTGTTTTTACCTTTCTCAGCATTCCACAAATTACTTCCTCCTTCCTTTGTTCTCCTCTGCCTTTGCCTCTTTTGAAAAGTTCTAAGTTGCTAGCCAATCGCGACCAATACAGAATGTGAGGTCCCGTTCCAGCCAATGGAAACCAGACACAGCAGTCGGGGGGACGCGTCAGGTTATAAATGACCCTGTCTCCTTTGTTCGGTGTACCTTCACGGCAAAACTGCTGGCGAGTGTGCCCTTTCTGCAGAAAGTAAGAAATGGCCTTGTTGAGTAAATTAAATTTATGTTCCAGTGCTATTTCTTTACAGCACCGGGGAACAAGCATTTCAAACAAGGCTGAGGCAGGAGAATCGTTTGAACTGGGGAG
8	chr8_143807239	539	10	7.43437e-08	4.16892e-05	629	59.6984	7.34098e-05	0.009367	337.4	94.4	0.180446	51337	NM_016647	NM_016647.2	C8orf55	intron	NA	NA	AMPLIFICATION	0.43	AMPLIFICATION	0.42	6810 // transport // inferred from electronic annotation	NA	5215 // transporter activity // inferred from electronic annotation /// 5488 // binding // inferred from electronic annotation	NA		TGTCTTTTGCACAGGGTTTAGCCCACTCTGGTCCTCTTTGGAAGTGGGCACACAACAAATGCTTGGTGATTACAGAGAAACCTAATAACACTCTTGGCTCAGGAAAGTTTGGTCCCTAATGAGGAAGACAGAGTTTACTGTTCAATTTTTTTTTTCTAATAACTGTGTAGCTGATAAGAGACAAAAGGGCAGGCAGACGCGTGGTAGGCATAACCTCCACCTCAAATGGCTGTGTTCTTTCCACCCATGGGCCCCACAGCCCAAAAGGGCACAGGAAGGGAGGCTGAGGACACTGGGAGGAGGGCCTGTGTAAGGCAGTCAGCCGGGGTGGAGTGTGTGGGGCATTGCTCCCTTCTGCCACTGGGGCTGAATCAACCCTGGATCTGTTGGTCAGGTCCGT
9	chr3_142258534	10	932.67	1.00285e-08	8.90409e-06	10	1123.68	1.73953e-12	1.23559e-08	8.1	0.8	0.0882368	92369	NM_080862	NM_080862.1	SPSB4	intron	NA	NA	NO_CHANGE	0.18	DELETION	-0.33	7242 // intracellular signaling cascade // inferred from electronic annotation	NA	NA	NA		ACTTATGCACGGAATACAGAGAGAGTGAAAGAAACGTAGACACCTCAACCCGGGGCTCTCTTTTAAAGTTCAGCAAGAGTCACACACTGAGAAGGAACCGGTGGTGGGGTGTTTTCGTAGGAAAGGGGCGGCAGGTCAGGATGAGATTCTCACTGTCATGAGTATGGGTTTGGGCGGGAGGGGGAGGGATTGCCAAACGCGTGTTGTACAAACCTGCCCTGGGGCTACAACTCCCCTTCCTCAAAACTACCACCCCTCTGGAACTGACGGAGAACCTCTCCAGGGTGTGTGTGTGTGTGTGTGTGTGTGTGTGTGTGTGTGTCAAGTTCCAGGGAGAAGTGTGGAGGATGAGGGCTGTGGTCTCAATTCTGCCAGAGTAGGGGATGCTAATATTAGCAGG
10	chr3_63852877	10	10	0.43216	0.530252	10	10	0.413672	0.535374	114.4	45	0.267929	6314	NM_000333	NM_000333.2	ATXN7	intron	NA	NA	AMPLIFICATION	2.46	NO_CHANGE	0.08	6997 // nuclear organization and biogenesis // traceable author statement /// 7601 // visual perception // traceable author statement	5634 // nucleus // traceable author statement /// 5634 // nucleus // inferred from electronic annotation	5515 // protein binding // inferred from physical interaction	NA		TCTCTGGGGGAAGATAAAGTAACCCTAGGCCTCAAGTAGTTTCCAAGAATACTTTTGCGAAACACAGTAGCCAGCACACAATTTAAAATAATCAGGCACTCAAAGAGAAAAGATCACACCCATAAAAGCCAGCAAGAAACAGGAGACGCGTGGGGCCACAGCTCAGGGAGGTAAGAAACAGCAGACAACAGGAGAGACGCGTGGGGCCGCAGCTCATGGAGTTCTCAGACAGGCTTGTGAAGGTGACCTGTGCTTGCCCACCATGCTCAATAACACACAGAAATCAGTCACTCAAAACCAAAGTCCCTGGAACTTCGCACAATTTTGAGCCTTAAGGAATCAACGACGGGACCTGACTCAGAGGACAGGCAGCTGCAACCTTTGTTCCCTGAATGCAGAT
11	chr4_57539786	334	337.865	0.437934	0.470099	369	358.191	0.396164	0.630507	1635.7	1892.8	0.460267	5431	NM_000938	NM_000938.1	POLR2B	promotor	chr4_57539680(56.61,1.09,461)	NA	NO_CHANGE	-0.11	NO_CHANGE	0.08	6350 // transcription // inferred from electronic annotation /// 6366 // transcription from RNA polymerase II promoter // traceable author statement	5634 // nucleus // inferred from electronic annotation /// 5665 // DNA-directed RNA polymerase II, core complex // traceable author statement	3677 // DNA binding // traceable author statement /// 3899 // DNA-directed RNA polymerase activity // inferred from electronic annotation /// 8270 // zinc ion binding // inferred from electronic annotation /// 16740 // transferase activity // inferred from electronic annotation /// 46872 // metal ion binding // inferred from electronic annotation /// 3677 // DNA binding // inferred from electroni…	RNA_transcription_Reactome // GenMAPP /// Purine metabolism // KEGG /// Pyrimidine metabolism // KEGG /// Two-component system - General // KEGG /// RNA polymerase // KEGG		AAAGGATATGAACAGACACTTCTCAAAAGAAGACATCTCTGCAGCCAACAGACACATAAAAAAATGCTCATCATCACTGGTCATCAGAGAAATGCAAATCAAAACCACAATGAGATGCCATCTCACACCAGTTAGAATGGTGATCATTAAAAAGTCAGGAAACAACAGATGCTGGAGAGGATGTGGAGAAATAGGAACGCGTTTACACTGTGGGTGGGAGTGTAAGTTGGTTCAACCATTGCGAAAGACAGTGTAGCGATTCCTCAAGGATCTAGAACTAGAATTATCATTTGACCCAGCAATCCCATTACTGGGTATATACTCAAAGGATTATAAATCATGCTGCTATAAAGACACATGCACACATATGTTTATTGCAGCACTGTTCACGATACCAAAG
12	chr20_52041148	3817	1549.73	0.0934045	0.655585	4039	1586.82	0.0507347	0.551585	2.5	2.9	0.395014	8537	NM_003657	NM_003657.1	BCAS1	intron	NA	NA	AMPLIFICATION	3.31	AMPLIFICATION	0.42	NA	NA	NA	NA		AAATATGAGTTGTCATCTTCTTGGGGGGGTGTGTAGAATGAAAGATGGCCTTTAAGGATGATAAAGGCTTAAAATAACATCTATGAAACTTTGAACTGATTAGGAAATAATAATTGTGAAGCAGCACCAGGCATCCAGAATCTTCCTTTTTAGTATTGATAAACACTATTATGTAAACAATGAATATATTGTTTGTACGCGTGTCTATGTGTATGCAAGTGGAAAAGGGCAAATTTTTACCTATTACATACTTCTTTCTTGTGAATAACCAATAATAGGCTGGGCCTGTAGGCTCACGCCTGTAATCCCAGCACTTTGGGAAGCCGAGGTAGGCAGATTGCTTGAGCTCAGGAGTTCAAGACTAGCCTGGGCAACATGATGAAACATTATCTCTACAAAA
Primer ID	Name	Sequence Product Length
1	chr3_64498402	left GAGACAGGGCTTGGGATTCT 121bp
		right AAAGGAGGTCTTCACAAAGCTG
2	chr12_33484134	left GCGCACTGGTGTTTCTGG 127bp
		right CGCGAGTCCCTTCTTCAG
3	chr2_228719669	left TGAGAACATGCAGTATTTGGTTTT 100bp
		right GAACAAGGTCGTGTCTTTTGC
4	chr9_62765	left TGAGCCTGCGAAAGAAGTTT 96bp
		right CGGCCCTGTAGATTCCAAG
5	chr3_44014695	left GAGAGCAGACGCCCAGATT 101bp
		right ATTCGGAGAAAATGCGGTGT
6	chrX_102144509	left GGCCAACTCTGCTTCTTCTA 146bp
		right TTCAGGTAGCCCTTCACAGT
7	chr12_56207526	left AAGCATGGCCTATCTCACTTG 123bp
		right TCAGGACACAGGGCTAAGAAA
8	chr8_143807239	left GGTCCGTAGACCCAGTAGCA 102bp
		right CAAACCCTTGTAGCAGATCACA
9	chr3_142258534	left ATTTGCTGCTCTCCTTGCTG 101bp
		right TCCTCCTCCTGGGGTTTC
10	chr3_63852877	left TGTTGATAAGTATGGCCTCAGA 110bp
		right TGTGTCCTCAGTCAAGTCATTCT
11	chr4_57539786	left GCAGGCGCAGATCCTAACT 80bp
		right GTCTCCGACGTTCCCAGAAT
12	chr20_52041148	left CCCCTTACTTACAAAAGCTCCA 132bp
		right AAAATGTGCTCCAACATCACA
HindIII & AscI	Control	left CTGCTGGGGCAGAATAGTGT 94bp
		right GGCAAGGGAAGGGAGTAGAC
	Template is as chr17_21106820
Bisulfite Clone Sequencing Genomic Loci
qPCR_ID	Fragment	MCF-7_MeCopy_20	MDA-MB-231_MeCopy_20	P-Value_20	FDR_PV_20	MCF-7_MeCopy_0	MDA-MB-231_MeCopy_0	P-Value_0	FDR_PV_0	MCF-7_Exp	MDA-MB-231_Expe	P-Value_EXP	Gene_ID	RefGene_main	RefGene_ID	Gene_Symbol	Gene_Structure	CpG_Island(GC%,OE,Length)	RepeatFam	MCF-7_CNV_Type	MCF-7_CNV_Copy	MDA-MB-231_CNV_Type	MDA-MB-231_CNV_Copy	Gene_Ontology_Biological_Process	Gene_Ontology_Cellular_Component	Gene_Ontology_Molecular_Function	Pathway		Sequence_400bp
1	chr9_38012335	50	12.1389	0.0240956	0.342303	131	44.2924	0.0310285	0.452868	1.5	0.8	0.327356	6461	NM_003028	NM_003028.2	SHB	intron	NA	NA	NO_CHANGE	-0.11	NO_CHANGE	0.08	7242 // intracellular signaling cascade // inferred from electronic annotation /// 7165 // signal transduction // traceable author statement	NA	3824 // catalytic activity // inferred from electronic annotation /// 5070 // SH3/SH2 adaptor activity // traceable author statement	NA		CACTAATCTCTTAGAGAATATGATCATTGATGAAGTTGTGCCTCCCCTCATCACATTACATACACCCACAGAGTGTTGTTGAGCACATCATAGGAAGGTCATGAAGCAAGCCCCCCTGTCTAGGGCCACAGTAATGAACAGTGAAAACAAGACACTCTCTCCTTTACCTTAGCAAGGCAGCAGGTGCACAGATGCGACGCGTCGACTGCATCGTAATTCAACACTCATTATTCACCTGGCTAAAAATGCGGTTTGGTGTGTGACACAGGCCTGTCATTGACTGTGAGAGGGTCACTCTGAGAGAATGATGGCCTGGGGCTCTTTGTCTTGGCTTGCCGGGAGCCCTGGCCCTCTCCCCAGCTCTGAGGGTCAGGAGGGCTCCTTGAAGGTGAGCAAATAG
2a	chr10_134815038	10	10	0.43216	0.553718	165	146.357	0.34447	0.660575	NA	NA	NA	NA	NA	NA	NA	NA	NA	NA	NO_CHANGE	-0.11	NO_CHANGE	0.08	NA	NA	NA	NA		AAGACTCTATCTAAAAAAAAAAAATAGTGCCAAAGGAGCAAACTAAAACTCTCTCTGGGGGAAGATAAAGTAACCCTAGGCCTCAAGTAGTTTCCAAGAATACTTTTGCGAAACACAGTAGCCAGCACACAATTTAAAATAATCAGGCACTCAAAGAGAAAAGATCACACCCATAAAAGCCAGCAAGAAACAGGAGACGCGTGGGGCCACAGCTCAGGGAGGTAAGAAACAGCAGACAACAGGAGAGACGCGTGGGGCCGCAGCTCATGGAGTTCTCAGACAGGCTTGTGAAGGTGACCTGTGCTTGCCCACCATGCTCAATAACACACAGAAATCAGTCACTCAAAACCAAAGTCCCTGGAACTTCGCACAATTTTGAGCCTTAAGGAATCAACGACGG
2b	chr10_134815089	10	10	0.43216	0.628808	11	10	0.358326	0.6525	NA	NA	NA	NA	NA	NA	NA	NA	NA	NA	NO_CHANGE	-0.11	NO_CHANGE	0.08	NA	NA	NA	NA		TCTCTGGGGGAAGATAAAGTAACCCTAGGCCTCAAGTAGTTTCCAAGAATACTTTTGCGAAACACAGTAGCCAGCACACAATTTAAAATAATCAGGCACTCAAAGAGAAAAGATCACACCCATAAAAGCCAGCAAGAAACAGGAGACGCGTGGGGCCACAGCTCAGGGAGGTAAGAAACAGCAGACAACAGGAGAGACGCGTGGGGCCGCAGCTCATGGAGTTCTCAGACAGGCTTGTGAAGGTGACCTGTGCTTGCCCACCATGCTCAATAACACACAGAAATCAGTCACTCAAAACCAAAGTCCCTGGAACTTCGCACAATTTTGAGCCTTAAGGAATCAACGACGGGACCTGACTCAGAGGACAGGCAGCTGCAACCTTTGTTCCCTGAATGCAGAT
3	chr5_151131703	7082	7546.33	0.464178	0.489395	7331	7458.45	0.423903	0.514991	27.3	21.9	0.476985	10146	NM_198395	NM_198395.1	G3BP	promotor	chr5_151131620(67.41,0.93,1081)	NA	NO_CHANGE	-0.11	NO_CHANGE	0.08	6810 // transport // inferred from electronic annotation /// 7265 // Ras protein signal transduction // traceable author statement	5622 // intracellular // inferred from electronic annotation /// 5634 // nucleus // traceable author statement /// 5737 // cytoplasm // not recorded /// 5634 // nucleus // inferred from electronic annotation	166 // nucleotide binding // inferred from electronic annotation /// 3676 // nucleic acid binding // inferred from electronic annotation /// 3677 // DNA binding // inferred from electronic annotation /// 3723 // RNA binding // inferred from electronic annotation /// 4003 // ATP-dependent DNA helicase activity // traceable author statement /// 4004 // ATP-dependent RNA helicase activity // traceab…	NA		TTACTAGGGAAACGAGATCCTCACAGTCTCATAGGCAGGAGTCAAAGCCAATCAAGAGCCACGCCTTCATCCCCGAGTCAGTGCCCAATTACTGTTCGAAGAGCCCTGAGGACGCGGTCGGGATTGGTCATCCCGTCGCCCGACCTGGCCGCAACAAGTTAGGGTGAGTGGCAGTTATATAGACCGGCGGCGGAGCACGCGTGTGTGCGGACGCAGTTGCGTGAGGGGTTTGTACTATCCTCGGTGCTGTGGTGCAGAGCTAGTTCCTCTCCAGCTCAGCCGCGTAGGTACGCCGGGGTGTGGGCGGGGCAGGGAGGCCAGAGGACTAAGCCGAGCCGCAGCACTTGTGAGAGGGAGAAGTCTGAGTGGCGCTCGCGGCGGCCGCGCCAGTCGCGTCCCC
4	chr2_136592478	4514	96.0994	1.89933e-07	9.19836e-05	4958	277.309	2.11319e-06	0.000662206	277.5	1383	0.109169	7852	NM_003467	NM_003467.2	CXCR4	promotor	chr2_136592210(65.69,0.94,451)	NA	NO_CHANGE	0.02	DELETION	-0.33	7165 // signal transduction // inferred from electronic annotation /// 7186 // G-protein coupled receptor protein signaling pathway // inferred from electronic annotation	16020 // membrane // inferred from electronic annotation /// 16021 // integral to membrane // inferred from electronic annotation	1584 // rhodopsin-like receptor activity // inferred from electronic annotation /// 4872 // receptor activity // inferred from electronic annotation /// 16493 // C-C chemokine receptor activity // inferred from electronic annotation /// 16494 // C-X-C chemokine receptor activity // non-traceable author statement /// 4871 // signal transducer activity // inferred from electronic annotation /// 493…	GPCRDB_Class_A_Rhodopsin-like // GenMAPP /// Peptide_GPCRs // GenMAPP		GGGGAGAGGGGCAGACGCGAGGAAGGAGGGCGCAGGGGCGGGGCGGAGAGGTGCGCGGCTTGGGAAGCCCAGGGGACCCTGCTGTTTGCGGGTGGTCGGTAGTGAGTCCGGAGCCGGACAGGACCTCCCAGAGGCATTTCCTAAGTTTGAGGGAAGCGGGATGCGCCTGAAGACAGGTGGGAAGCGCGGGCTAGGAACGCGTCTCTCTGTGGCGCGTCCATCCTTGCTAAAGTGGATGGAATTCCAGACCTGGGAATGCTACAGTAGAGACACTGAGGCCCAGGGAAGGGGAGTGACTTGCTGGAGTAACCCAACCAGTAGGCGGCAATGCTGGAAGTAGGGCCAAGCTTCCAACGCCATTCCCCGCGCTTTCAGCAGACGCAGCCCATTCAGGAGGTAA
No.	Primer	Bisulfite PCR Primer sequence
1	left	GGGTTATAGTAATGAATAGTGAAAATAAGA
	right	AACAAACCTATATCACACACCAAAC
2	left	TTTTTGGGGGAAGATAAAGTAATTT
	right	ACAAATCACCTTCACAAACCTATCTA
3	left	AGGTAGGAGTTAAAGTTAATTAAGAGTTA
	right	AAAAAACTAACTCTACACCACAACAC
4	left	GTTTGGGAAGTTTAGGGGATTT
	right	TCCATCCACTTTAACAAAAATAAAC
