# Supplementary material for: An improved method for genome wide DNA methylation profiling correlated to transcription and genomic instability in two breast cancer cell lines
Source: BMC Genomics. 2009 May 13;10:223. doi: 10.1186/1471-2164-10-223 (PMC2696471; doi:10.1186/1471-2164-10-223)
Supplement: Additional File 5 — Summary of methylation status, expression value, DNA copy number variation and the information of genomic locus for each MluI site in the genome of MCF-7 and MDA-MB-231 cells. The file provides all the results of MMSDK, gene expression and array CGH. The annotations of the headers are available in the bottom of this file. [file 1471-2164-10-223-S5.xls]

## Sheet: BreastCancer_Mlu1.newaffy.20080
Fragment_ID	Chromosome	Position	MCF-7_MeCopy_20	MDA-MB-231_MeCopy_20	P-Value_20	FDR_PV_20	MCF-7_MeCopy_0	MDA-MB-231_MeCopy_0	P-Value_0	FDR_PV_0	MCF-7_Exp	MDA-MB-231_Expe	P-Value_EXP	Gene_ID	RefGene_main	RefGene_ID	Gene_Symbol	Gene_Structure	CpG_Island(GC%,OE,Length)	RepeatFam	MCF-7_CNV_Type	MCF-7_CNV_Copy	MDA-MB-231_CNV_Type	MDA-MB-231_CNV_Copy	Gene_Ontology_Biological_Process	Gene_Ontology_Cellular_Component	Gene_Ontology_Molecular_Function	Pathway
chr1_73379	chr1	73379	17	31.3587	0.271019	0.892604	53	61.6242	0.495619	0.501932	NA	NA	NA	NA	NA	NA	NA	NA	NA	NA	NA	NA	NA	NA	NA	NA	NA	NA
chr1_73468	chr1	73468	11	19.2199	0.294394	0.894898	11	21.1833	0.218379	0.722134	NA	NA	NA	NA	NA	NA	NA	NA	NA	NA	NA	NA	NA	NA	NA	NA	NA	NA
chr1_164164	chr1	164164	10	10	0.43216	0.604853	25	51.9954	0.185493	0.726996	NA	NA	NA	NA	NA	NA	NA	NA	NA	NA	NA	NA	NA	NA	NA	NA	NA	NA
chr1_391602	chr1	391602	10	10	0.43216	0.511463	76	231.091	0.0705445	0.619123	NA	NA	NA	NA	NA	NA	NA	NA	NA	NA	NA	NA	NA	NA	NA	NA	NA	NA
chr1_446597	chr1	446597	10	10	0.43216	0.631871	156	146.357	0.376357	0.641224	NA	NA	NA	NA	NA	NA	NA	NA	NA	NA	NA	NA	NA	NA	NA	NA	NA	NA
chr1_578589	chr1	578589	10	10	0.43216	0.720176	34	60.6613	0.254105	0.710687	NA	NA	NA	NA	NA	NA	NA	NA	NA	NA	NA	NA	NA	NA	NA	NA	NA	NA
chr1_699962	chr1	699962	11	10	0.384993	0.906901	40	24.0719	0.161139	0.722887	NA	NA	NA	NA	NA	NA	NA	NA	NA	NA	NA	NA	NA	NA	NA	NA	NA	NA
chr1_766099	chr1	766099	13	25.2893	0.249045	0.880374	172	215.685	0.449945	0.509073	NA	NA	NA	NA	NA	NA	NA	NA	NA	NA	NA	NA	NA	NA	NA	NA	NA	NA
chr1_766462	chr1	766462	10	10	0.43216	0.78992	10	15.406	0.330475	0.669019	NA	NA	NA	NA	NA	NA	NA	NA	NA	NA	NA	NA	NA	NA	NA	NA	NA	NA
chr1_843659	chr1	843659	21	14.162	0.250427	0.877832	86	82.8075	0.391431	0.631654	NA	NA	NA	NA	NA	NA	NA	NA	NA	NA	NA	NA	NA	NA	NA	NA	NA	NA
chr1_862185	chr1	862185	10	10	0.43216	0.70854	31	11.5545	0.0429194	0.520825	71.7	20.6	0.209901	148398	NM_152486	NM_152486.2	SAMD11	intron	NA	NA	NA	NA	NA	NA	NA	NA	NA	NA
chr1_871869	chr1	871869	10	10	0.43216	0.549129	10	10	0.413672	0.541891	171.3	192.1	0.47064	26155	NM_015658	NM_015658.3	NOC2L	intron	NA	NA	NA	NA	NA	NA	NA	5634 // nucleus // inferred from electronic annotation	NA	NA
chr1_890898	chr1	890898	10	10	0.43216	0.759058	13	10	0.268688	0.699508	23.8	18.8	0.481974	84069	NM_032129	NM_032129.1	PLEKHN1	promotor	NA	NA	NA	NA	NA	NA	NA	NA	NA	NA
chr1_903653	chr1	903653	10	10	0.43216	0.794761	10	10	0.413672	0.602607	NA	NA	NA	NA	NA	NA	NA	NA	NA	NA	NA	NA	NA	NA	NA	NA	NA	NA
chr1_926391	chr1	926391	12	12.1389	0.437934	0.471858	169	190.65	0.486062	0.5035	112.2	33.6	0.207462	57801	NM_021170	NM_021170.2	HES4	promotor	chr1_923380(74.20,0.91,3201)	NA	NA	NA	NA	NA	6355 // regulation of transcription, DNA-dependent // inferred from electronic annotation /// 7399 // nervous system development // inferred from electronic annotation /// 30154 // cell differentiation // inferred from electronic annotation /// 6350 // transcription // inferred from electronic annotation /// 7275 // development // inferred from electronic annotation /// 45449 // regulation of tra…	5634 // nucleus // inferred from electronic annotation	3677 // DNA binding // inferred from electronic annotation /// 30528 // transcription regulator activity // inferred from electronic annotation	NA
chr1_958260	chr1	958260	10	10	0.43216	0.524574	10	107.842	0.000342501	0.028621	120.9	55.1	0.298966	375790	NM_198576	NM_198576.2	AGRN	intron	chr1_957910(74.92,0.85,1111)	NA	NA	NA	NA	NA	7165 // signal transduction // traceable author statement /// 7213 // acetylcholine receptor signaling, muscarinic pathway // traceable author statement /// 7268 // synaptic transmission // non-traceable author statement /// 43113 // receptor clustering // inferred from direct assay /// 43113 // receptor clustering // inferred from mutant phenotype /// 45162 // clustering of voltage-gated sodium …	5605 // basal lamina // inferred from direct assay /// 5605 // basal lamina // traceable author statement	5200 // structural constituent of cytoskeleton // traceable author statement /// 43236 // laminin binding // traceable author statement /// 5515 // protein binding // inferred from physical interaction /// 5198 // structural molecule activity // inferred from electronic annotation	NA
chr1_965766	chr1	965766	20	14.162	0.270618	0.892388	114	97.2506	0.32291	0.671437	120.9	55.1	0.298966	375790	NM_198576	NM_198576.2	AGRN	intron	chr1_965420(75.21,0.88,1721)	NA	NA	NA	NA	NA	7165 // signal transduction // traceable author statement /// 7213 // acetylcholine receptor signaling, muscarinic pathway // traceable author statement /// 7268 // synaptic transmission // non-traceable author statement /// 43113 // receptor clustering // inferred from direct assay /// 43113 // receptor clustering // inferred from mutant phenotype /// 45162 // clustering of voltage-gated sodium …	5605 // basal lamina // inferred from direct assay /// 5605 // basal lamina // traceable author statement	5200 // structural constituent of cytoskeleton // traceable author statement /// 43236 // laminin binding // traceable author statement /// 5515 // protein binding // inferred from physical interaction /// 5198 // structural molecule activity // inferred from electronic annotation	NA
chr1_992851	chr1	992851	1181	481.508	0.0942997	0.659263	1902	748.156	0.0509275	0.55115	NA	NA	NA	NA	NA	NA	NA	NA	chr1_992610(72.90,0.88,441)	NA	NA	NA	NA	NA	NA	NA	NA	NA
chr1_1080413	chr1	1080413	10	29.3356	0.114833	0.713405	80	97.2506	0.468673	0.505745	NA	NA	NA	NA	NA	NA	NA	NA	NA	NA	NA	NA	NA	NA	NA	NA	NA	NA
chr1_1089887	chr1	1089887	282	462.289	0.323011	0.900451	793	1969.08	0.122227	0.691962	NA	NA	NA	NA	NA	NA	NA	NA	chr1_1089770(65.16,0.88,821)	NA	NA	NA	NA	NA	NA	NA	NA	NA
chr1_1153937	chr1	1153937	10	10	0.43216	0.776205	13	10	0.268688	0.699594	1177.5	944.2	0.409792	51150	NM_016547	NM_016547.1	SDF4	exon	chr1_1153590(67.21,0.77,451)	NA	NA	NA	NA	NA	NA	5795 // Golgi stack // inferred from electronic annotation	5509 // calcium ion binding // inferred from electronic annotation	NA
chr1_1184256	chr1	1184256	10	10	0.43216	0.543875	10	10	0.413672	0.540032	11.5	8.7	0.484349	118424	NM_194458	NM_194458.1	UBE2J2	intron	NA	NA	NA	NA	NA	NA	6512 // ubiquitin cycle // inferred from electronic annotation /// 6464 // protein modification // inferred from electronic annotation	5783 // endoplasmic reticulum // inferred from electronic annotation /// 16020 // membrane // inferred from electronic annotation /// 16021 // integral to membrane // inferred from electronic annotation	4842 // ubiquitin-protein ligase activity // inferred from electronic annotation /// 16874 // ligase activity // inferred from electronic annotation	Ubiquitin mediated proteolysis // KEGG /// Parkinson's disease // KEGG /// Huntington's disease // KEGG
chr1_1184392	chr1	1184392	10	10	0.43216	0.566596	10	10	0.413672	0.547477	11.5	8.7	0.484349	118424	NM_194458	NM_194458.1	UBE2J2	intron	chr1_1184300(58.03,0.82,461)	NA	NA	NA	NA	NA	6512 // ubiquitin cycle // inferred from electronic annotation /// 6464 // protein modification // inferred from electronic annotation	5783 // endoplasmic reticulum // inferred from electronic annotation /// 16020 // membrane // inferred from electronic annotation /// 16021 // integral to membrane // inferred from electronic annotation	4842 // ubiquitin-protein ligase activity // inferred from electronic annotation /// 16874 // ligase activity // inferred from electronic annotation	Ubiquitin mediated proteolysis // KEGG /// Parkinson's disease // KEGG /// Huntington's disease // KEGG
chr1_1184538	chr1	1184538	10	10	0.43216	0.551464	10	10	0.413672	0.542624	11.5	8.7	0.484349	118424	NM_194458	NM_194458.1	UBE2J2	intron	chr1_1184300(58.03,0.82,461)	NA	NA	NA	NA	NA	6512 // ubiquitin cycle // inferred from electronic annotation /// 6464 // protein modification // inferred from electronic annotation	5783 // endoplasmic reticulum // inferred from electronic annotation /// 16020 // membrane // inferred from electronic annotation /// 16021 // integral to membrane // inferred from electronic annotation	4842 // ubiquitin-protein ligase activity // inferred from electronic annotation /// 16874 // ligase activity // inferred from electronic annotation	Ubiquitin mediated proteolysis // KEGG /// Parkinson's disease // KEGG /// Huntington's disease // KEGG
chr1_1195710	chr1	1195710	10	32.3703	0.0923002	0.659124	242	594.096	0.125773	0.69649	11.5	8.7	0.484349	118424	NM_194458	NM_194458.1	UBE2J2	intron	NA	NA	NA	NA	NA	NA	6512 // ubiquitin cycle // inferred from electronic annotation /// 6464 // protein modification // inferred from electronic annotation	5783 // endoplasmic reticulum // inferred from electronic annotation /// 16020 // membrane // inferred from electronic annotation /// 16021 // integral to membrane // inferred from electronic annotation	4842 // ubiquitin-protein ligase activity // inferred from electronic annotation /// 16874 // ligase activity // inferred from electronic annotation	Ubiquitin mediated proteolysis // KEGG /// Parkinson's disease // KEGG /// Huntington's disease // KEGG
chr1_1199561	chr1	1199561	86	136.562	0.337721	0.900689	140	184.873	0.419035	0.51489	11.5	8.7	0.484349	118424	NM_194458	NM_194458.1	UBE2J2	promotor	chr1_1198040(72.44,0.85,1881)	NA	NA	NA	NA	NA	6512 // ubiquitin cycle // inferred from electronic annotation /// 6464 // protein modification // inferred from electronic annotation	5783 // endoplasmic reticulum // inferred from electronic annotation /// 16020 // membrane // inferred from electronic annotation /// 16021 // integral to membrane // inferred from electronic annotation	4842 // ubiquitin-protein ligase activity // inferred from electronic annotation /// 16874 // ligase activity // inferred from electronic annotation	Ubiquitin mediated proteolysis // KEGG /// Parkinson's disease // KEGG /// Huntington's disease // KEGG
chr1_1232057	chr1	1232057	10	10	0.43216	0.897465	10	10	0.413672	0.621032	107.2	178.8	0.350519	126789	NM_153339	NM_153339.1	PUSL1	promotor	NA	NA	NA	NA	NA	NA	8033 // tRNA processing // inferred from electronic annotation	NA	4730 // pseudouridylate synthase activity // inferred from electronic annotation /// 16853 // isomerase activity // inferred from electronic annotation	NA
chr1_1253255	chr1	1253255	10	10	0.43216	0.741934	35	39.478	0.485975	0.503532	63.5	141.5	0.273264	80772	NM_001029885	NM_001029885.1	MGC10334	exon	NA	NA	NA	NA	NO_CHANGE	0.08	NA	NA	NA	NA
chr1_1266489	chr1	1266489	10	10	0.43216	0.772234	10	10	0.413672	0.598597	90.6	139.4	0.372101	1855	NM_182779	NM_182779.3	DVL1	intron	NA	NA	NA	NA	NO_CHANGE	0.08	7222 // frizzled signaling pathway // inferred from electronic annotation /// 7242 // intracellular signaling cascade // inferred from electronic annotation /// 7275 // development // inferred from electronic annotation /// 7507 // heart development // traceable author statement /// 9653 // morphogenesis // traceable author statement /// 16055 // Wnt receptor signaling pathway // inferred from el…	5622 // intracellular // inferred from electronic annotation /// 5737 // cytoplasm // non-traceable author statement /// 5737 // cytoplasm // traceable author statement	4871 // signal transducer activity // inferred from electronic annotation /// 5515 // protein binding // inferred from electronic annotation	Wnt_signaling // GenMAPP /// Wnt_signaling // GenMAPP /// Wnt_signaling // GenMAPP
chr1_1272605	chr1	1272605	10	10	0.43216	0.550837	78	105.917	0.402537	0.627848	90.6	139.4	0.372101	1855	NM_182779	NM_182779.3	DVL1	intron	NA	NA	NA	NA	NO_CHANGE	0.08	7222 // frizzled signaling pathway // inferred from electronic annotation /// 7242 // intracellular signaling cascade // inferred from electronic annotation /// 7275 // development // inferred from electronic annotation /// 7507 // heart development // traceable author statement /// 9653 // morphogenesis // traceable author statement /// 16055 // Wnt receptor signaling pathway // inferred from el…	5622 // intracellular // inferred from electronic annotation /// 5737 // cytoplasm // non-traceable author statement /// 5737 // cytoplasm // traceable author statement	4871 // signal transducer activity // inferred from electronic annotation /// 5515 // protein binding // inferred from electronic annotation	Wnt_signaling // GenMAPP /// Wnt_signaling // GenMAPP /// Wnt_signaling // GenMAPP
chr1_1280195	chr1	1280195	10	10	0.43216	0.483077	206	215.685	0.441053	0.512789	3.2	8.5	0.182693	54587	NM_032348	NM_032348.2	MXRA8	exon	chr1_1279660(74.54,0.97,1481)	NA	NA	NA	NO_CHANGE	0.08	NA	NA	NA	NA
chr1_1316721	chr1	1316721	10	10	0.43216	0.694225	34	31.775	0.374122	0.642606	2.7	1.6	0.386019	81669	NM_030937	NM_030937.3	CCNL2	intron	NA	NA	NA	NA	NO_CHANGE	0.08	6350 // transcription // inferred from electronic annotation /// 6355 // regulation of transcription, DNA-dependent // inferred from electronic annotation	5634 // nucleus // inferred from electronic annotation	NA	NA
chr1_1343311	chr1	1343311	10	10	0.43216	0.5059	10	10	0.413672	0.526328	NA	NA	NA	NA	NA	NA	NA	NA	NA	NA	NA	NA	NO_CHANGE	0.08	NA	NA	NA	NA
chr1_1406892	chr1	1406892	10	10	0.43216	0.634658	12	10	0.310245	0.676456	1.6	3.5	0.227926	83858	NM_031921	NM_031921.4	ATAD3B	intron	NA	NA	DELETION	-0.53	NO_CHANGE	0.08	51301 // cell division // inferred from electronic annotation	NA	166 // nucleotide binding // inferred from electronic annotation /// 5524 // ATP binding // inferred from electronic annotation /// 17111 // nucleoside-triphosphatase activity // inferred from electronic annotation	NA
chr1_1420572	chr1	1420572	10	13.1504	0.429249	0.907428	43	76.0673	0.258275	0.7095	1.6	3.5	0.227926	83858	NM_031921	NM_031921.4	ATAD3B	intron	NA	NA	DELETION	-0.53	NO_CHANGE	0.08	51301 // cell division // inferred from electronic annotation	NA	166 // nucleotide binding // inferred from electronic annotation /// 5524 // ATP binding // inferred from electronic annotation /// 17111 // nucleoside-triphosphatase activity // inferred from electronic annotation	NA
chr1_1444946	chr1	1444946	10	10	0.43216	0.617259	12	10	0.310245	0.676318	1.6	3.5	0.227926	55210	NM_018188	NM_018188.2	ATAD3A	intron	NA	NA	DELETION	-0.53	NO_CHANGE	0.08	51301 // cell division // inferred from electronic annotation	NA	166 // nucleotide binding // inferred from electronic annotation /// 5524 // ATP binding // inferred from electronic annotation /// 17111 // nucleoside-triphosphatase activity // inferred from electronic annotation	NA
chr1_1463597	chr1	1463597	10	10	0.43216	0.864117	10	10	0.413672	0.615783	NA	NA	NA	NA	NA	NA	NA	NA	NA	NA	DELETION	-0.53	NO_CHANGE	0.08	NA	NA	NA	NA
chr1_1464896	chr1	1464896	10	10	0.43216	0.542721	10	10	0.413672	0.539668	NA	NA	NA	NA	NA	NA	NA	NA	chr1_1464790(76.58,0.89,1661)	NA	DELETION	-0.53	NO_CHANGE	0.08	NA	NA	NA	NA
chr1_1498837	chr1	1498837	132	26.3009	0.012954	0.244279	188	82.8075	0.0715935	0.621927	6.2	2.2	0.301065	29101	NM_014188	NM_014188.2	SSU72	intron	NA	NA	DELETION	-0.53	NO_CHANGE	0.08	NA	NA	NA	NA
chr1_1512093	chr1	1512093	11	11.1273	0.437934	0.476119	425	490.105	0.49939	0.502646	NA	NA	NA	NA	NA	NA	NA	NA	NA	NA	DELETION	-0.53	NO_CHANGE	0.08	NA	NA	NA	NA
chr1_1534625	chr1	1534625	10	10	0.43216	0.656933	67	51.9954	0.27313	0.69544	NA	NA	NA	NA	NA	NA	NA	NA	NA	NA	DELETION	-0.53	NO_CHANGE	0.08	NA	NA	NA	NA
chr1_1548235	chr1	1548235	11	16.1852	0.373917	0.901028	27	46.2181	0.274686	0.694833	47.9	22.8	0.344005	142678	NM_080875	NM_080875.1	MIB2	intron	NA	NA	DELETION	-0.53	NO_CHANGE	0.08	6512 // ubiquitin cycle // inferred from electronic annotation /// 7219 // Notch signaling pathway // inferred from electronic annotation /// 43123 // positive regulation of I-kappaB kinase/NF-kappaB cascade // inferred from mutant phenotype	NA	3779 // actin binding // inferred from electronic annotation /// 4871 // signal transducer activity // inferred from mutant phenotype /// 5515 // protein binding // inferred from electronic annotation /// 8270 // zinc ion binding // inferred from electronic annotation /// 16874 // ligase activity // inferred from electronic annotation /// 46872 // metal ion binding // inferred from electronic ann…	NA
chr1_1556948	chr1	1556948	10	10	0.43216	0.844233	68	63.5499	0.374122	0.642658	0.7	0.7	0.407714	8510	NM_006983	NM_006983.1	MMP23B	promotor	chr1_1555410(74.10,0.84,1711)	NA	DELETION	-0.53	NO_CHANGE	0.08	3 // reproduction // inferred from expression pattern /// 6508 // proteolysis // inferred from direct assay /// 6508 // proteolysis // inferred from electronic annotation /// 6508 // proteolysis // non-traceable author statement	5578 // extracellular matrix (sensu Metazoa) // inferred from electronic annotation /// 5578 // extracellular matrix (sensu Metazoa) // non-traceable author statement /// 5622 // intracellular // non-traceable author statement /// 5622 // intracellular // inferred from sequence or structural similarity	4222 // metalloendopeptidase activity // inferred from direct assay /// 4222 // metalloendopeptidase activity // inferred from electronic annotation /// 8270 // zinc ion binding // non-traceable author statement /// 4222 // metalloendopeptidase activity // inferred from sequence or structural similarity /// 8270 // zinc ion binding // inferred from sequence or structural similarity /// 8233 // pe…	Matrix_Metalloproteinases // GenMAPP /// Matrix_Metalloproteinases // GenMAPP /// Matrix_Metalloproteinases // GenMAPP
chr1_1568841	chr1	1568841	10	10	0.43216	0.655717	404	254.2	0.178236	0.727452	95.9	153.8	0.360956	984	NM_033493	NM_033493.1	CDC2L1	intron	NA	NA	DELETION	-0.53	NO_CHANGE	0.08	74 // regulation of progression through cell cycle // inferred from expression pattern /// 1558 // regulation of cell growth // inferred from expression pattern /// 6355 // regulation of transcription, DNA-dependent // non-traceable author statement /// 6468 // protein amino acid phosphorylation // inferred from direct assay /// 6915 // apoptosis // non-traceable author statement /// 7049 // cell…	5634 // nucleus // inferred from expression pattern /// 5737 // cytoplasm // traceable author statement /// 5829 // cytosol // inferred from expression pattern /// 5634 // nucleus // inferred from electronic annotation	166 // nucleotide binding // inferred from electronic annotation /// 4674 // protein serine/threonine kinase activity // inferred from direct assay /// 5515 // protein binding // inferred from physical interaction /// 5524 // ATP binding // inferred from direct assay /// 16740 // transferase activity // inferred from electronic annotation /// 4674 // protein serine/threonine kinase activity // in…	NA
chr1_1570313	chr1	1570313	10	10	0.43216	0.557102	148	103.991	0.225312	0.723614	95.9	153.8	0.360956	984	NM_033493	NM_033493.1	CDC2L1	intron	chr1_1570180(67.03,0.92,471)	NA	DELETION	-0.53	NO_CHANGE	0.08	74 // regulation of progression through cell cycle // inferred from expression pattern /// 1558 // regulation of cell growth // inferred from expression pattern /// 6355 // regulation of transcription, DNA-dependent // non-traceable author statement /// 6468 // protein amino acid phosphorylation // inferred from direct assay /// 6915 // apoptosis // non-traceable author statement /// 7049 // cell…	5634 // nucleus // inferred from expression pattern /// 5737 // cytoplasm // traceable author statement /// 5829 // cytosol // inferred from expression pattern /// 5634 // nucleus // inferred from electronic annotation	166 // nucleotide binding // inferred from electronic annotation /// 4674 // protein serine/threonine kinase activity // inferred from direct assay /// 5515 // protein binding // inferred from physical interaction /// 5524 // ATP binding // inferred from direct assay /// 16740 // transferase activity // inferred from electronic annotation /// 4674 // protein serine/threonine kinase activity // in…	NA
chr1_1580589	chr1	1580589	10	10	0.43216	0.795378	125	93.3991	0.254321	0.710171	95.9	153.8	0.360956	984	NM_033493	NM_033493.1	CDC2L1	intron	chr1_1579970(64.68,1.00,991)	NA	DELETION	-0.53	NO_CHANGE	0.08	74 // regulation of progression through cell cycle // inferred from expression pattern /// 1558 // regulation of cell growth // inferred from expression pattern /// 6355 // regulation of transcription, DNA-dependent // non-traceable author statement /// 6468 // protein amino acid phosphorylation // inferred from direct assay /// 6915 // apoptosis // non-traceable author statement /// 7049 // cell…	5634 // nucleus // inferred from expression pattern /// 5737 // cytoplasm // traceable author statement /// 5829 // cytosol // inferred from expression pattern /// 5634 // nucleus // inferred from electronic annotation	166 // nucleotide binding // inferred from electronic annotation /// 4674 // protein serine/threonine kinase activity // inferred from direct assay /// 5515 // protein binding // inferred from physical interaction /// 5524 // ATP binding // inferred from direct assay /// 16740 // transferase activity // inferred from electronic annotation /// 4674 // protein serine/threonine kinase activity // in…	NA
chr1_1619387	chr1	1619387	10	10	0.43216	0.672968	143	268.643	0.229642	0.721641	95.9	153.8	0.360956	984	NM_033493	NM_033493.1	CDC2L1	intron	NA	NA	DELETION	-0.53	NO_CHANGE	0.08	74 // regulation of progression through cell cycle // inferred from expression pattern /// 1558 // regulation of cell growth // inferred from expression pattern /// 6355 // regulation of transcription, DNA-dependent // non-traceable author statement /// 6468 // protein amino acid phosphorylation // inferred from direct assay /// 6915 // apoptosis // non-traceable author statement /// 7049 // cell…	5634 // nucleus // inferred from expression pattern /// 5737 // cytoplasm // traceable author statement /// 5829 // cytosol // inferred from expression pattern /// 5634 // nucleus // inferred from electronic annotation	166 // nucleotide binding // inferred from electronic annotation /// 4674 // protein serine/threonine kinase activity // inferred from direct assay /// 5515 // protein binding // inferred from physical interaction /// 5524 // ATP binding // inferred from direct assay /// 16740 // transferase activity // inferred from electronic annotation /// 4674 // protein serine/threonine kinase activity // in…	NA
chr1_1632053	chr1	1632053	10	10	0.43216	0.516483	394	204.13	0.111734	0.68477	95.9	153.8	0.360956	728642	NM_024011	NM_024011.2	CDC2L2	intron	NA	NA	DELETION	-0.53	NO_CHANGE	0.08	74 // regulation of progression through cell cycle // inferred from expression pattern /// 1558 // regulation of cell growth // inferred from expression pattern /// 6355 // regulation of transcription, DNA-dependent // non-traceable author statement /// 6468 // protein amino acid phosphorylation // inferred from direct assay /// 6915 // apoptosis // non-traceable author statement /// 7049 // cell…	5634 // nucleus // inferred from expression pattern /// 5737 // cytoplasm // traceable author statement /// 5829 // cytosol // inferred from expression pattern /// 5634 // nucleus // inferred from electronic annotation	166 // nucleotide binding // inferred from electronic annotation /// 4674 // protein serine/threonine kinase activity // inferred from direct assay /// 5515 // protein binding // inferred from physical interaction /// 5524 // ATP binding // inferred from direct assay /// 16740 // transferase activity // inferred from electronic annotation /// 4674 // protein serine/threonine kinase activity // in…	NA
chr1_1633526	chr1	1633526	10	10	0.43216	0.732026	153	116.508	0.263644	0.705778	95.9	153.8	0.360956	728642	NM_024011	NM_024011.2	CDC2L2	intron	chr1_1633460(67.07,0.92,401)	NA	DELETION	-0.53	NO_CHANGE	0.08	74 // regulation of progression through cell cycle // inferred from expression pattern /// 1558 // regulation of cell growth // inferred from expression pattern /// 6355 // regulation of transcription, DNA-dependent // non-traceable author statement /// 6468 // protein amino acid phosphorylation // inferred from direct assay /// 6915 // apoptosis // non-traceable author statement /// 7049 // cell…	5634 // nucleus // inferred from expression pattern /// 5737 // cytoplasm // traceable author statement /// 5829 // cytosol // inferred from expression pattern /// 5634 // nucleus // inferred from electronic annotation	166 // nucleotide binding // inferred from electronic annotation /// 4674 // protein serine/threonine kinase activity // inferred from direct assay /// 5515 // protein binding // inferred from physical interaction /// 5524 // ATP binding // inferred from direct assay /// 16740 // transferase activity // inferred from electronic annotation /// 4674 // protein serine/threonine kinase activity // in…	NA
chr1_1645875	chr1	1645875	10	10	0.43216	0.502669	63	51.9954	0.305084	0.680666	95.9	153.8	0.360956	728642	NM_024011	NM_024011.2	CDC2L2	promotor	chr1_1645290(63.96,0.93,931)	NA	DELETION	-0.53	NO_CHANGE	0.08	74 // regulation of progression through cell cycle // inferred from expression pattern /// 1558 // regulation of cell growth // inferred from expression pattern /// 6355 // regulation of transcription, DNA-dependent // non-traceable author statement /// 6468 // protein amino acid phosphorylation // inferred from direct assay /// 6915 // apoptosis // non-traceable author statement /// 7049 // cell…	5634 // nucleus // inferred from expression pattern /// 5737 // cytoplasm // traceable author statement /// 5829 // cytosol // inferred from expression pattern /// 5634 // nucleus // inferred from electronic annotation	166 // nucleotide binding // inferred from electronic annotation /// 4674 // protein serine/threonine kinase activity // inferred from direct assay /// 5515 // protein binding // inferred from physical interaction /// 5524 // ATP binding // inferred from direct assay /// 16740 // transferase activity // inferred from electronic annotation /// 4674 // protein serine/threonine kinase activity // in…	NA
chr1_1671997	chr1	1671997	10	10	0.43216	0.630746	142	251.311	0.258057	0.709539	NA	NA	NA	NA	NA	NA	NA	NA	NA	NA	DELETION	-0.53	NO_CHANGE	0.08	NA	NA	NA	NA
chr1_1684192	chr1	1684192	10	10	0.43216	0.529581	139	147.32	0.448374	0.509324	44.8	30.4	0.445362	65220	NM_023018	NM_023018.3	NADK	intron	NA	NA	DELETION	-0.53	NO_CHANGE	0.08	8152 // metabolism // inferred from electronic annotation /// 16310 // phosphorylation // non-traceable author statement /// 46034 // ATP metabolism // non-traceable author statement	5829 // cytosol // inferred from expression pattern	3951 // NAD+ kinase activity // inferred from direct assay /// 3951 // NAD+ kinase activity // inferred from electronic annotation /// 16301 // kinase activity // inferred from electronic annotation /// 16740 // transferase activity // inferred from electronic annotation /// 46872 // metal ion binding // inferred from electronic annotation	NA
chr1_1708309	chr1	1708309	10	10	0.43216	0.579941	10	10	0.413672	0.551312	27.8	39	0.343216	2782	NM_002074	NM_002074.2	GNB1	exon	NA	NA	DELETION	-0.53	NO_CHANGE	0.08	7165 // signal transduction // inferred from electronic annotation	NA	4871 // signal transducer activity // inferred from electronic annotation	G_Protein_Signaling // GenMAPP /// Calcium_regulation_in_cardiac_cells // GenMAPP /// Smooth_muscle_contraction // GenMAPP /// G_Protein_Signaling // GenMAPP /// Calcium_regulation_in_cardiac_cells // GenMAPP /// Smooth_muscle_contraction // GenMAPP
chr1_1795643	chr1	1795643	10	10	0.43216	0.496088	67	100.139	0.347325	0.659287	27.8	39	0.343216	2782	NM_002074	NM_002074.2	GNB1	intron	chr1_1795490(57.28,0.68,431)	NA	DELETION	-0.53	NO_CHANGE	0.08	7165 // signal transduction // inferred from electronic annotation	NA	4871 // signal transducer activity // inferred from electronic annotation	G_Protein_Signaling // GenMAPP /// Calcium_regulation_in_cardiac_cells // GenMAPP /// Smooth_muscle_contraction // GenMAPP /// G_Protein_Signaling // GenMAPP /// Calcium_regulation_in_cardiac_cells // GenMAPP /// Smooth_muscle_contraction // GenMAPP
chr1_1860801	chr1	1860801	10	26.3009	0.144118	0.781827	23	43.3295	0.228353	0.722169	NA	NA	NA	NA	NA	NA	NA	NA	NA	NA	DELETION	-0.53	NO_CHANGE	0.08	NA	NA	NA	NA
chr1_1871221	chr1	1871221	10	19.2199	0.253951	0.872392	16	54.884	0.0489683	0.54489	NA	NA	NA	NA	NA	NA	NA	NA	NA	NA	DELETION	-0.53	NO_CHANGE	0.08	NA	NA	NA	NA
chr1_1887453	chr1	1887453	10	14.162	0.392516	0.892363	10	13.4803	0.406835	0.624946	NA	NA	NA	85452	NM_001080484	NM_001080484.1	KIAA1751	intron	chr1_1887400(66.40,0.72,411)	NA	DELETION	-0.53	NO_CHANGE	0.08	NA	NA	NA	NA
chr1_1892521	chr1	1892521	10	10	0.43216	0.497106	10	10	0.413672	0.522862	NA	NA	NA	85452	NM_001080484	NM_001080484.1	KIAA1751	intron	chr1_1892300(55.69,0.74,581)	NA	DELETION	-0.53	NO_CHANGE	0.08	NA	NA	NA	NA
chr1_1897518	chr1	1897518	10	10	0.43216	0.88513	10	10	0.413672	0.6192	NA	NA	NA	85452	NM_001080484	NM_001080484.1	KIAA1751	intron	NA	NA	DELETION	-0.53	NO_CHANGE	0.08	NA	NA	NA	NA
chr1_1900716	chr1	1900716	10	10	0.43216	0.498182	10	10	0.413672	0.523235	NA	NA	NA	85452	NM_001080484	NM_001080484.1	KIAA1751	intron	chr1_1900260(62.31,0.94,1721)	NA	DELETION	-0.53	NO_CHANGE	0.08	NA	NA	NA	NA
chr1_1900832	chr1	1900832	10	68.7869	0.0110767	0.222464	10	78.956	0.00174037	0.0895785	NA	NA	NA	85452	NM_001080484	NM_001080484.1	KIAA1751	intron	chr1_1900260(62.31,0.94,1721)	NA	DELETION	-0.53	NO_CHANGE	0.08	NA	NA	NA	NA
chr1_1901064	chr1	1901064	10	10	0.43216	0.767344	10	10	0.413672	0.597461	NA	NA	NA	85452	NM_001080484	NM_001080484.1	KIAA1751	intron	chr1_1900260(62.31,0.94,1721)	NA	DELETION	-0.53	NO_CHANGE	0.08	NA	NA	NA	NA
chr1_1901122	chr1	1901122	10	10	0.43216	0.58181	10	10	0.413672	0.551968	NA	NA	NA	85452	NM_001080484	NM_001080484.1	KIAA1751	intron	chr1_1900260(62.31,0.94,1721)	NA	DELETION	-0.53	NO_CHANGE	0.08	NA	NA	NA	NA
chr1_1901238	chr1	1901238	10	10	0.43216	0.688567	10	10	0.413672	0.580732	NA	NA	NA	85452	NM_001080484	NM_001080484.1	KIAA1751	intron	chr1_1900260(62.31,0.94,1721)	NA	DELETION	-0.53	NO_CHANGE	0.08	NA	NA	NA	NA
chr1_1913419	chr1	1913419	10	10.1157	0.437934	0.473198	40	67.4014	0.282723	0.693432	NA	NA	NA	85452	NM_001080484	NM_001080484.1	KIAA1751	intron	NA	NA	DELETION	-0.53	NO_CHANGE	0.08	NA	NA	NA	NA
chr1_1926516	chr1	1926516	10	10	0.43216	0.828212	10	10	0.413672	0.608976	NA	NA	NA	85452	NM_001080484	NM_001080484.1	KIAA1751	promotor	NA	NA	DELETION	-0.53	NO_CHANGE	0.08	NA	NA	NA	NA
chr1_1958314	chr1	1958314	25	136.562	0.0230856	0.336018	170	277.309	0.299633	0.683532	NA	NA	NA	NA	NA	NA	NA	NA	NA	NA	DELETION	-0.53	NO_CHANGE	0.08	NA	NA	NA	NA
chr1_2003459	chr1	2003459	37	30.3472	0.335933	0.899749	84	80.8817	0.391431	0.632325	1.9	5.8	0.185187	5590	NM_001033581	NM_001033581.1	PRKCZ	intron	NA	NA	DELETION	-0.53	NO_CHANGE	0.08	6468 // protein amino acid phosphorylation // inferred from electronic annotation /// 6468 // protein amino acid phosphorylation // traceable author statement /// 6916 // anti-apoptosis // traceable author statement /// 7242 // intracellular signaling cascade // inferred from electronic annotation /// 7165 // signal transduction // traceable author statement	5624 // membrane fraction // traceable author statement /// 5737 // cytoplasm // traceable author statement /// 5886 // plasma membrane // traceable author statement	166 // nucleotide binding // inferred from electronic annotation /// 4674 // protein serine/threonine kinase activity // inferred from electronic annotation /// 4700 // atypical protein kinase C activity // traceable author statement /// 5515 // protein binding // inferred from physical interaction /// 5524 // ATP binding // inferred from electronic annotation /// 8270 // zinc ion binding // infe…	G_Protein_Signaling // GenMAPP /// Wnt_signaling // GenMAPP /// Calcium_regulation_in_cardiac_cells // GenMAPP /// Smooth_muscle_contraction // GenMAPP
chr1_2005221	chr1	2005221	10	10	0.43216	0.551596	81	83.7704	0.433682	0.513922	1.9	5.8	0.185187	5590	NM_001033581	NM_001033581.1	PRKCZ	intron	NA	NA	DELETION	-0.53	NO_CHANGE	0.08	6468 // protein amino acid phosphorylation // inferred from electronic annotation /// 6468 // protein amino acid phosphorylation // traceable author statement /// 6916 // anti-apoptosis // traceable author statement /// 7242 // intracellular signaling cascade // inferred from electronic annotation /// 7165 // signal transduction // traceable author statement	5624 // membrane fraction // traceable author statement /// 5737 // cytoplasm // traceable author statement /// 5886 // plasma membrane // traceable author statement	166 // nucleotide binding // inferred from electronic annotation /// 4674 // protein serine/threonine kinase activity // inferred from electronic annotation /// 4700 // atypical protein kinase C activity // traceable author statement /// 5515 // protein binding // inferred from physical interaction /// 5524 // ATP binding // inferred from electronic annotation /// 8270 // zinc ion binding // infe…	G_Protein_Signaling // GenMAPP /// Wnt_signaling // GenMAPP /// Calcium_regulation_in_cardiac_cells // GenMAPP /// Smooth_muscle_contraction // GenMAPP
chr1_2074438	chr1	2074438	10	10	0.43216	0.657825	10	10	0.413672	0.57359	1.9	5.8	0.185187	5590	NM_001033582	NM_001033582.1	PRKCZ	intron	NA	NA	DELETION	-0.53	NO_CHANGE	0.08	6468 // protein amino acid phosphorylation // inferred from electronic annotation /// 6468 // protein amino acid phosphorylation // traceable author statement /// 6916 // anti-apoptosis // traceable author statement /// 7242 // intracellular signaling cascade // inferred from electronic annotation /// 7165 // signal transduction // traceable author statement	5624 // membrane fraction // traceable author statement /// 5737 // cytoplasm // traceable author statement /// 5886 // plasma membrane // traceable author statement	166 // nucleotide binding // inferred from electronic annotation /// 4674 // protein serine/threonine kinase activity // inferred from electronic annotation /// 4700 // atypical protein kinase C activity // traceable author statement /// 5515 // protein binding // inferred from physical interaction /// 5524 // ATP binding // inferred from electronic annotation /// 8270 // zinc ion binding // infe…	G_Protein_Signaling // GenMAPP /// Wnt_signaling // GenMAPP /// Calcium_regulation_in_cardiac_cells // GenMAPP /// Smooth_muscle_contraction // GenMAPP
chr1_2080560	chr1	2080560	10	15.1736	0.359151	0.890212	47	95.3249	0.19588	0.731767	1.9	5.8	0.185187	5590	NM_001033582	NM_001033582.1	PRKCZ	intron	NA	NA	DELETION	-0.53	NO_CHANGE	0.08	6468 // protein amino acid phosphorylation // inferred from electronic annotation /// 6468 // protein amino acid phosphorylation // traceable author statement /// 6916 // anti-apoptosis // traceable author statement /// 7242 // intracellular signaling cascade // inferred from electronic annotation /// 7165 // signal transduction // traceable author statement	5624 // membrane fraction // traceable author statement /// 5737 // cytoplasm // traceable author statement /// 5886 // plasma membrane // traceable author statement	166 // nucleotide binding // inferred from electronic annotation /// 4674 // protein serine/threonine kinase activity // inferred from electronic annotation /// 4700 // atypical protein kinase C activity // traceable author statement /// 5515 // protein binding // inferred from physical interaction /// 5524 // ATP binding // inferred from electronic annotation /// 8270 // zinc ion binding // infe…	G_Protein_Signaling // GenMAPP /// Wnt_signaling // GenMAPP /// Calcium_regulation_in_cardiac_cells // GenMAPP /// Smooth_muscle_contraction // GenMAPP
chr1_2086965	chr1	2086965	10	10	0.43216	0.533354	10	10	0.413672	0.536417	1.9	5.8	0.185187	5590	NM_001033582	NM_001033582.1	PRKCZ	intron	NA	NA	DELETION	-0.53	NO_CHANGE	0.08	6468 // protein amino acid phosphorylation // inferred from electronic annotation /// 6468 // protein amino acid phosphorylation // traceable author statement /// 6916 // anti-apoptosis // traceable author statement /// 7242 // intracellular signaling cascade // inferred from electronic annotation /// 7165 // signal transduction // traceable author statement	5624 // membrane fraction // traceable author statement /// 5737 // cytoplasm // traceable author statement /// 5886 // plasma membrane // traceable author statement	166 // nucleotide binding // inferred from electronic annotation /// 4674 // protein serine/threonine kinase activity // inferred from electronic annotation /// 4700 // atypical protein kinase C activity // traceable author statement /// 5515 // protein binding // inferred from physical interaction /// 5524 // ATP binding // inferred from electronic annotation /// 8270 // zinc ion binding // infe…	G_Protein_Signaling // GenMAPP /// Wnt_signaling // GenMAPP /// Calcium_regulation_in_cardiac_cells // GenMAPP /// Smooth_muscle_contraction // GenMAPP
chr1_2094160	chr1	2094160	10	10	0.43216	0.782204	10	10	0.413672	0.600309	1.9	5.8	0.185187	5590	NM_001033582	NM_001033582.1	PRKCZ	intron	NA	NA	DELETION	-0.53	NO_CHANGE	0.08	6468 // protein amino acid phosphorylation // inferred from electronic annotation /// 6468 // protein amino acid phosphorylation // traceable author statement /// 6916 // anti-apoptosis // traceable author statement /// 7242 // intracellular signaling cascade // inferred from electronic annotation /// 7165 // signal transduction // traceable author statement	5624 // membrane fraction // traceable author statement /// 5737 // cytoplasm // traceable author statement /// 5886 // plasma membrane // traceable author statement	166 // nucleotide binding // inferred from electronic annotation /// 4674 // protein serine/threonine kinase activity // inferred from electronic annotation /// 4700 // atypical protein kinase C activity // traceable author statement /// 5515 // protein binding // inferred from physical interaction /// 5524 // ATP binding // inferred from electronic annotation /// 8270 // zinc ion binding // infe…	G_Protein_Signaling // GenMAPP /// Wnt_signaling // GenMAPP /// Calcium_regulation_in_cardiac_cells // GenMAPP /// Smooth_muscle_contraction // GenMAPP
chr1_2094295	chr1	2094295	10	11.1273	0.486161	0.493009	10	13.4803	0.406835	0.624991	1.9	5.8	0.185187	5590	NM_001033582	NM_001033582.1	PRKCZ	intron	NA	NA	DELETION	-0.53	NO_CHANGE	0.08	6468 // protein amino acid phosphorylation // inferred from electronic annotation /// 6468 // protein amino acid phosphorylation // traceable author statement /// 6916 // anti-apoptosis // traceable author statement /// 7242 // intracellular signaling cascade // inferred from electronic annotation /// 7165 // signal transduction // traceable author statement	5624 // membrane fraction // traceable author statement /// 5737 // cytoplasm // traceable author statement /// 5886 // plasma membrane // traceable author statement	166 // nucleotide binding // inferred from electronic annotation /// 4674 // protein serine/threonine kinase activity // inferred from electronic annotation /// 4700 // atypical protein kinase C activity // traceable author statement /// 5515 // protein binding // inferred from physical interaction /// 5524 // ATP binding // inferred from electronic annotation /// 8270 // zinc ion binding // infe…	G_Protein_Signaling // GenMAPP /// Wnt_signaling // GenMAPP /// Calcium_regulation_in_cardiac_cells // GenMAPP /// Smooth_muscle_contraction // GenMAPP
chr1_2096584	chr1	2096584	56	46.5323	0.342004	0.903964	85	78.956	0.370627	0.643816	1.9	5.8	0.185187	5590	NM_001033582	NM_001033582.1	PRKCZ	exon	NA	NA	DELETION	-0.53	NO_CHANGE	0.08	6468 // protein amino acid phosphorylation // inferred from electronic annotation /// 6468 // protein amino acid phosphorylation // traceable author statement /// 6916 // anti-apoptosis // traceable author statement /// 7242 // intracellular signaling cascade // inferred from electronic annotation /// 7165 // signal transduction // traceable author statement	5624 // membrane fraction // traceable author statement /// 5737 // cytoplasm // traceable author statement /// 5886 // plasma membrane // traceable author statement	166 // nucleotide binding // inferred from electronic annotation /// 4674 // protein serine/threonine kinase activity // inferred from electronic annotation /// 4700 // atypical protein kinase C activity // traceable author statement /// 5515 // protein binding // inferred from physical interaction /// 5524 // ATP binding // inferred from electronic annotation /// 8270 // zinc ion binding // infe…	G_Protein_Signaling // GenMAPP /// Wnt_signaling // GenMAPP /// Calcium_regulation_in_cardiac_cells // GenMAPP /// Smooth_muscle_contraction // GenMAPP
chr1_2106337	chr1	2106337	10	10	0.43216	0.702593	12	20.2204	0.282723	0.692794	1.9	5.8	0.185187	5590	NM_001033582	NM_001033582.1	PRKCZ	exon	chr1_2106190(60.83,0.85,721)	NA	DELETION	-0.53	NO_CHANGE	0.08	6468 // protein amino acid phosphorylation // inferred from electronic annotation /// 6468 // protein amino acid phosphorylation // traceable author statement /// 6916 // anti-apoptosis // traceable author statement /// 7242 // intracellular signaling cascade // inferred from electronic annotation /// 7165 // signal transduction // traceable author statement	5624 // membrane fraction // traceable author statement /// 5737 // cytoplasm // traceable author statement /// 5886 // plasma membrane // traceable author statement	166 // nucleotide binding // inferred from electronic annotation /// 4674 // protein serine/threonine kinase activity // inferred from electronic annotation /// 4700 // atypical protein kinase C activity // traceable author statement /// 5515 // protein binding // inferred from physical interaction /// 5524 // ATP binding // inferred from electronic annotation /// 8270 // zinc ion binding // infe…	G_Protein_Signaling // GenMAPP /// Wnt_signaling // GenMAPP /// Calcium_regulation_in_cardiac_cells // GenMAPP /// Smooth_muscle_contraction // GenMAPP
chr1_2135515	chr1	2135515	35	25.2893	0.279211	0.879744	868	588.318	0.209229	0.729819	NA	NA	NA	NA	NA	NA	NA	NA	NA	NA	DELETION	-0.53	NO_CHANGE	0.08	NA	NA	NA	NA
chr1_2159136	chr1	2159136	10	10	0.43216	0.726024	75	146.357	0.212491	0.728908	NA	NA	NA	6497	NM_003036	NM_003036.1	SKI	intron	NA	NA	DELETION	-0.53	NO_CHANGE	0.08	NA	NA	NA	NA
chr1_2173987	chr1	2173987	10	10	0.43216	0.480506	25	24.0719	0.391431	0.636183	NA	NA	NA	6497	NM_003036	NM_003036.1	SKI	intron	NA	NA	DELETION	-0.53	NO_CHANGE	0.08	NA	NA	NA	NA
chr1_2216942	chr1	2216942	10	10	0.43216	0.477565	10	10.5917	0.447981	0.509366	NA	NA	NA	6497	NM_003036	NM_003036.1	SKI	intron	NA	NA	DELETION	-0.53	NO_CHANGE	0.08	NA	NA	NA	NA
chr1_2221428	chr1	2221428	10	10.1157	0.437934	0.474377	205	59.6984	0.0181841	0.364178	NA	NA	NA	6497	NM_003036	NM_003036.1	SKI	intron	NA	NA	DELETION	-0.53	NO_CHANGE	0.08	NA	NA	NA	NA
chr1_2227336	chr1	2227336	10	21.243	0.21485	0.850498	88	107.842	0.4638	0.50654	NA	NA	NA	6497	NM_003036	NM_003036.1	SKI	exon	NA	NA	DELETION	-0.53	NO_CHANGE	0.08	NA	NA	NA	NA
chr1_2239477	chr1	2239477	10	10	0.43216	0.622854	50	44.2924	0.343733	0.66053	NA	NA	NA	NA	NA	NA	NA	NA	chr1_2239210(70.76,0.65,421)	NA	DELETION	-0.53	NO_CHANGE	0.08	NA	NA	NA	NA
chr1_2266316	chr1	2266316	10	10	0.43216	0.488199	10	10	0.413672	0.519748	34.6	19.6	0.403895	79906	NM_024848	NM_024848.1	MORN1	intron	chr1_2266230(62.23,0.75,401)	NA	DELETION	-0.53	NO_CHANGE	0.08	6397 // mRNA processing // inferred from electronic annotation	5634 // nucleus // inferred from electronic annotation /// 5732 // small nucleolar ribonucleoprotein complex // inferred from electronic annotation /// 30529 // ribonucleoprotein complex // inferred from electronic annotation	NA	NA
chr1_2266385	chr1	2266385	10	10	0.43216	0.698066	10	10	0.413672	0.583037	34.6	19.6	0.403895	79906	NM_024848	NM_024848.1	MORN1	intron	chr1_2266230(62.23,0.75,401)	NA	DELETION	-0.53	NO_CHANGE	0.08	6397 // mRNA processing // inferred from electronic annotation	5634 // nucleus // inferred from electronic annotation /// 5732 // small nucleolar ribonucleoprotein complex // inferred from electronic annotation /// 30529 // ribonucleoprotein complex // inferred from electronic annotation	NA	NA
chr1_2278602	chr1	2278602	10	10	0.43216	0.866148	21	20.2204	0.391431	0.638325	34.6	19.6	0.403895	79906	NM_024848	NM_024848.1	MORN1	intron	NA	NA	DELETION	-0.53	NO_CHANGE	0.08	6397 // mRNA processing // inferred from electronic annotation	5634 // nucleus // inferred from electronic annotation /// 5732 // small nucleolar ribonucleoprotein complex // inferred from electronic annotation /// 30529 // ribonucleoprotein complex // inferred from electronic annotation	NA	NA
chr1_2293470	chr1	2293470	10	10	0.43216	0.780414	20	37.5522	0.22989	0.721144	34.6	19.6	0.403895	79906	NM_024848	NM_024848.1	MORN1	intron	NA	NA	DELETION	-0.53	NO_CHANGE	0.08	6397 // mRNA processing // inferred from electronic annotation	5634 // nucleus // inferred from electronic annotation /// 5732 // small nucleolar ribonucleoprotein complex // inferred from electronic annotation /// 30529 // ribonucleoprotein complex // inferred from electronic annotation	NA	NA
chr1_2304982	chr1	2304982	10	10	0.43216	0.670371	41	63.5499	0.327134	0.669507	34.6	19.6	0.403895	79906	NM_024848	NM_024848.1	MORN1	intron	NA	NA	DELETION	-0.53	NO_CHANGE	0.08	6397 // mRNA processing // inferred from electronic annotation	5634 // nucleus // inferred from electronic annotation /// 5732 // small nucleolar ribonucleoprotein complex // inferred from electronic annotation /// 30529 // ribonucleoprotein complex // inferred from electronic annotation	NA	NA
chr1_2312344	chr1	2312344	60	29.3356	0.139372	0.767016	603	439.072	0.241904	0.717129	893.1	1036.1	0.473344	11079	NM_007033	NM_007033.3	RER1	promotor	chr1_2312130(73.09,0.87,1671)	NA	DELETION	-0.53	NO_CHANGE	0.08	6890 // retrograde vesicle-mediated transport, Golgi to ER // inferred from direct assay	5795 // Golgi stack // inferred from electronic annotation /// 16020 // membrane // inferred from electronic annotation /// 16021 // integral to membrane // inferred from electronic annotation /// 30173 // integral to Golgi membrane // inferred from direct assay	NA	NA
chr1_2377829	chr1	2377829	10	10	0.43216	0.693963	28	27.9235	0.412052	0.622813	NA	NA	NA	NA	NA	NA	NA	NA	NA	NA	DELETION	-0.53	NO_CHANGE	0.08	NA	NA	NA	NA
chr1_2413981	chr1	2413981	10	10	0.43216	0.77542	103	99.1764	0.391431	0.635504	21.6	6.1	0.208137	9651	NM_014638	NM_014638.2	PLCH2	intron	NA	NA	DELETION	-0.53	NO_CHANGE	0.08	6629 // lipid metabolism // inferred from electronic annotation /// 7242 // intracellular signaling cascade // inferred from electronic annotation /// 16042 // lipid catabolism // inferred from electronic annotation /// 7165 // signal transduction // inferred from electronic annotation	NA	4435 // phosphoinositide phospholipase C activity // inferred from electronic annotation /// 4871 // signal transducer activity // inferred from electronic annotation /// 5509 // calcium ion binding // inferred from electronic annotation /// 16787 // hydrolase activity // inferred from electronic annotation /// 4629 // phospholipase C activity // inferred from electronic annotation /// 46872 // m…	NA
chr1_2415055	chr1	2415055	10	10	0.43216	0.493774	10	10	0.413672	0.521903	21.6	6.1	0.208137	9651	NM_014638	NM_014638.2	PLCH2	intron	NA	NA	DELETION	-0.53	NO_CHANGE	0.08	6629 // lipid metabolism // inferred from electronic annotation /// 7242 // intracellular signaling cascade // inferred from electronic annotation /// 16042 // lipid catabolism // inferred from electronic annotation /// 7165 // signal transduction // inferred from electronic annotation	NA	4435 // phosphoinositide phospholipase C activity // inferred from electronic annotation /// 4871 // signal transducer activity // inferred from electronic annotation /// 5509 // calcium ion binding // inferred from electronic annotation /// 16787 // hydrolase activity // inferred from electronic annotation /// 4629 // phospholipase C activity // inferred from electronic annotation /// 46872 // m…	NA
chr1_2430217	chr1	2430217	10	10.1157	0.437934	0.475198	35	39.478	0.485975	0.503508	147.8	216.3	0.396284	55229	NM_018216	NM_018216.1	PANK4	exon	chr1_2430040(62.91,0.84,561)	NA	DELETION	-0.53	NO_CHANGE	0.08	15937 // coenzyme A biosynthesis // inferred from electronic annotation	NA	166 // nucleotide binding // inferred from electronic annotation /// 4594 // pantothenate kinase activity // inferred from electronic annotation /// 5524 // ATP binding // inferred from electronic annotation /// 16740 // transferase activity // inferred from electronic annotation /// 16301 // kinase activity // inferred from electronic annotation	Pantothenate and CoA biosynthesis // KEGG
chr1_2432748	chr1	2432748	10	10	0.43216	0.505511	10	10	0.413672	0.52617	147.8	216.3	0.396284	55229	NM_018216	NM_018216.1	PANK4	intron	NA	NA	DELETION	-0.53	NO_CHANGE	0.08	15937 // coenzyme A biosynthesis // inferred from electronic annotation	NA	166 // nucleotide binding // inferred from electronic annotation /// 4594 // pantothenate kinase activity // inferred from electronic annotation /// 5524 // ATP binding // inferred from electronic annotation /// 16740 // transferase activity // inferred from electronic annotation /// 16301 // kinase activity // inferred from electronic annotation	Pantothenate and CoA biosynthesis // KEGG
chr1_2444590	chr1	2444590	10	10	0.43216	0.484143	13	10	0.268688	0.697378	147.8	216.3	0.396284	55229	NM_018216	NM_018216.1	PANK4	intron	NA	NA	DELETION	-0.53	NO_CHANGE	0.08	15937 // coenzyme A biosynthesis // inferred from electronic annotation	NA	166 // nucleotide binding // inferred from electronic annotation /// 4594 // pantothenate kinase activity // inferred from electronic annotation /// 5524 // ATP binding // inferred from electronic annotation /// 16740 // transferase activity // inferred from electronic annotation /// 16301 // kinase activity // inferred from electronic annotation	Pantothenate and CoA biosynthesis // KEGG
chr1_2454856	chr1	2454856	10	10	0.43216	0.690322	10	10	0.413672	0.581115	NA	NA	NA	NA	NA	NA	NA	NA	NA	NA	DELETION	-0.53	NO_CHANGE	0.08	NA	NA	NA	NA
chr1_2508424	chr1	2508424	91	86.9952	0.409723	0.902127	152	155.986	0.429058	0.514536	272.2	532.7	0.321884	127281	NM_152371	NM_152371.2	C1orf93	exon	chr1_2507440(74.93,0.87,1371)	NA	DELETION	-0.53	NO_CHANGE	0.08	NA	NA	NA	NA
chr1_2525755	chr1	2525755	10	43.4976	0.0442449	0.469296	32	74.1416	0.144873	0.718431	123.7	20.8	0.109273	79258	NM_033467	NM_033467.2	MMEL1	intron	NA	NA	DELETION	-0.53	NO_CHANGE	0.08	6508 // proteolysis // inferred from electronic annotation	16020 // membrane // inferred from electronic annotation	4245 // neprilysin activity // inferred from electronic annotation /// 8233 // peptidase activity // inferred from electronic annotation /// 8237 // metallopeptidase activity // inferred from electronic annotation /// 8270 // zinc ion binding // inferred from electronic annotation /// 16787 // hydrolase activity // inferred from electronic annotation	NA
chr1_2674765	chr1	2674765	10	10	0.43216	0.617011	16	29.8492	0.232867	0.721246	NA	NA	NA	NA	NA	NA	NA	NA	NA	NA	DELETION	-0.53	NO_CHANGE	0.08	NA	NA	NA	NA
chr1_2682389	chr1	2682389	10	10	0.43216	0.608129	15	29.8492	0.203975	0.72879	NA	NA	NA	NA	NA	NA	NA	NA	NA	NA	DELETION	-0.53	NO_CHANGE	0.08	NA	NA	NA	NA
chr1_2790556	chr1	2790556	30	38.4397	0.442289	0.473343	65	92.4363	0.375632	0.641219	NA	NA	NA	NA	NA	NA	NA	NA	NA	NA	DELETION	-0.53	NO_CHANGE	0.08	NA	NA	NA	NA
chr1_2791017	chr1	2791017	10	10	0.43216	0.735593	20	67.4014	0.0517577	0.551728	NA	NA	NA	NA	NA	NA	NA	NA	NA	NA	DELETION	-0.53	NO_CHANGE	0.08	NA	NA	NA	NA
chr1_2873174	chr1	2873174	10	10	0.43216	0.891212	27	13.4803	0.101402	0.670424	NA	NA	NA	NA	NA	NA	NA	NA	NA	NA	DELETION	-0.53	NO_CHANGE	0.08	NA	NA	NA	NA
chr1_2873216	chr1	2873216	19	242.777	0.00104457	0.0497957	77	301.381	0.0317679	0.456468	NA	NA	NA	NA	NA	NA	NA	NA	NA	NA	DELETION	-0.53	NO_CHANGE	0.08	NA	NA	NA	NA
chr1_2881010	chr1	2881010	10	10	0.43216	0.697221	22	21.1833	0.391431	0.634537	NA	NA	NA	NA	NA	NA	NA	NA	NA	NA	DELETION	-0.53	NO_CHANGE	0.08	NA	NA	NA	NA
chr1_2881120	chr1	2881120	10	42.486	0.0471225	0.484386	27	107.842	0.029633	0.444996	NA	NA	NA	NA	NA	NA	NA	NA	NA	NA	DELETION	-0.53	NO_CHANGE	0.08	NA	NA	NA	NA
chr1_2888820	chr1	2888820	10	65.7522	0.012867	0.243071	19	78.956	0.0258023	0.425558	NA	NA	NA	NA	NA	NA	NA	NA	NA	NA	DELETION	-0.53	NO_CHANGE	0.08	NA	NA	NA	NA
chr1_2891846	chr1	2891846	10	10	0.43216	0.669008	38	80.8817	0.176247	0.732095	NA	NA	NA	NA	NA	NA	NA	NA	NA	NA	DELETION	-0.53	NO_CHANGE	0.08	NA	NA	NA	NA
chr1_2982423	chr1	2982423	46	217.488	0.0351693	0.416346	176	300.418	0.276129	0.695101	2.6	14.5	0.0564661	63976	NM_199454	NM_199454.1	PRDM16	intron	NA	NA	DELETION	-0.53	NO_CHANGE	0.08	6350 // transcription // inferred from electronic annotation /// 6355 // regulation of transcription, DNA-dependent // Unknown /// 6355 // regulation of transcription, DNA-dependent // inferred from electronic annotation	5634 // nucleus // Unknown /// 5634 // nucleus // inferred from electronic annotation	3676 // nucleic acid binding // inferred from electronic annotation /// 3700 // transcription factor activity // non-traceable author statement /// 8270 // zinc ion binding // inferred from electronic annotation /// 46872 // metal ion binding // inferred from electronic annotation /// 3677 // DNA binding // inferred from electronic annotation	NA
chr1_3024419	chr1	3024419	10	10	0.43216	0.551332	10	10	0.413672	0.542558	2.6	14.5	0.0564661	63976	NM_199454	NM_199454.1	PRDM16	intron	NA	NA	DELETION	-0.53	NO_CHANGE	0.08	6350 // transcription // inferred from electronic annotation /// 6355 // regulation of transcription, DNA-dependent // Unknown /// 6355 // regulation of transcription, DNA-dependent // inferred from electronic annotation	5634 // nucleus // Unknown /// 5634 // nucleus // inferred from electronic annotation	3676 // nucleic acid binding // inferred from electronic annotation /// 3700 // transcription factor activity // non-traceable author statement /// 8270 // zinc ion binding // inferred from electronic annotation /// 46872 // metal ion binding // inferred from electronic annotation /// 3677 // DNA binding // inferred from electronic annotation	NA
chr1_3047170	chr1	3047170	10	10	0.43216	0.824431	10	10	0.413672	0.608346	2.6	14.5	0.0564661	63976	NM_199454	NM_199454.1	PRDM16	intron	NA	NA	DELETION	-0.53	NO_CHANGE	0.08	6350 // transcription // inferred from electronic annotation /// 6355 // regulation of transcription, DNA-dependent // Unknown /// 6355 // regulation of transcription, DNA-dependent // inferred from electronic annotation	5634 // nucleus // Unknown /// 5634 // nucleus // inferred from electronic annotation	3676 // nucleic acid binding // inferred from electronic annotation /// 3700 // transcription factor activity // non-traceable author statement /// 8270 // zinc ion binding // inferred from electronic annotation /// 46872 // metal ion binding // inferred from electronic annotation /// 3677 // DNA binding // inferred from electronic annotation	NA
chr1_3053533	chr1	3053533	10	10	0.43216	0.594736	10	10	0.413672	0.556042	2.6	14.5	0.0564661	63976	NM_199454	NM_199454.1	PRDM16	intron	NA	NA	DELETION	-0.53	NO_CHANGE	0.08	6350 // transcription // inferred from electronic annotation /// 6355 // regulation of transcription, DNA-dependent // Unknown /// 6355 // regulation of transcription, DNA-dependent // inferred from electronic annotation	5634 // nucleus // Unknown /// 5634 // nucleus // inferred from electronic annotation	3676 // nucleic acid binding // inferred from electronic annotation /// 3700 // transcription factor activity // non-traceable author statement /// 8270 // zinc ion binding // inferred from electronic annotation /// 46872 // metal ion binding // inferred from electronic annotation /// 3677 // DNA binding // inferred from electronic annotation	NA
chr1_3062692	chr1	3062692	17	45.5208	0.13899	0.7661	221	180.058	0.29825	0.685072	2.6	14.5	0.0564661	63976	NM_199454	NM_199454.1	PRDM16	intron	NA	NA	DELETION	-0.53	NO_CHANGE	0.08	6350 // transcription // inferred from electronic annotation /// 6355 // regulation of transcription, DNA-dependent // Unknown /// 6355 // regulation of transcription, DNA-dependent // inferred from electronic annotation	5634 // nucleus // Unknown /// 5634 // nucleus // inferred from electronic annotation	3676 // nucleic acid binding // inferred from electronic annotation /// 3700 // transcription factor activity // non-traceable author statement /// 8270 // zinc ion binding // inferred from electronic annotation /// 46872 // metal ion binding // inferred from electronic annotation /// 3677 // DNA binding // inferred from electronic annotation	NA
chr1_3092155	chr1	3092155	122	67.7753	0.178706	0.818933	223	137.692	0.17086	0.733159	2.6	14.5	0.0564661	63976	NM_199454	NM_199454.1	PRDM16	intron	NA	NA	DELETION	-0.53	NO_CHANGE	0.08	6350 // transcription // inferred from electronic annotation /// 6355 // regulation of transcription, DNA-dependent // Unknown /// 6355 // regulation of transcription, DNA-dependent // inferred from electronic annotation	5634 // nucleus // Unknown /// 5634 // nucleus // inferred from electronic annotation	3676 // nucleic acid binding // inferred from electronic annotation /// 3700 // transcription factor activity // non-traceable author statement /// 8270 // zinc ion binding // inferred from electronic annotation /// 46872 // metal ion binding // inferred from electronic annotation /// 3677 // DNA binding // inferred from electronic annotation	NA
chr1_3104240	chr1	3104240	10	41.4745	0.050223	0.496383	27	82.8075	0.0687953	0.616726	2.6	14.5	0.0564661	63976	NM_199454	NM_199454.1	PRDM16	intron	NA	NA	DELETION	-0.53	NO_CHANGE	0.08	6350 // transcription // inferred from electronic annotation /// 6355 // regulation of transcription, DNA-dependent // Unknown /// 6355 // regulation of transcription, DNA-dependent // inferred from electronic annotation	5634 // nucleus // Unknown /// 5634 // nucleus // inferred from electronic annotation	3676 // nucleic acid binding // inferred from electronic annotation /// 3700 // transcription factor activity // non-traceable author statement /// 8270 // zinc ion binding // inferred from electronic annotation /// 46872 // metal ion binding // inferred from electronic annotation /// 3677 // DNA binding // inferred from electronic annotation	NA
chr1_3104975	chr1	3104975	10	12.1389	0.469615	0.491408	161	72.2158	0.0754439	0.629211	2.6	14.5	0.0564661	63976	NM_199454	NM_199454.1	PRDM16	intron	NA	NA	DELETION	-0.53	NO_CHANGE	0.08	6350 // transcription // inferred from electronic annotation /// 6355 // regulation of transcription, DNA-dependent // Unknown /// 6355 // regulation of transcription, DNA-dependent // inferred from electronic annotation	5634 // nucleus // Unknown /// 5634 // nucleus // inferred from electronic annotation	3676 // nucleic acid binding // inferred from electronic annotation /// 3700 // transcription factor activity // non-traceable author statement /// 8270 // zinc ion binding // inferred from electronic annotation /// 46872 // metal ion binding // inferred from electronic annotation /// 3677 // DNA binding // inferred from electronic annotation	NA
chr1_3107137	chr1	3107137	10	10	0.43216	0.597902	151	195.464	0.4309	0.51394	2.6	14.5	0.0564661	63976	NM_199454	NM_199454.1	PRDM16	intron	NA	NA	DELETION	-0.53	NO_CHANGE	0.08	6350 // transcription // inferred from electronic annotation /// 6355 // regulation of transcription, DNA-dependent // Unknown /// 6355 // regulation of transcription, DNA-dependent // inferred from electronic annotation	5634 // nucleus // Unknown /// 5634 // nucleus // inferred from electronic annotation	3676 // nucleic acid binding // inferred from electronic annotation /// 3700 // transcription factor activity // non-traceable author statement /// 8270 // zinc ion binding // inferred from electronic annotation /// 46872 // metal ion binding // inferred from electronic annotation /// 3677 // DNA binding // inferred from electronic annotation	NA
chr1_3116917	chr1	3116917	10	10	0.43216	0.483584	10	10	0.413672	0.517947	2.6	14.5	0.0564661	63976	NM_199454	NM_199454.1	PRDM16	intron	NA	NA	DELETION	-0.53	NO_CHANGE	0.08	6350 // transcription // inferred from electronic annotation /// 6355 // regulation of transcription, DNA-dependent // Unknown /// 6355 // regulation of transcription, DNA-dependent // inferred from electronic annotation	5634 // nucleus // Unknown /// 5634 // nucleus // inferred from electronic annotation	3676 // nucleic acid binding // inferred from electronic annotation /// 3700 // transcription factor activity // non-traceable author statement /// 8270 // zinc ion binding // inferred from electronic annotation /// 46872 // metal ion binding // inferred from electronic annotation /// 3677 // DNA binding // inferred from electronic annotation	NA
chr1_3116933	chr1	3116933	10	10	0.43216	0.562135	10	10	0.413672	0.54585	2.6	14.5	0.0564661	63976	NM_199454	NM_199454.1	PRDM16	intron	NA	NA	DELETION	-0.53	NO_CHANGE	0.08	6350 // transcription // inferred from electronic annotation /// 6355 // regulation of transcription, DNA-dependent // Unknown /// 6355 // regulation of transcription, DNA-dependent // inferred from electronic annotation	5634 // nucleus // Unknown /// 5634 // nucleus // inferred from electronic annotation	3676 // nucleic acid binding // inferred from electronic annotation /// 3700 // transcription factor activity // non-traceable author statement /// 8270 // zinc ion binding // inferred from electronic annotation /// 46872 // metal ion binding // inferred from electronic annotation /// 3677 // DNA binding // inferred from electronic annotation	NA
chr1_3182404	chr1	3182404	10	101.157	0.00272282	0.0954286	54	130.951	0.129666	0.704499	2.6	14.5	0.0564661	63976	NM_199454	NM_199454.1	PRDM16	intron	NA	NA	DELETION	-0.53	NO_CHANGE	0.08	6350 // transcription // inferred from electronic annotation /// 6355 // regulation of transcription, DNA-dependent // Unknown /// 6355 // regulation of transcription, DNA-dependent // inferred from electronic annotation	5634 // nucleus // Unknown /// 5634 // nucleus // inferred from electronic annotation	3676 // nucleic acid binding // inferred from electronic annotation /// 3700 // transcription factor activity // non-traceable author statement /// 8270 // zinc ion binding // inferred from electronic annotation /// 46872 // metal ion binding // inferred from electronic annotation /// 3677 // DNA binding // inferred from electronic annotation	NA
chr1_3202212	chr1	3202212	10	10	0.43216	0.740562	22	31.775	0.366728	0.649161	2.6	14.5	0.0564661	63976	NM_199454	NM_199454.1	PRDM16	intron	NA	NA	DELETION	-0.53	NO_CHANGE	0.08	6350 // transcription // inferred from electronic annotation /// 6355 // regulation of transcription, DNA-dependent // Unknown /// 6355 // regulation of transcription, DNA-dependent // inferred from electronic annotation	5634 // nucleus // Unknown /// 5634 // nucleus // inferred from electronic annotation	3676 // nucleic acid binding // inferred from electronic annotation /// 3700 // transcription factor activity // non-traceable author statement /// 8270 // zinc ion binding // inferred from electronic annotation /// 46872 // metal ion binding // inferred from electronic annotation /// 3677 // DNA binding // inferred from electronic annotation	NA
chr1_3209815	chr1	3209815	10	10	0.43216	0.558385	10	18.2947	0.242046	0.714568	2.6	14.5	0.0564661	63976	NM_199454	NM_199454.1	PRDM16	intron	NA	NA	DELETION	-0.53	NO_CHANGE	0.08	6350 // transcription // inferred from electronic annotation /// 6355 // regulation of transcription, DNA-dependent // Unknown /// 6355 // regulation of transcription, DNA-dependent // inferred from electronic annotation	5634 // nucleus // Unknown /// 5634 // nucleus // inferred from electronic annotation	3676 // nucleic acid binding // inferred from electronic annotation /// 3700 // transcription factor activity // non-traceable author statement /// 8270 // zinc ion binding // inferred from electronic annotation /// 46872 // metal ion binding // inferred from electronic annotation /// 3677 // DNA binding // inferred from electronic annotation	NA
chr1_3227412	chr1	3227412	10	10	0.43216	0.58159	10	10	0.413672	0.551865	2.6	14.5	0.0564661	63976	NM_199454	NM_199454.1	PRDM16	intron	NA	NA	DELETION	-0.53	NO_CHANGE	0.08	6350 // transcription // inferred from electronic annotation /// 6355 // regulation of transcription, DNA-dependent // Unknown /// 6355 // regulation of transcription, DNA-dependent // inferred from electronic annotation	5634 // nucleus // Unknown /// 5634 // nucleus // inferred from electronic annotation	3676 // nucleic acid binding // inferred from electronic annotation /// 3700 // transcription factor activity // non-traceable author statement /// 8270 // zinc ion binding // inferred from electronic annotation /// 46872 // metal ion binding // inferred from electronic annotation /// 3677 // DNA binding // inferred from electronic annotation	NA
chr1_3227663	chr1	3227663	10	10	0.43216	0.615979	10	10	0.413672	0.5625	2.6	14.5	0.0564661	63976	NM_199454	NM_199454.1	PRDM16	intron	NA	NA	DELETION	-0.53	NO_CHANGE	0.08	6350 // transcription // inferred from electronic annotation /// 6355 // regulation of transcription, DNA-dependent // Unknown /// 6355 // regulation of transcription, DNA-dependent // inferred from electronic annotation	5634 // nucleus // Unknown /// 5634 // nucleus // inferred from electronic annotation	3676 // nucleic acid binding // inferred from electronic annotation /// 3700 // transcription factor activity // non-traceable author statement /// 8270 // zinc ion binding // inferred from electronic annotation /// 46872 // metal ion binding // inferred from electronic annotation /// 3677 // DNA binding // inferred from electronic annotation	NA
chr1_3241364	chr1	3241364	10	93.0647	0.00375755	0.117061	30	129.026	0.0228241	0.400624	2.6	14.5	0.0564661	63976	NM_199454	NM_199454.1	PRDM16	intron	NA	NA	DELETION	-0.53	NO_CHANGE	0.08	6350 // transcription // inferred from electronic annotation /// 6355 // regulation of transcription, DNA-dependent // Unknown /// 6355 // regulation of transcription, DNA-dependent // inferred from electronic annotation	5634 // nucleus // Unknown /// 5634 // nucleus // inferred from electronic annotation	3676 // nucleic acid binding // inferred from electronic annotation /// 3700 // transcription factor activity // non-traceable author statement /// 8270 // zinc ion binding // inferred from electronic annotation /// 46872 // metal ion binding // inferred from electronic annotation /// 3677 // DNA binding // inferred from electronic annotation	NA
chr1_3247021	chr1	3247021	10	51.5902	0.0273688	0.364501	34	86.659	0.114369	0.689225	2.6	14.5	0.0564661	63976	NM_199454	NM_199454.1	PRDM16	intron	NA	NA	DELETION	-0.53	NO_CHANGE	0.08	6350 // transcription // inferred from electronic annotation /// 6355 // regulation of transcription, DNA-dependent // Unknown /// 6355 // regulation of transcription, DNA-dependent // inferred from electronic annotation	5634 // nucleus // Unknown /// 5634 // nucleus // inferred from electronic annotation	3676 // nucleic acid binding // inferred from electronic annotation /// 3700 // transcription factor activity // non-traceable author statement /// 8270 // zinc ion binding // inferred from electronic annotation /// 46872 // metal ion binding // inferred from electronic annotation /// 3677 // DNA binding // inferred from electronic annotation	NA
chr1_3247992	chr1	3247992	10	31.3587	0.0991787	0.669645	17	54.884	0.0590477	0.579837	2.6	14.5	0.0564661	63976	NM_199454	NM_199454.1	PRDM16	intron	NA	NA	DELETION	-0.53	NO_CHANGE	0.08	6350 // transcription // inferred from electronic annotation /// 6355 // regulation of transcription, DNA-dependent // Unknown /// 6355 // regulation of transcription, DNA-dependent // inferred from electronic annotation	5634 // nucleus // Unknown /// 5634 // nucleus // inferred from electronic annotation	3676 // nucleic acid binding // inferred from electronic annotation /// 3700 // transcription factor activity // non-traceable author statement /// 8270 // zinc ion binding // inferred from electronic annotation /// 46872 // metal ion binding // inferred from electronic annotation /// 3677 // DNA binding // inferred from electronic annotation	NA
chr1_3264519	chr1	3264519	10	10	0.43216	0.556967	10	10	0.413672	0.544333	2.6	14.5	0.0564661	63976	NM_199454	NM_199454.1	PRDM16	intron	NA	NA	DELETION	-0.53	NO_CHANGE	0.08	6350 // transcription // inferred from electronic annotation /// 6355 // regulation of transcription, DNA-dependent // Unknown /// 6355 // regulation of transcription, DNA-dependent // inferred from electronic annotation	5634 // nucleus // Unknown /// 5634 // nucleus // inferred from electronic annotation	3676 // nucleic acid binding // inferred from electronic annotation /// 3700 // transcription factor activity // non-traceable author statement /// 8270 // zinc ion binding // inferred from electronic annotation /// 46872 // metal ion binding // inferred from electronic annotation /// 3677 // DNA binding // inferred from electronic annotation	NA
chr1_3280223	chr1	3280223	10	10	0.43216	0.582804	10	31.775	0.0619468	0.587461	2.6	14.5	0.0564661	63976	NM_199454	NM_199454.1	PRDM16	intron	NA	NA	DELETION	-0.53	NO_CHANGE	0.08	6350 // transcription // inferred from electronic annotation /// 6355 // regulation of transcription, DNA-dependent // Unknown /// 6355 // regulation of transcription, DNA-dependent // inferred from electronic annotation	5634 // nucleus // Unknown /// 5634 // nucleus // inferred from electronic annotation	3676 // nucleic acid binding // inferred from electronic annotation /// 3700 // transcription factor activity // non-traceable author statement /// 8270 // zinc ion binding // inferred from electronic annotation /// 46872 // metal ion binding // inferred from electronic annotation /// 3677 // DNA binding // inferred from electronic annotation	NA
chr1_3288182	chr1	3288182	10	36.4166	0.0698529	0.583724	10	50.0696	0.012886	0.30749	2.6	14.5	0.0564661	63976	NM_199454	NM_199454.1	PRDM16	intron	NA	NA	DELETION	-0.53	NO_CHANGE	0.08	6350 // transcription // inferred from electronic annotation /// 6355 // regulation of transcription, DNA-dependent // Unknown /// 6355 // regulation of transcription, DNA-dependent // inferred from electronic annotation	5634 // nucleus // Unknown /// 5634 // nucleus // inferred from electronic annotation	3676 // nucleic acid binding // inferred from electronic annotation /// 3700 // transcription factor activity // non-traceable author statement /// 8270 // zinc ion binding // inferred from electronic annotation /// 46872 // metal ion binding // inferred from electronic annotation /// 3677 // DNA binding // inferred from electronic annotation	NA
chr1_3342117	chr1	3342117	10	22.2546	0.197936	0.830771	37	121.323	0.056323	0.573156	2.6	14.5	0.0564661	63976	NM_199454	NM_199454.1	PRDM16	exon	NA	NA	DELETION	-0.53	NO_CHANGE	0.08	6350 // transcription // inferred from electronic annotation /// 6355 // regulation of transcription, DNA-dependent // Unknown /// 6355 // regulation of transcription, DNA-dependent // inferred from electronic annotation	5634 // nucleus // Unknown /// 5634 // nucleus // inferred from electronic annotation	3676 // nucleic acid binding // inferred from electronic annotation /// 3700 // transcription factor activity // non-traceable author statement /// 8270 // zinc ion binding // inferred from electronic annotation /// 46872 // metal ion binding // inferred from electronic annotation /// 3677 // DNA binding // inferred from electronic annotation	NA
chr1_3342457	chr1	3342457	85	113.296	0.42251	0.913759	175	208.944	0.479551	0.504406	2.6	14.5	0.0564661	63976	NM_199454	NM_199454.1	PRDM16	exon	chr1_3342130(62.80,0.64,431)	NA	DELETION	-0.53	NO_CHANGE	0.08	6350 // transcription // inferred from electronic annotation /// 6355 // regulation of transcription, DNA-dependent // Unknown /// 6355 // regulation of transcription, DNA-dependent // inferred from electronic annotation	5634 // nucleus // Unknown /// 5634 // nucleus // inferred from electronic annotation	3676 // nucleic acid binding // inferred from electronic annotation /// 3700 // transcription factor activity // non-traceable author statement /// 8270 // zinc ion binding // inferred from electronic annotation /// 46872 // metal ion binding // inferred from electronic annotation /// 3677 // DNA binding // inferred from electronic annotation	NA
chr1_3343642	chr1	3343642	10	10	0.43216	0.721191	45	65.4757	0.362514	0.650675	2.6	14.5	0.0564661	63976	NM_199454	NM_199454.1	PRDM16	exon	NA	NA	DELETION	-0.53	NO_CHANGE	0.08	6350 // transcription // inferred from electronic annotation /// 6355 // regulation of transcription, DNA-dependent // Unknown /// 6355 // regulation of transcription, DNA-dependent // inferred from electronic annotation	5634 // nucleus // Unknown /// 5634 // nucleus // inferred from electronic annotation	3676 // nucleic acid binding // inferred from electronic annotation /// 3700 // transcription factor activity // non-traceable author statement /// 8270 // zinc ion binding // inferred from electronic annotation /// 46872 // metal ion binding // inferred from electronic annotation /// 3677 // DNA binding // inferred from electronic annotation	NA
chr1_3351026	chr1	3351026	11	53.6133	0.0322664	0.397666	25	83.7704	0.0526874	0.55525	NA	NA	NA	NA	NA	NA	NA	NA	NA	NA	DELETION	-0.53	NO_CHANGE	0.08	NA	NA	NA	NA
chr1_3358353	chr1	3358353	10	10	0.43216	0.509369	20	16.3689	0.300644	0.682988	NA	NA	NA	NA	NA	NA	NA	NA	NA	NA	DELETION	-0.53	NO_CHANGE	0.08	NA	NA	NA	NA
chr1_3368240	chr1	3368240	24	19.2199	0.324896	0.902988	1021	1254.63	0.462155	0.506718	124.6	17.8	0.0888845	27237	NM_014448	NM_014448.3	ARHGEF16	promotor	NA	NA	DELETION	-0.53	NO_CHANGE	0.08	NA	NA	NA	NA
chr1_3434709	chr1	3434709	21	10	0.132041	0.758605	435	791.485	0.244644	0.714028	7.5	15.7	0.184403	1953	NM_001409	NM_001409.3	MEGF6	intron	NA	NA	DELETION	-0.53	NO_CHANGE	0.08	NA	NA	5198 // structural molecule activity // inferred from electronic annotation /// 5509 // calcium ion binding // non-traceable author statement /// 5509 // calcium ion binding // inferred from electronic annotation	NA
chr1_3458846	chr1	3458846	10	17.1967	0.301426	0.90174	155	188.724	0.467709	0.505704	7.5	15.7	0.184403	1953	NM_001409	NM_001409.3	MEGF6	intron	NA	NA	DELETION	-0.53	NO_CHANGE	0.08	NA	NA	5198 // structural molecule activity // inferred from electronic annotation /// 5509 // calcium ion binding // non-traceable author statement /// 5509 // calcium ion binding // inferred from electronic annotation	NA
chr1_3484406	chr1	3484406	10	10	0.43216	0.544679	34	49.1068	0.366728	0.646476	7.5	15.7	0.184403	1953	NM_001409	NM_001409.3	MEGF6	intron	NA	NA	DELETION	-0.53	NO_CHANGE	0.08	NA	NA	5198 // structural molecule activity // inferred from electronic annotation /// 5509 // calcium ion binding // non-traceable author statement /// 5509 // calcium ion binding // inferred from electronic annotation	NA
chr1_3541276	chr1	3541276	10	10	0.43216	0.539036	426	316.787	0.251998	0.711706	10	11.5	0.351084	49856	NM_017818	NM_017818.2	WDR8	intron	NA	NA	DELETION	-0.53	NO_CHANGE	0.08	NA	NA	NA	NA
chr1_3543222	chr1	3543222	10	10.1157	0.437934	0.47812	24	44.2924	0.23792	0.719943	10	11.5	0.351084	49856	NM_017818	NM_017818.2	WDR8	intron	NA	NA	DELETION	-0.53	NO_CHANGE	0.08	NA	NA	NA	NA
chr1_3545327	chr1	3545327	10	11.1273	0.486161	0.49212	46	57.7727	0.449012	0.509099	10	11.5	0.351084	49856	NM_017818	NM_017818.2	WDR8	intron	NA	NA	DELETION	-0.53	NO_CHANGE	0.08	NA	NA	NA	NA
chr1_3579646	chr1	3579646	10	10	0.43216	0.515529	11	25.0348	0.151147	0.720856	22.7	20.7	0.435752	7161	NM_005427	NM_005427.1	TP73	intron	chr1_3579560(58.47,0.71,421)	NA	DELETION	-0.53	NO_CHANGE	0.08	6298 // mismatch repair // traceable author statement /// 6350 // transcription // inferred from electronic annotation /// 6355 // regulation of transcription, DNA-dependent // inferred from electronic annotation /// 6915 // apoptosis // inferred from electronic annotation /// 7049 // cell cycle // inferred from electronic annotation /// 8630 // DNA damage response, signal transduction resulting …	5634 // nucleus // inferred from electronic annotation	3700 // transcription factor activity // traceable author statement /// 5515 // protein binding // inferred from physical interaction /// 8270 // zinc ion binding // inferred from electronic annotation /// 46872 // metal ion binding // inferred from electronic annotation /// 3677 // DNA binding // inferred from electronic annotation /// 3700 // transcription factor activity // inferred from elect…	Apoptosis // GenMAPP
chr1_3634223	chr1	3634223	45	17.1967	0.0811639	0.6237	73	48.1439	0.197483	0.728308	22.7	20.7	0.435752	7161	NM_005427	NM_005427.1	TP73	intron	NA	NA	DELETION	-0.53	NO_CHANGE	0.08	6298 // mismatch repair // traceable author statement /// 6350 // transcription // inferred from electronic annotation /// 6355 // regulation of transcription, DNA-dependent // inferred from electronic annotation /// 6915 // apoptosis // inferred from electronic annotation /// 7049 // cell cycle // inferred from electronic annotation /// 8630 // DNA damage response, signal transduction resulting …	5634 // nucleus // inferred from electronic annotation	3700 // transcription factor activity // traceable author statement /// 5515 // protein binding // inferred from physical interaction /// 8270 // zinc ion binding // inferred from electronic annotation /// 46872 // metal ion binding // inferred from electronic annotation /// 3677 // DNA binding // inferred from electronic annotation /// 3700 // transcription factor activity // inferred from elect…	Apoptosis // GenMAPP
chr1_3644156	chr1	3644156	10	10	0.43216	0.625859	16	22.1462	0.391327	0.639233	12.9	209.2	0.0222925	57212	NM_207306	NM_207306.2	KIAA0495	exon	NA	NA	DELETION	-0.53	NO_CHANGE	0.08	NA	NA	NA	NA
chr1_3693756	chr1	3693756	10	10	0.43216	0.559845	10	10	0.413672	0.545276	1033.2	1330.2	0.425121	57470	NM_020710	NM_020710.1	LRRC47	intron	chr1_3693370(63.16,0.79,561)	NA	DELETION	-0.53	NO_CHANGE	0.08	NA	NA	NA	NA
chr1_3693860	chr1	3693860	10	10	0.43216	0.844852	1748	1190.12	0.211202	0.729891	1033.2	1330.2	0.425121	57470	NM_020710	NM_020710.1	LRRC47	intron	chr1_3693370(63.16,0.79,561)	NA	DELETION	-0.53	NO_CHANGE	0.08	NA	NA	NA	NA
chr1_3695379	chr1	3695379	11	11.1273	0.437934	0.470906	293	311.972	0.451145	0.507011	1033.2	1330.2	0.425121	57470	NM_020710	NM_020710.1	LRRC47	intron	NA	NA	DELETION	-0.53	NO_CHANGE	0.08	NA	NA	NA	NA
chr1_3721686	chr1	3721686	20	77.8911	0.0590869	0.539684	92	125.174	0.401376	0.629262	7.1	0.2	0.0106352	9731	NM_014704	NM_014704.2	KIAA0562	exon	chr1_3721390(62.11,0.80,631)	NA	DELETION	-0.53	NO_CHANGE	0.08	NA	NA	5488 // binding // inferred from electronic annotation	NA
chr1_3724416	chr1	3724416	10	10	0.43216	0.725681	37	31.775	0.326555	0.669544	7.1	0.2	0.0106352	9731	NM_014704	NM_014704.2	KIAA0562	intron	NA	NA	DELETION	-0.53	NO_CHANGE	0.08	NA	NA	5488 // binding // inferred from electronic annotation	NA
chr1_3745624	chr1	3745624	10	10	0.43216	0.705662	51	51.0325	0.414049	0.514729	7.1	0.2	0.0106352	9731	NM_014704	NM_014704.2	KIAA0562	intron	NA	NA	DELETION	-0.53	NO_CHANGE	0.08	NA	NA	5488 // binding // inferred from electronic annotation	NA
chr1_3757850	chr1	3757850	10	16.1852	0.328879	0.89309	55	167.541	0.0701724	0.617894	7.1	0.2	0.0106352	9731	NM_014704	NM_014704.2	KIAA0562	intron	NA	NA	DELETION	-0.53	NO_CHANGE	0.08	NA	NA	5488 // binding // inferred from electronic annotation	NA
chr1_3758261	chr1	3758261	10	10	0.43216	0.771006	116	77.9931	0.20573	0.728224	7.1	0.2	0.0106352	9731	NM_014704	NM_014704.2	KIAA0562	intron	NA	NA	DELETION	-0.53	NO_CHANGE	0.08	NA	NA	5488 // binding // inferred from electronic annotation	NA
chr1_3780571	chr1	3780571	10	10	0.43216	0.604694	10	10	0.413672	0.559181	31.1	47.3	0.321366	1677	NM_004402	NM_004402.2	DFFB	intron	chr1_3780570(55.89,0.81,1051)	NA	DELETION	-0.53	NO_CHANGE	0.08	6309 // DNA fragmentation during apoptosis // inferred from direct assay /// 6915 // apoptosis // inferred from electronic annotation /// 7242 // intracellular signaling cascade // traceable author statement /// 6309 // DNA fragmentation during apoptosis // traceable author statement	5622 // intracellular // inferred from electronic annotation /// 5634 // nucleus // inferred from direct assay /// 5829 // cytosol // traceable author statement /// 5634 // nucleus // inferred from electronic annotation /// 5634 // nucleus // traceable author statement	4518 // nuclease activity // inferred from electronic annotation /// 4537 // caspase-activated deoxyribonuclease activity // traceable author statement /// 5515 // protein binding // inferred from electronic annotation /// 16787 // hydrolase activity // inferred from electronic annotation	Apoptosis // GenMAPP /// Apoptosis_KEGG // GenMAPP /// Apoptosis // GenMAPP /// Apoptosis // GenMAPP /// Apoptosis // GenMAPP /// Apoptosis_KEGG // GenMAPP /// Apoptosis_KEGG // GenMAPP /// Apoptosis_KEGG // GenMAPP
chr1_3780727	chr1	3780727	10	10	0.43216	0.57516	10	10	0.413672	0.550005	31.1	47.3	0.321366	1677	NM_004402	NM_004402.2	DFFB	intron	chr1_3780570(55.89,0.81,1051)	NA	DELETION	-0.53	NO_CHANGE	0.08	6309 // DNA fragmentation during apoptosis // inferred from direct assay /// 6915 // apoptosis // inferred from electronic annotation /// 7242 // intracellular signaling cascade // traceable author statement /// 6309 // DNA fragmentation during apoptosis // traceable author statement	5622 // intracellular // inferred from electronic annotation /// 5634 // nucleus // inferred from direct assay /// 5829 // cytosol // traceable author statement /// 5634 // nucleus // inferred from electronic annotation /// 5634 // nucleus // traceable author statement	4518 // nuclease activity // inferred from electronic annotation /// 4537 // caspase-activated deoxyribonuclease activity // traceable author statement /// 5515 // protein binding // inferred from electronic annotation /// 16787 // hydrolase activity // inferred from electronic annotation	Apoptosis // GenMAPP /// Apoptosis_KEGG // GenMAPP /// Apoptosis // GenMAPP /// Apoptosis // GenMAPP /// Apoptosis // GenMAPP /// Apoptosis_KEGG // GenMAPP /// Apoptosis_KEGG // GenMAPP /// Apoptosis_KEGG // GenMAPP
chr1_3780805	chr1	3780805	10	10	0.43216	0.593356	10	10	0.413672	0.555656	31.1	47.3	0.321366	1677	NM_004402	NM_004402.2	DFFB	intron	chr1_3780570(55.89,0.81,1051)	NA	DELETION	-0.53	NO_CHANGE	0.08	6309 // DNA fragmentation during apoptosis // inferred from direct assay /// 6915 // apoptosis // inferred from electronic annotation /// 7242 // intracellular signaling cascade // traceable author statement /// 6309 // DNA fragmentation during apoptosis // traceable author statement	5622 // intracellular // inferred from electronic annotation /// 5634 // nucleus // inferred from direct assay /// 5829 // cytosol // traceable author statement /// 5634 // nucleus // inferred from electronic annotation /// 5634 // nucleus // traceable author statement	4518 // nuclease activity // inferred from electronic annotation /// 4537 // caspase-activated deoxyribonuclease activity // traceable author statement /// 5515 // protein binding // inferred from electronic annotation /// 16787 // hydrolase activity // inferred from electronic annotation	Apoptosis // GenMAPP /// Apoptosis_KEGG // GenMAPP /// Apoptosis // GenMAPP /// Apoptosis // GenMAPP /// Apoptosis // GenMAPP /// Apoptosis_KEGG // GenMAPP /// Apoptosis_KEGG // GenMAPP /// Apoptosis_KEGG // GenMAPP
chr1_3780883	chr1	3780883	10	10	0.43216	0.836032	10	10	0.413672	0.610241	31.1	47.3	0.321366	1677	NM_004402	NM_004402.2	DFFB	intron	chr1_3780570(55.89,0.81,1051)	NA	DELETION	-0.53	NO_CHANGE	0.08	6309 // DNA fragmentation during apoptosis // inferred from direct assay /// 6915 // apoptosis // inferred from electronic annotation /// 7242 // intracellular signaling cascade // traceable author statement /// 6309 // DNA fragmentation during apoptosis // traceable author statement	5622 // intracellular // inferred from electronic annotation /// 5634 // nucleus // inferred from direct assay /// 5829 // cytosol // traceable author statement /// 5634 // nucleus // inferred from electronic annotation /// 5634 // nucleus // traceable author statement	4518 // nuclease activity // inferred from electronic annotation /// 4537 // caspase-activated deoxyribonuclease activity // traceable author statement /// 5515 // protein binding // inferred from electronic annotation /// 16787 // hydrolase activity // inferred from electronic annotation	Apoptosis // GenMAPP /// Apoptosis_KEGG // GenMAPP /// Apoptosis // GenMAPP /// Apoptosis // GenMAPP /// Apoptosis // GenMAPP /// Apoptosis_KEGG // GenMAPP /// Apoptosis_KEGG // GenMAPP /// Apoptosis_KEGG // GenMAPP
chr1_3780961	chr1	3780961	10	10	0.43216	0.701576	10	10	0.413672	0.583809	31.1	47.3	0.321366	1677	NM_004402	NM_004402.2	DFFB	intron	chr1_3780570(55.89,0.81,1051)	NA	DELETION	-0.53	NO_CHANGE	0.08	6309 // DNA fragmentation during apoptosis // inferred from direct assay /// 6915 // apoptosis // inferred from electronic annotation /// 7242 // intracellular signaling cascade // traceable author statement /// 6309 // DNA fragmentation during apoptosis // traceable author statement	5622 // intracellular // inferred from electronic annotation /// 5634 // nucleus // inferred from direct assay /// 5829 // cytosol // traceable author statement /// 5634 // nucleus // inferred from electronic annotation /// 5634 // nucleus // traceable author statement	4518 // nuclease activity // inferred from electronic annotation /// 4537 // caspase-activated deoxyribonuclease activity // traceable author statement /// 5515 // protein binding // inferred from electronic annotation /// 16787 // hydrolase activity // inferred from electronic annotation	Apoptosis // GenMAPP /// Apoptosis_KEGG // GenMAPP /// Apoptosis // GenMAPP /// Apoptosis // GenMAPP /// Apoptosis // GenMAPP /// Apoptosis_KEGG // GenMAPP /// Apoptosis_KEGG // GenMAPP /// Apoptosis_KEGG // GenMAPP
chr1_3781039	chr1	3781039	10	10	0.43216	0.564928	10	10	0.413672	0.546934	31.1	47.3	0.321366	1677	NM_004402	NM_004402.2	DFFB	intron	chr1_3780570(55.89,0.81,1051)	NA	DELETION	-0.53	NO_CHANGE	0.08	6309 // DNA fragmentation during apoptosis // inferred from direct assay /// 6915 // apoptosis // inferred from electronic annotation /// 7242 // intracellular signaling cascade // traceable author statement /// 6309 // DNA fragmentation during apoptosis // traceable author statement	5622 // intracellular // inferred from electronic annotation /// 5634 // nucleus // inferred from direct assay /// 5829 // cytosol // traceable author statement /// 5634 // nucleus // inferred from electronic annotation /// 5634 // nucleus // traceable author statement	4518 // nuclease activity // inferred from electronic annotation /// 4537 // caspase-activated deoxyribonuclease activity // traceable author statement /// 5515 // protein binding // inferred from electronic annotation /// 16787 // hydrolase activity // inferred from electronic annotation	Apoptosis // GenMAPP /// Apoptosis_KEGG // GenMAPP /// Apoptosis // GenMAPP /// Apoptosis // GenMAPP /// Apoptosis // GenMAPP /// Apoptosis_KEGG // GenMAPP /// Apoptosis_KEGG // GenMAPP /// Apoptosis_KEGG // GenMAPP
chr1_3781117	chr1	3781117	10	10	0.43216	0.476306	10	10	0.413672	0.515162	31.1	47.3	0.321366	1677	NM_004402	NM_004402.2	DFFB	intron	chr1_3780570(55.89,0.81,1051)	NA	DELETION	-0.53	NO_CHANGE	0.08	6309 // DNA fragmentation during apoptosis // inferred from direct assay /// 6915 // apoptosis // inferred from electronic annotation /// 7242 // intracellular signaling cascade // traceable author statement /// 6309 // DNA fragmentation during apoptosis // traceable author statement	5622 // intracellular // inferred from electronic annotation /// 5634 // nucleus // inferred from direct assay /// 5829 // cytosol // traceable author statement /// 5634 // nucleus // inferred from electronic annotation /// 5634 // nucleus // traceable author statement	4518 // nuclease activity // inferred from electronic annotation /// 4537 // caspase-activated deoxyribonuclease activity // traceable author statement /// 5515 // protein binding // inferred from electronic annotation /// 16787 // hydrolase activity // inferred from electronic annotation	Apoptosis // GenMAPP /// Apoptosis_KEGG // GenMAPP /// Apoptosis // GenMAPP /// Apoptosis // GenMAPP /// Apoptosis // GenMAPP /// Apoptosis_KEGG // GenMAPP /// Apoptosis_KEGG // GenMAPP /// Apoptosis_KEGG // GenMAPP
chr1_3781429	chr1	3781429	10	10	0.43216	0.530772	10	10	0.413672	0.535504	31.1	47.3	0.321366	1677	NM_004402	NM_004402.2	DFFB	intron	chr1_3780570(55.89,0.81,1051)	NA	DELETION	-0.53	NO_CHANGE	0.08	6309 // DNA fragmentation during apoptosis // inferred from direct assay /// 6915 // apoptosis // inferred from electronic annotation /// 7242 // intracellular signaling cascade // traceable author statement /// 6309 // DNA fragmentation during apoptosis // traceable author statement	5622 // intracellular // inferred from electronic annotation /// 5634 // nucleus // inferred from direct assay /// 5829 // cytosol // traceable author statement /// 5634 // nucleus // inferred from electronic annotation /// 5634 // nucleus // traceable author statement	4518 // nuclease activity // inferred from electronic annotation /// 4537 // caspase-activated deoxyribonuclease activity // traceable author statement /// 5515 // protein binding // inferred from electronic annotation /// 16787 // hydrolase activity // inferred from electronic annotation	Apoptosis // GenMAPP /// Apoptosis_KEGG // GenMAPP /// Apoptosis // GenMAPP /// Apoptosis // GenMAPP /// Apoptosis // GenMAPP /// Apoptosis_KEGG // GenMAPP /// Apoptosis_KEGG // GenMAPP /// Apoptosis_KEGG // GenMAPP
chr1_3806654	chr1	3806654	109	185.118	0.306998	0.885704	126	190.65	0.340455	0.662232	99.3	138	0.399906	339448	NM_207356	NM_207356.1	C1orf174	promotor	chr1_3806570(65.25,0.87,631)	NA	DELETION	-0.53	NO_CHANGE	0.08	NA	NA	NA	NA
chr1_3821550	chr1	3821550	10	10	0.43216	0.538595	134	83.7704	0.175685	0.731044	NA	NA	NA	NA	NA	NA	NA	NA	NA	NA	DELETION	-0.53	NO_CHANGE	0.08	NA	NA	NA	NA
chr1_4112354	chr1	4112354	10	20.2314	0.233459	0.868199	21	25.0348	0.480482	0.504364	NA	NA	NA	NA	NA	NA	NA	NA	NA	NA	DELETION	-0.53	NO_CHANGE	0.08	NA	NA	NA	NA
chr1_4144529	chr1	4144529	10	10	0.43216	0.638974	12	101.102	0.00126222	0.0730888	NA	NA	NA	NA	NA	NA	NA	NA	NA	LTR/ERV1	DELETION	-0.53	NO_CHANGE	0.08	NA	NA	NA	NA
chr1_4412099	chr1	4412099	59	152.747	0.148731	0.783898	141	232.054	0.294963	0.689714	NA	NA	NA	NA	NA	NA	NA	NA	NA	NA	DELETION	-0.53	NO_CHANGE	0.08	NA	NA	NA	NA
chr1_4477126	chr1	4477126	10	15.1736	0.359151	0.900053	10	36.5894	0.0398001	0.506027	NA	NA	NA	NA	NA	NA	NA	NA	NA	NA	DELETION	-0.53	NO_CHANGE	0.08	NA	NA	NA	NA
chr1_4551271	chr1	4551271	10	78.9026	0.00689576	0.167169	28	110.731	0.0306642	0.454398	NA	NA	NA	NA	NA	NA	NA	NA	NA	NA	DELETION	-0.53	NO_CHANGE	0.08	NA	NA	NA	NA
chr1_4552139	chr1	4552139	10	35.405	0.0747963	0.60122	10	49.1068	0.0138991	0.320884	NA	NA	NA	NA	NA	NA	NA	NA	NA	NA	DELETION	-0.53	NO_CHANGE	0.08	NA	NA	NA	NA
chr1_4571572	chr1	4571572	10	706.077	7.33465e-08	4.22416e-05	31	718.307	2.58581e-06	0.000798565	NA	NA	NA	NA	NA	NA	NA	NA	NA	NA	DELETION	-0.53	NO_CHANGE	0.08	NA	NA	NA	NA
chr1_4611309	chr1	4611309	10	10	0.43216	0.694539	61	85.6961	0.382685	0.638777	NA	NA	NA	NA	NA	NA	NA	NA	NA	NA	DELETION	-0.53	NO_CHANGE	0.08	NA	NA	NA	NA
chr1_4635257	chr1	4635257	10	10	0.43216	0.579686	38	42.3666	0.478937	0.504308	0.3	0.5	0.215773	55966	NM_018836	NM_018836.3	AJAP1	intron	NA	NA	DELETION	-0.53	NO_CHANGE	0.08	NA	16021 // integral to membrane // inferred from electronic annotation	NA	NA
chr1_4653733	chr1	4653733	10	37.4282	0.0652899	0.563493	34	233.979	0.00333476	0.135096	0.3	0.5	0.215773	55966	NM_018836	NM_018836.3	AJAP1	intron	NA	NA	DELETION	-0.53	NO_CHANGE	0.08	NA	16021 // integral to membrane // inferred from electronic annotation	NA	NA
chr1_4744293	chr1	4744293	10	10	0.43216	0.694801	10	10	0.413672	0.582228	NA	NA	NA	NA	NA	NA	NA	NA	NA	NA	DELETION	-0.53	NO_CHANGE	0.08	NA	NA	NA	NA
chr1_4787104	chr1	4787104	10	55.6365	0.0218363	0.324937	15	76.0673	0.0122567	0.299515	NA	NA	NA	NA	NA	NA	NA	NA	NA	NA	DELETION	-0.53	NO_CHANGE	0.08	NA	NA	NA	NA
chr1_4926569	chr1	4926569	10	10	0.43216	0.699551	10	10	0.413672	0.58323	NA	NA	NA	NA	NA	NA	NA	NA	NA	NA	DELETION	-0.53	NO_CHANGE	0.08	NA	NA	NA	NA
chr1_4996191	chr1	4996191	13	38.4397	0.112886	0.708327	74	111.694	0.341826	0.661398	NA	NA	NA	NA	NA	NA	NA	NA	NA	NA	DELETION	-0.53	NO_CHANGE	0.08	NA	NA	NA	NA
chr1_5008921	chr1	5008921	10	18.2083	0.276532	0.885309	12	31.775	0.103549	0.674364	NA	NA	NA	NA	NA	NA	NA	NA	NA	LTR/ERV1	DELETION	-0.53	NO_CHANGE	0.08	NA	NA	NA	NA
chr1_5242343	chr1	5242343	10	83.9605	0.0055132	0.147589	74	153.098	0.187642	0.726464	NA	NA	NA	NA	NA	NA	NA	NA	NA	NA	DELETION	-0.53	NO_CHANGE	0.08	NA	NA	NA	NA
chr1_5478458	chr1	5478458	10	166.909	0.000315567	0.0230288	114	255.163	0.15716	0.72472	NA	NA	NA	NA	NA	NA	NA	NA	NA	NA	DELETION	-0.53	NO_CHANGE	0.08	NA	NA	NA	NA
chr1_5547106	chr1	5547106	10	34.3935	0.0801572	0.620214	58	109.768	0.22625	0.725206	NA	NA	NA	NA	NA	NA	NA	NA	NA	NA	DELETION	-0.53	NO_CHANGE	0.08	NA	NA	NA	NA
chr1_5600573	chr1	5600573	10	34.3935	0.0801572	0.61909	36	85.6961	0.135714	0.708112	NA	NA	NA	NA	NA	NA	NA	NA	NA	NA	DELETION	-0.53	NO_CHANGE	0.08	NA	NA	NA	NA
chr1_5640074	chr1	5640074	51	45.5208	0.376084	0.903084	97	103.028	0.449669	0.509031	NA	NA	NA	NA	NA	NA	NA	NA	NA	NA	DELETION	-0.53	NO_CHANGE	0.08	NA	NA	NA	NA
chr1_5676674	chr1	5676674	10	23.2662	0.18255	0.810916	10	40.4409	0.028384	0.435761	NA	NA	NA	NA	NA	NA	NA	NA	NA	NA	DELETION	-0.53	NO_CHANGE	0.08	NA	NA	NA	NA
chr1_5713766	chr1	5713766	10	31.3587	0.0991787	0.664591	51	77.9931	0.334548	0.6634	NA	NA	NA	NA	NA	NA	NA	NA	NA	NA	DELETION	-0.53	NO_CHANGE	0.08	NA	NA	NA	NA
chr1_5758168	chr1	5758168	10	41.4745	0.050223	0.492726	10	47.181	0.0162044	0.342559	NA	NA	NA	NA	NA	NA	NA	NA	NA	NA	DELETION	-0.53	NO_CHANGE	0.08	NA	NA	NA	NA
chr1_5768962	chr1	5768962	66	113.296	0.302219	0.887907	154	174.281	0.487987	0.503609	NA	NA	NA	NA	NA	NA	NA	NA	NA	NA	DELETION	-0.53	NO_CHANGE	0.08	NA	NA	NA	NA
chr1_5770965	chr1	5770965	10	10	0.43216	0.497778	732	763.562	0.438819	0.513414	NA	NA	NA	NA	NA	NA	NA	NA	NA	NA	DELETION	-0.53	NO_CHANGE	0.08	NA	NA	NA	NA
chr1_5813871	chr1	5813871	10	14.162	0.392516	0.903448	78	68.3643	0.3378	0.663122	NA	NA	NA	NA	NA	NA	NA	NA	NA	NA	DELETION	-0.53	NO_CHANGE	0.08	NA	NA	NA	NA
chr1_5846247	chr1	5846247	10	10	0.43216	0.585435	10	10	0.413672	0.553007	7.2	6.4	0.441849	261734	NM_015102	NM_015102.2	NPHP4	intron	NA	NA	DELETION	-0.53	NO_CHANGE	0.08	7165 // signal transduction // non-traceable author statement /// 7632 // visual behavior // non-traceable author statement /// 16337 // cell-cell adhesion // non-traceable author statement /// 30036 // actin cytoskeleton organization and biogenesis // non-traceable author statement	16020 // membrane // Unknown	5198 // structural molecule activity // non-traceable author statement /// 5515 // protein binding // inferred from physical interaction	NA
chr1_5856568	chr1	5856568	52	24.2777	0.126733	0.741505	98	47.181	0.0919462	0.652659	7.2	6.4	0.441849	261734	NM_015102	NM_015102.2	NPHP4	intron	NA	NA	DELETION	-0.53	NO_CHANGE	0.08	7165 // signal transduction // non-traceable author statement /// 7632 // visual behavior // non-traceable author statement /// 16337 // cell-cell adhesion // non-traceable author statement /// 30036 // actin cytoskeleton organization and biogenesis // non-traceable author statement	16020 // membrane // Unknown	5198 // structural molecule activity // non-traceable author statement /// 5515 // protein binding // inferred from physical interaction	NA
chr1_5895299	chr1	5895299	10	10	0.43216	0.786278	18	22.1462	0.461409	0.507205	7.2	6.4	0.441849	261734	NM_015102	NM_015102.2	NPHP4	intron	NA	NA	DELETION	-0.53	NO_CHANGE	0.08	7165 // signal transduction // non-traceable author statement /// 7632 // visual behavior // non-traceable author statement /// 16337 // cell-cell adhesion // non-traceable author statement /// 30036 // actin cytoskeleton organization and biogenesis // non-traceable author statement	16020 // membrane // Unknown	5198 // structural molecule activity // non-traceable author statement /// 5515 // protein binding // inferred from physical interaction	NA
chr1_5917391	chr1	5917391	10	10	0.43216	0.488898	10	10	0.413672	0.520055	7.2	6.4	0.441849	261734	NM_015102	NM_015102.2	NPHP4	intron	NA	NA	DELETION	-0.53	NO_CHANGE	0.08	7165 // signal transduction // non-traceable author statement /// 7632 // visual behavior // non-traceable author statement /// 16337 // cell-cell adhesion // non-traceable author statement /// 30036 // actin cytoskeleton organization and biogenesis // non-traceable author statement	16020 // membrane // Unknown	5198 // structural molecule activity // non-traceable author statement /// 5515 // protein binding // inferred from physical interaction	NA
chr1_5955674	chr1	5955674	10	10	0.43216	0.744033	35	35.6265	0.424204	0.514916	7.2	6.4	0.441849	261734	NM_015102	NM_015102.2	NPHP4	intron	NA	NA	DELETION	-0.53	NO_CHANGE	0.08	7165 // signal transduction // non-traceable author statement /// 7632 // visual behavior // non-traceable author statement /// 16337 // cell-cell adhesion // non-traceable author statement /// 30036 // actin cytoskeleton organization and biogenesis // non-traceable author statement	16020 // membrane // Unknown	5198 // structural molecule activity // non-traceable author statement /// 5515 // protein binding // inferred from physical interaction	NA
chr1_5974244	chr1	5974244	12	12.1389	0.437934	0.479495	96	181.021	0.227928	0.72254	7.2	6.4	0.441849	261734	NM_015102	NM_015102.2	NPHP4	intron	chr1_5973920(68.04,0.86,761)	NA	DELETION	-0.53	NO_CHANGE	0.08	7165 // signal transduction // non-traceable author statement /// 7632 // visual behavior // non-traceable author statement /// 16337 // cell-cell adhesion // non-traceable author statement /// 30036 // actin cytoskeleton organization and biogenesis // non-traceable author statement	16020 // membrane // Unknown	5198 // structural molecule activity // non-traceable author statement /// 5515 // protein binding // inferred from physical interaction	NA
chr1_6035444	chr1	6035444	10	10	0.43216	0.853465	10	10	0.413672	0.613597	7.5	15.7	0.184403	8514	NM_172130	NM_172130.1	KCNAB2	intron	NA	NA	DELETION	-0.53	NO_CHANGE	0.08	6811 // ion transport // inferred from electronic annotation /// 6813 // potassium ion transport // inferred from electronic annotation /// 6810 // transport // inferred from electronic annotation	5737 // cytoplasm // inferred from electronic annotation /// 16021 // integral to membrane // inferred from electronic annotation /// 5737 // cytoplasm // not recorded	5216 // ion channel activity // inferred from electronic annotation /// 5249 // voltage-gated potassium channel activity // inferred from electronic annotation /// 15459 // potassium channel regulator activity // traceable author statement /// 16491 // oxidoreductase activity // inferred from electronic annotation /// 30955 // potassium ion binding // inferred from electronic annotation /// 5244 …	NA
chr1_6056702	chr1	6056702	10	10	0.43216	0.577577	10	16.3689	0.297805	0.686194	7.5	15.7	0.184403	8514	NM_172130	NM_172130.1	KCNAB2	intron	NA	NA	DELETION	-0.53	NO_CHANGE	0.08	6811 // ion transport // inferred from electronic annotation /// 6813 // potassium ion transport // inferred from electronic annotation /// 6810 // transport // inferred from electronic annotation	5737 // cytoplasm // inferred from electronic annotation /// 16021 // integral to membrane // inferred from electronic annotation /// 5737 // cytoplasm // not recorded	5216 // ion channel activity // inferred from electronic annotation /// 5249 // voltage-gated potassium channel activity // inferred from electronic annotation /// 15459 // potassium channel regulator activity // traceable author statement /// 16491 // oxidoreductase activity // inferred from electronic annotation /// 30955 // potassium ion binding // inferred from electronic annotation /// 5244 …	NA
chr1_6073800	chr1	6073800	61	53.6133	0.368646	0.897257	101	90.5105	0.350217	0.657687	7.5	15.7	0.184403	8514	NM_172130	NM_172130.1	KCNAB2	intron	NA	NA	DELETION	-0.53	NO_CHANGE	0.08	6811 // ion transport // inferred from electronic annotation /// 6813 // potassium ion transport // inferred from electronic annotation /// 6810 // transport // inferred from electronic annotation	5737 // cytoplasm // inferred from electronic annotation /// 16021 // integral to membrane // inferred from electronic annotation /// 5737 // cytoplasm // not recorded	5216 // ion channel activity // inferred from electronic annotation /// 5249 // voltage-gated potassium channel activity // inferred from electronic annotation /// 15459 // potassium channel regulator activity // traceable author statement /// 16491 // oxidoreductase activity // inferred from electronic annotation /// 30955 // potassium ion binding // inferred from electronic annotation /// 5244 …	NA
chr1_6162085	chr1	6162085	12	15.1736	0.448963	0.478539	116	106.879	0.365971	0.650306	20.3	9.3	0.346217	26038	NM_015557	NM_015557.1	CHD5	intron	chr1_6161920(76.96,0.89,1761)	NA	DELETION	-0.53	NO_CHANGE	0.08	6333 // chromatin assembly or disassembly // inferred from electronic annotation /// 6338 // chromatin remodeling // non-traceable author statement /// 6350 // transcription // inferred from electronic annotation /// 6355 // regulation of transcription, DNA-dependent // inferred from electronic annotation /// 6355 // regulation of transcription, DNA-dependent // non-traceable author statement ///…	785 // chromatin // inferred from electronic annotation /// 5634 // nucleus // inferred from electronic annotation /// 5634 // nucleus // non-traceable author statement	166 // nucleotide binding // inferred from electronic annotation /// 3677 // DNA binding // inferred from electronic annotation /// 3682 // chromatin binding // inferred from electronic annotation /// 3682 // chromatin binding // non-traceable author statement /// 4386 // helicase activity // inferred from electronic annotation /// 5515 // protein binding // inferred from electronic annotation //…	NA
chr1_6182398	chr1	6182398	130	127.458	0.422284	0.913919	199	200.279	0.417467	0.51537	13.8	0.5	0.0191309	6146	NM_000983	NM_000983.3	RPL22	promotor	chr1_6181770(66.10,0.84,871)	NA	DELETION	-0.53	NO_CHANGE	0.08	6412 // protein biosynthesis // traceable author statement /// 6412 // protein biosynthesis // inferred from electronic annotation	5840 // ribosome // inferred from electronic annotation /// 5842 // cytosolic large ribosomal subunit (sensu Eukaryota) // traceable author statement /// 5622 // intracellular // inferred from electronic annotation /// 30529 // ribonucleoprotein complex // inferred from electronic annotation	3723 // RNA binding // traceable author statement /// 3735 // structural constituent of ribosome // traceable author statement /// 8201 // heparin binding // inferred from electronic annotation /// 3723 // RNA binding // inferred from electronic annotation /// 3735 // structural constituent of ribosome // inferred from electronic annotation	Ribosomal_Proteins // GenMAPP /// Ribosomal_Proteins // GenMAPP
chr1_6205712	chr1	6205712	10	10	0.43216	0.588014	54	76.0673	0.38112	0.640479	3.1	2.1	0.444231	23463	NM_012405	NM_012405.3	ICMT	exon	NA	NA	DELETION	-0.53	NO_CHANGE	0.08	6464 // protein modification // traceable author statement /// 6481 // C-terminal protein amino acid methylation // inferred from electronic annotation /// 6481 // C-terminal protein amino acid methylation // traceable author statement /// 6612 // protein targeting to membrane // traceable author statement	5624 // membrane fraction // traceable author statement /// 5783 // endoplasmic reticulum // traceable author statement /// 16020 // membrane // inferred from electronic annotation /// 16021 // integral to membrane // inferred from electronic annotation	3880 // C-terminal protein carboxyl methyltransferase activity // traceable author statement /// 4671 // protein-S-isoprenylcysteine O-methyltransferase activity // inferred from electronic annotation /// 8168 // methyltransferase activity // inferred from electronic annotation /// 16740 // transferase activity // inferred from electronic annotation	NA
chr1_6229364	chr1	6229364	1071	1441.49	0.41766	0.907785	2869	3138.98	0.467542	0.506192	NA	NA	NA	NA	NA	NA	NA	NA	chr1_6229210(59.45,0.70,411)	NA	DELETION	-0.53	NO_CHANGE	0.08	NA	NA	NA	NA
chr1_6283275	chr1	6283275	57	90.0299	0.340214	0.902031	77	125.174	0.301448	0.682341	130	275.9	0.298987	11332	NM_007274	NM_007274.3	ACOT7	intron	chr1_6283200(62.86,0.85,451)	NA	DELETION	-0.53	NO_CHANGE	0.08	6629 // lipid metabolism // traceable author statement	5739 // mitochondrion // inferred from electronic annotation /// 5737 // cytoplasm // traceable author statement	62 // acyl-CoA binding // traceable author statement /// 4759 // serine esterase activity // inferred from electronic annotation /// 16290 // palmitoyl-CoA hydrolase activity // inferred from electronic annotation /// 16787 // hydrolase activity // inferred from electronic annotation /// 3824 // catalytic activity // inferred from electronic annotation /// 3824 // catalytic activity // traceable …	NA
chr1_6348690	chr1	6348690	10	10	0.43216	0.784804	60	85.6961	0.373138	0.642676	130	275.9	0.298987	11332	NM_007274	NM_007274.3	ACOT7	intron	NA	NA	DELETION	-0.53	NO_CHANGE	0.08	6629 // lipid metabolism // traceable author statement	5739 // mitochondrion // inferred from electronic annotation /// 5737 // cytoplasm // traceable author statement	62 // acyl-CoA binding // traceable author statement /// 4759 // serine esterase activity // inferred from electronic annotation /// 16290 // palmitoyl-CoA hydrolase activity // inferred from electronic annotation /// 16787 // hydrolase activity // inferred from electronic annotation /// 3824 // catalytic activity // inferred from electronic annotation /// 3824 // catalytic activity // traceable …	NA
chr1_6364800	chr1	6364800	10	10	0.43216	0.737478	10	10	0.413672	0.591487	130	275.9	0.298987	11332	NM_007274	NM_007274.3	ACOT7	intron	NA	NA	DELETION	-0.53	NO_CHANGE	0.08	6629 // lipid metabolism // traceable author statement	5739 // mitochondrion // inferred from electronic annotation /// 5737 // cytoplasm // traceable author statement	62 // acyl-CoA binding // traceable author statement /// 4759 // serine esterase activity // inferred from electronic annotation /// 16290 // palmitoyl-CoA hydrolase activity // inferred from electronic annotation /// 16787 // hydrolase activity // inferred from electronic annotation /// 3824 // catalytic activity // inferred from electronic annotation /// 3824 // catalytic activity // traceable …	NA
chr1_6453254	chr1	6453254	10	10	0.43216	0.683456	10	10	0.413672	0.579854	NA	NA	NA	57449	NM_001042665	NM_001042665.1	PLEKHG5	exon	chr1_6453190(68.26,0.92,411)	NA	DELETION	-0.53	NO_CHANGE	0.08	NA	NA	NA	NA
chr1_6462212	chr1	6462212	10	10	0.43216	0.884535	138	141.543	0.428738	0.514587	NA	NA	NA	57449	NM_001042665	NM_001042665.1	PLEKHG5	intron	NA	NA	DELETION	-0.53	NO_CHANGE	0.08	NA	NA	NA	NA
chr1_6559050	chr1	6559050	14	10	0.274301	0.892652	25	16.3689	0.194447	0.731414	4.3	9.4	0.220622	80835	NM_177541	NM_177541.1	TAS1R1	intron	NA	NA	DELETION	-0.53	NO_CHANGE	0.08	7165 // signal transduction // inferred from electronic annotation /// 7186 // G-protein coupled receptor protein signaling pathway // inferred from electronic annotation /// 50896 // response to stimulus // inferred from electronic annotation /// 50917 // sensory perception of umami taste // inferred from direct assay	16020 // membrane // inferred from electronic annotation /// 16021 // integral to membrane // Unknown /// 16021 // integral to membrane // inferred from electronic annotation	4872 // receptor activity // inferred from electronic annotation /// 8067 // metabotropic glutamate, GABA-B-like receptor activity // inferred from electronic annotation /// 8527 // taste receptor activity // inferred from direct assay /// 46982 // protein heterodimerization activity // non-traceable author statement /// 4871 // signal transducer activity // inferred from electronic annotation //…	NA
chr1_6573543	chr1	6573543	10	10	0.43216	0.638221	19	10	0.116349	0.690029	95.3	277.3	0.226105	9903	NM_014851	NM_014851.2	KLHL21	exon	NA	NA	DELETION	-0.53	NO_CHANGE	0.08	NA	NA	5515 // protein binding // inferred from electronic annotation	NA
chr1_6575643	chr1	6575643	10	10	0.43216	0.760751	11	10	0.358326	0.653226	95.3	277.3	0.226105	9903	NM_014851	NM_014851.2	KLHL21	exon	NA	NA	DELETION	-0.53	NO_CHANGE	0.08	NA	NA	5515 // protein binding // inferred from electronic annotation	NA
chr1_6586085	chr1	6586085	50	1575.02	1.18089e-05	0.002267	1221	2931	0.132957	0.70865	95.3	277.3	0.226105	9903	NM_014851	NM_014851.2	KLHL21	promotor	chr1_6584310(73.46,0.96,1811)	NA	DELETION	-0.53	NO_CHANGE	0.08	NA	NA	5515 // protein binding // inferred from electronic annotation	NA
chr1_6670283	chr1	6670283	10	14.162	0.392516	0.889421	50	70.2901	0.382294	0.638926	21.6	8	0.281297	55735	NM_018198	NM_018198.2	DNAJC11	intron	NA	NA	DELETION	-0.53	NO_CHANGE	0.08	6457 // protein folding // inferred from electronic annotation	NA	31072 // heat shock protein binding // inferred from electronic annotation /// 51082 // unfolded protein binding // inferred from electronic annotation	NA
chr1_6684691	chr1	6684691	10	10	0.43216	0.524007	222	192.576	0.332081	0.664568	21.6	8	0.281297	55735	NM_018198	NM_018198.2	DNAJC11	promotor	chr1_6683910(69.79,0.84,1211)	NA	DELETION	-0.53	NO_CHANGE	0.08	6457 // protein folding // inferred from electronic annotation	NA	31072 // heat shock protein binding // inferred from electronic annotation /// 51082 // unfolded protein binding // inferred from electronic annotation	NA
chr1_6967460	chr1	6967460	18	73.8448	0.0516777	0.501686	206	364.931	0.257582	0.710067	10.3	8.6	0.451742	23261	NM_015215	NM_015215.1	CAMTA1	intron	NA	NA	DELETION	-0.53	NO_CHANGE	0.08	16055 // Wnt receptor signaling pathway // inferred from electronic annotation	NA	5516 // calmodulin binding // inferred from electronic annotation	NA
chr1_6986676	chr1	6986676	10	10	0.43216	0.529947	14	14.4432	0.432209	0.513947	10.3	8.6	0.451742	23261	NM_015215	NM_015215.1	CAMTA1	intron	NA	NA	DELETION	-0.53	NO_CHANGE	0.08	16055 // Wnt receptor signaling pathway // inferred from electronic annotation	NA	5516 // calmodulin binding // inferred from electronic annotation	NA
chr1_6998921	chr1	6998921	10	10	0.43216	0.546068	10	17.3318	0.268426	0.701397	10.3	8.6	0.451742	23261	NM_015215	NM_015215.1	CAMTA1	intron	NA	NA	DELETION	-0.53	NO_CHANGE	0.08	16055 // Wnt receptor signaling pathway // inferred from electronic annotation	NA	5516 // calmodulin binding // inferred from electronic annotation	NA
chr1_7160631	chr1	7160631	10	47.5439	0.0346224	0.413779	14	69.3272	0.0134544	0.315401	10.3	8.6	0.451742	23261	NM_015215	NM_015215.1	CAMTA1	intron	NA	NA	DELETION	-0.53	NO_CHANGE	0.08	16055 // Wnt receptor signaling pathway // inferred from electronic annotation	NA	5516 // calmodulin binding // inferred from electronic annotation	NA
chr1_7231364	chr1	7231364	18	161.852	0.00427863	0.124895	133	316.787	0.135518	0.707611	10.3	8.6	0.451742	23261	NM_015215	NM_015215.1	CAMTA1	intron	NA	NA	DELETION	-0.53	NO_CHANGE	0.08	16055 // Wnt receptor signaling pathway // inferred from electronic annotation	NA	5516 // calmodulin binding // inferred from electronic annotation	NA
chr1_7301435	chr1	7301435	10	30.3472	0.106669	0.688998	10	36.5894	0.0398001	0.505424	10.3	8.6	0.451742	23261	NM_015215	NM_015215.1	CAMTA1	intron	NA	NA	DELETION	-0.53	NO_CHANGE	0.08	16055 // Wnt receptor signaling pathway // inferred from electronic annotation	NA	5516 // calmodulin binding // inferred from electronic annotation	NA
chr1_7318329	chr1	7318329	456	374.282	0.336273	0.900094	800	672.089	0.314602	0.675247	10.3	8.6	0.451742	23261	NM_015215	NM_015215.1	CAMTA1	intron	NA	NA	DELETION	-0.53	NO_CHANGE	0.08	16055 // Wnt receptor signaling pathway // inferred from electronic annotation	NA	5516 // calmodulin binding // inferred from electronic annotation	NA
chr1_7402804	chr1	7402804	10	10	0.43216	0.697485	10	14.4432	0.366728	0.648838	10.3	8.6	0.451742	23261	NM_015215	NM_015215.1	CAMTA1	intron	NA	NA	DELETION	-0.53	NO_CHANGE	0.08	16055 // Wnt receptor signaling pathway // inferred from electronic annotation	NA	5516 // calmodulin binding // inferred from electronic annotation	NA
chr1_7425293	chr1	7425293	12	32.3703	0.136917	0.759189	266	470.847	0.257972	0.709764	10.3	8.6	0.451742	23261	NM_015215	NM_015215.1	CAMTA1	intron	NA	NA	DELETION	-0.53	NO_CHANGE	0.08	16055 // Wnt receptor signaling pathway // inferred from electronic annotation	NA	5516 // calmodulin binding // inferred from electronic annotation	NA
chr1_7446892	chr1	7446892	10	29.3356	0.114833	0.711331	19	48.1439	0.116102	0.690487	10.3	8.6	0.451742	23261	NM_015215	NM_015215.1	CAMTA1	intron	NA	NA	DELETION	-0.53	NO_CHANGE	0.08	16055 // Wnt receptor signaling pathway // inferred from electronic annotation	NA	5516 // calmodulin binding // inferred from electronic annotation	NA
chr1_7475243	chr1	7475243	10	31.3587	0.0991787	0.665847	605	665.348	0.470654	0.505604	10.3	8.6	0.451742	23261	NM_015215	NM_015215.1	CAMTA1	intron	NA	NA	DELETION	-0.53	NO_CHANGE	0.08	16055 // Wnt receptor signaling pathway // inferred from electronic annotation	NA	5516 // calmodulin binding // inferred from electronic annotation	NA
chr1_7564739	chr1	7564739	10	26.3009	0.144118	0.773361	29	62.5871	0.170847	0.733247	10.3	8.6	0.451742	23261	NM_015215	NM_015215.1	CAMTA1	intron	NA	NA	DELETION	-0.53	NO_CHANGE	0.08	16055 // Wnt receptor signaling pathway // inferred from electronic annotation	NA	5516 // calmodulin binding // inferred from electronic annotation	NA
chr1_7622604	chr1	7622604	10	17.1967	0.301426	0.889502	10	19.2576	0.218379	0.725965	10.3	8.6	0.451742	23261	NM_015215	NM_015215.1	CAMTA1	intron	NA	NA	DELETION	-0.53	NO_CHANGE	0.08	16055 // Wnt receptor signaling pathway // inferred from electronic annotation	NA	5516 // calmodulin binding // inferred from electronic annotation	NA
chr1_7687648	chr1	7687648	19	10.1157	0.164898	0.798955	345	217.61	0.179211	0.728918	10.3	8.6	0.451742	23261	NM_015215	NM_015215.1	CAMTA1	intron	chr1_7686460(76.77,1.03,2301)	NA	DELETION	-0.53	NO_CHANGE	0.08	16055 // Wnt receptor signaling pathway // inferred from electronic annotation	NA	5516 // calmodulin binding // inferred from electronic annotation	NA
chr1_7687929	chr1	7687929	10	10	0.43216	0.711826	10	10	0.413672	0.586099	10.3	8.6	0.451742	23261	NM_015215	NM_015215.1	CAMTA1	intron	chr1_7686460(76.77,1.03,2301)	NA	DELETION	-0.53	NO_CHANGE	0.08	16055 // Wnt receptor signaling pathway // inferred from electronic annotation	NA	5516 // calmodulin binding // inferred from electronic annotation	NA
chr1_7688060	chr1	7688060	1453	2485.43	0.303793	0.890198	1647	2674.87	0.301953	0.681745	10.3	8.6	0.451742	23261	NM_015215	NM_015215.1	CAMTA1	intron	chr1_7686460(76.77,1.03,2301)	NA	DELETION	-0.53	NO_CHANGE	0.08	16055 // Wnt receptor signaling pathway // inferred from electronic annotation	NA	5516 // calmodulin binding // inferred from electronic annotation	NA
chr1_7783124	chr1	7783124	10	10	0.43216	0.483001	66	98.2135	0.349787	0.657981	76.9	67	0.481226	8863	NM_016831	NM_016831.1	PER3	intron	NA	NA	DELETION	-0.53	NO_CHANGE	0.08	6350 // transcription // inferred from electronic annotation /// 6355 // regulation of transcription, DNA-dependent // inferred from electronic annotation /// 7165 // signal transduction // inferred from electronic annotation /// 48511 // rhythmic process // inferred from electronic annotation	5634 // nucleus // inferred from electronic annotation	4871 // signal transducer activity // inferred from electronic annotation	NA
chr1_7987562	chr1	7987562	24	104.192	0.0444767	0.46965	44	126.137	0.0834475	0.641712	NA	NA	NA	NA	NA	NA	NA	NA	NA	NA	DELETION	-0.53	NO_CHANGE	0.08	NA	NA	NA	NA
chr1_8077527	chr1	8077527	10	50.5786	0.0289995	0.377951	10	55.8469	0.00829743	0.235747	NA	NA	NA	NA	NA	NA	NA	NA	NA	NA	DELETION	-0.53	NO_CHANGE	0.08	NA	NA	NA	NA
chr1_8178436	chr1	8178436	10	10	0.43216	0.657637	30	22.1462	0.248461	0.711619	NA	NA	NA	NA	NA	NA	NA	NA	NA	NA	DELETION	-0.53	NO_CHANGE	0.08	NA	NA	NA	NA
chr1_8181906	chr1	8181906	10	10	0.43216	0.746929	10	11.5545	0.49942	0.502177	NA	NA	NA	NA	NA	NA	NA	NA	NA	NA	DELETION	-0.53	NO_CHANGE	0.08	NA	NA	NA	NA
chr1_8386626	chr1	8386626	10	10	0.43216	0.619877	154	190.65	0.457675	0.506681	NA	NA	NA	473	NM_001042681	NM_001042681.1	RERE	intron	NA	NA	DELETION	-0.53	NO_CHANGE	0.08	NA	NA	NA	NA
chr1_8528476	chr1	8528476	10	10	0.43216	0.612782	227	170.429	0.256666	0.710945	NA	NA	NA	473	NM_001042681	NM_001042681.1	RERE	intron	NA	NA	DELETION	-0.53	NO_CHANGE	0.08	NA	NA	NA	NA
chr1_8535732	chr1	8535732	10	10	0.43216	0.551101	10	10	0.413672	0.542457	NA	NA	NA	473	NM_001042681	NM_001042681.1	RERE	intron	NA	NA	DELETION	-0.53	NO_CHANGE	0.08	NA	NA	NA	NA
chr1_8882218	chr1	8882218	10	10	0.43216	0.491665	29	39.478	0.401065	0.629375	NA	NA	NA	NA	NA	NA	NA	NA	NA	NA	DELETION	-0.53	NO_CHANGE	0.08	NA	NA	NA	NA
chr1_8913670	chr1	8913670	10	10	0.43216	0.874539	17	16.3689	0.391431	0.63901	NA	NA	NA	NA	NA	NA	NA	NA	NA	NA	DELETION	-0.53	NO_CHANGE	0.08	NA	NA	NA	NA
chr1_8970434	chr1	8970434	10	10	0.43216	0.549096	96	47.181	0.0972239	0.661899	NA	NA	NA	NA	NA	NA	NA	NA	NA	NA	DELETION	-0.53	NO_CHANGE	0.08	NA	NA	NA	NA
chr1_8998514	chr1	8998514	10	10	0.43216	0.824578	15	10	0.202074	0.729955	NA	NA	NA	155184	NM_207420	NM_207420.2	SLC2A7	intron	NA	NA	DELETION	-0.53	NO_CHANGE	0.08	NA	NA	NA	NA
chr1_9052235	chr1	9052235	10	10	0.43216	0.541891	10	10	0.413672	0.53947	1.3	2.3	0.243115	6518	NM_003039	NM_003039.1	SLC2A5	promotor	NA	NA	DELETION	-0.53	NO_CHANGE	0.08	5975 // carbohydrate metabolism // traceable author statement /// 8643 // carbohydrate transport // inferred from electronic annotation /// 15755 // fructose transport // traceable author statement /// 15758 // glucose transport // traceable author statement /// 6810 // transport // inferred from electronic annotation	5886 // plasma membrane // traceable author statement /// 16020 // membrane // inferred from electronic annotation /// 16021 // integral to membrane // inferred from electronic annotation	5215 // transporter activity // inferred from electronic annotation /// 5351 // sugar porter activity // inferred from electronic annotation /// 5353 // fructose transporter activity // inferred from electronic annotation /// 5353 // fructose transporter activity // traceable author statement /// 5355 // glucose transporter activity // traceable author statement /// 5355 // glucose transporter ac…	NA
chr1_9067758	chr1	9067758	25	92.0531	0.067984	0.57693	70	159.838	0.149978	0.719792	NA	NA	NA	NA	NA	NA	NA	NA	NA	NA	DELETION	-0.53	NO_CHANGE	0.08	NA	NA	NA	NA
chr1_9153403	chr1	9153403	10	10	0.43216	0.892248	87	87.6219	0.417893	0.514912	NA	NA	NA	NA	NA	NA	NA	NA	NA	NA	DELETION	-0.53	NO_CHANGE	0.08	NA	NA	NA	NA
chr1_9153894	chr1	9153894	10	14.162	0.392516	0.903252	29	27.9235	0.391431	0.638227	NA	NA	NA	NA	NA	NA	NA	NA	NA	NA	DELETION	-0.53	NO_CHANGE	0.08	NA	NA	NA	NA
chr1_9164872	chr1	9164872	10	10	0.43216	0.654366	38	45.2553	0.481095	0.504114	NA	NA	NA	NA	NA	NA	NA	NA	chr1_9164680(70.86,0.81,1911)	NA	DELETION	-0.53	NO_CHANGE	0.08	NA	NA	NA	NA
chr1_9190380	chr1	9190380	10	10	0.43216	0.715143	57	59.6984	0.441241	0.512756	NA	NA	NA	NA	NA	NA	NA	NA	NA	NA	DELETION	-0.53	NO_CHANGE	0.08	NA	NA	NA	NA
chr1_9225724	chr1	9225724	15	30.3472	0.233459	0.860242	169	123.248	0.242642	0.713463	65	121.9	0.31556	9563	NM_004285	NM_004285.3	H6PD	intron	NA	NA	DELETION	-0.53	NO_CHANGE	0.08	5975 // carbohydrate metabolism // inferred from electronic annotation /// 6006 // glucose metabolism // inferred from electronic annotation /// 6098 // pentose-phosphate shunt // inferred from electronic annotation	5783 // endoplasmic reticulum // inferred from electronic annotation	4345 // glucose-6-phosphate 1-dehydrogenase activity // inferred from electronic annotation /// 4345 // glucose-6-phosphate 1-dehydrogenase activity // traceable author statement /// 16491 // oxidoreductase activity // inferred from electronic annotation /// 16787 // hydrolase activity // inferred from electronic annotation /// 17057 // 6-phosphogluconolactonase activity // inferred from electron…	Pentose phosphate pathway // KEGG /// Pentose phosphate pathway // KEGG
chr1_9275250	chr1	9275250	20	82.9489	0.050223	0.498231	937	1207.45	0.433598	0.514079	29.8	79.1	0.20911	80176	NM_025106	NM_025106.2	SPSB1	promotor	chr1_9275050(75.96,0.93,1611)	NA	DELETION	-0.53	NO_CHANGE	0.08	7242 // intracellular signaling cascade // inferred from electronic annotation	NA	NA	NA
chr1_9298587	chr1	9298587	10	10	0.43216	0.817986	60	42.3666	0.227565	0.724084	29.8	79.1	0.20911	80176	NM_025106	NM_025106.2	SPSB1	intron	NA	NA	DELETION	-0.53	NO_CHANGE	0.08	7242 // intracellular signaling cascade // inferred from electronic annotation	NA	NA	NA
chr1_9436087	chr1	9436087	10	10	0.43216	0.691826	10	10	0.413672	0.581537	NA	NA	NA	NA	NA	NA	NA	NA	NA	NA	DELETION	-0.53	NO_CHANGE	0.08	NA	NA	NA	NA
chr1_9464341	chr1	9464341	13	24.2777	0.265837	0.886774	48	84.7332	0.259314	0.708153	NA	NA	NA	NA	NA	NA	NA	NA	NA	NA	DELETION	-0.53	NO_CHANGE	0.08	NA	NA	NA	NA
chr1_9583156	chr1	9583156	10	10	0.43216	0.825095	10	10	0.413672	0.608472	19.9	39.5	0.229719	199953	NM_001010866	NM_001010866.1	RP13-15M17.2	intron	NA	NA	DELETION	-0.53	NO_CHANGE	0.08	NA	NA	NA	NA
chr1_9621691	chr1	9621691	10	10	0.43216	0.570882	12	10	0.310245	0.675765	NA	NA	NA	NA	NA	NA	NA	NA	NA	NA	DELETION	-0.53	NO_CHANGE	0.08	NA	NA	NA	NA
chr1_9938611	chr1	9938611	16	10	0.220621	0.850589	79	87.6219	0.475795	0.504163	77.3	70.6	0.49475	64802	NM_022787	NM_022787.3	NMNAT1	intron	NA	NA	DELETION	-0.53	NO_CHANGE	0.08	9058 // biosynthesis // inferred from electronic annotation /// 9435 // NAD biosynthesis // inferred from electronic annotation /// 19363 // pyridine nucleotide biosynthesis // inferred from electronic annotation	5634 // nucleus // inferred from direct assay /// 5634 // nucleus // inferred from electronic annotation	287 // magnesium ion binding // inferred from electronic annotation /// 309 // nicotinamide-nucleotide adenylyltransferase activity // inferred from direct assay /// 5515 // protein binding // inferred from physical interaction /// 16740 // transferase activity // inferred from electronic annotation /// 16779 // nucleotidyltransferase activity // inferred from electronic annotation /// 309 // nic…	Nicotinate and nicotinamide metabolism // KEGG
chr1_9980778	chr1	9980778	10	10	0.43216	0.701096	134	128.063	0.387066	0.638142	80	4.8	0.0259174	116362	NM_052960	NM_052960.1	RBP7	intron	chr1_9979760(73.70,0.90,1211)	NA	DELETION	-0.53	NO_CHANGE	0.08	6810 // transport // inferred from electronic annotation	NA	8289 // lipid binding // inferred from electronic annotation /// 16918 // retinal binding // inferred from electronic annotation /// 19841 // retinol binding // inferred from electronic annotation /// 5488 // binding // inferred from electronic annotation	NA
chr1_10117783	chr1	10117783	14	10	0.274301	0.888446	145	158.875	0.468417	0.505598	1.3	5.5	0.131656	10277	NM_006048	NM_006048.3	UBE4B	exon	NA	NA	DELETION	-0.53	NO_CHANGE	0.08	6457 // protein folding // inferred from sequence or structural similarity /// 6915 // apoptosis // inferred from direct assay /// 9411 // response to UV // inferred from direct assay /// 42787 // protein ubiquitination during ubiquitin-dependent protein catabolism // traceable author statement /// 6512 // ubiquitin cycle // inferred from electronic annotation /// 16567 // protein ubiquitination …	151 // ubiquitin ligase complex // traceable author statement /// 5737 // cytoplasm // inferred from sequence or structural similarity /// 151 // ubiquitin ligase complex // inferred from electronic annotation	4840 // ubiquitin conjugating enzyme activity // traceable author statement /// 4842 // ubiquitin-protein ligase activity // inferred from electronic annotation /// 19899 // enzyme binding // inferred from sequence or structural similarity /// 51082 // unfolded protein binding // inferred from sequence or structural similarity	NA
chr1_10139983	chr1	10139983	10	10	0.43216	0.654785	105	124.211	0.485159	0.503666	1.3	5.5	0.131656	10277	NM_006048	NM_006048.3	UBE4B	intron	NA	NA	DELETION	-0.53	NO_CHANGE	0.08	6457 // protein folding // inferred from sequence or structural similarity /// 6915 // apoptosis // inferred from direct assay /// 9411 // response to UV // inferred from direct assay /// 42787 // protein ubiquitination during ubiquitin-dependent protein catabolism // traceable author statement /// 6512 // ubiquitin cycle // inferred from electronic annotation /// 16567 // protein ubiquitination …	151 // ubiquitin ligase complex // traceable author statement /// 5737 // cytoplasm // inferred from sequence or structural similarity /// 151 // ubiquitin ligase complex // inferred from electronic annotation	4840 // ubiquitin conjugating enzyme activity // traceable author statement /// 4842 // ubiquitin-protein ligase activity // inferred from electronic annotation /// 19899 // enzyme binding // inferred from sequence or structural similarity /// 51082 // unfolded protein binding // inferred from sequence or structural similarity	NA
chr1_10150513	chr1	10150513	10	10	0.43216	0.593509	10	10.5917	0.447981	0.510155	1.3	5.5	0.131656	10277	NM_006048	NM_006048.3	UBE4B	intron	NA	NA	DELETION	-0.53	NO_CHANGE	0.08	6457 // protein folding // inferred from sequence or structural similarity /// 6915 // apoptosis // inferred from direct assay /// 9411 // response to UV // inferred from direct assay /// 42787 // protein ubiquitination during ubiquitin-dependent protein catabolism // traceable author statement /// 6512 // ubiquitin cycle // inferred from electronic annotation /// 16567 // protein ubiquitination …	151 // ubiquitin ligase complex // traceable author statement /// 5737 // cytoplasm // inferred from sequence or structural similarity /// 151 // ubiquitin ligase complex // inferred from electronic annotation	4840 // ubiquitin conjugating enzyme activity // traceable author statement /// 4842 // ubiquitin-protein ligase activity // inferred from electronic annotation /// 19899 // enzyme binding // inferred from sequence or structural similarity /// 51082 // unfolded protein binding // inferred from sequence or structural similarity	NA
chr1_10201345	chr1	10201345	10	13.1504	0.429249	0.918914	44	61.6242	0.384465	0.638399	17.7	6	0.257794	23095	NM_015074	NM_015074.2	KIF1B	intron	NA	NA	DELETION	-0.53	NO_CHANGE	0.08	7018 // microtubule-based movement // inferred from electronic annotation /// 7018 // microtubule-based movement // inferred from sequence or structural similarity /// 7270 // nerve-nerve synaptic transmission // inferred from sequence or structural similarity /// 7274 // neuromuscular synaptic transmission // inferred from sequence or structural similarity /// 8089 // anterograde axon cargo tran…	5739 // mitochondrion // inferred from electronic annotation /// 5874 // microtubule // inferred from electronic annotation /// 5875 // microtubule associated complex // inferred from electronic annotation /// 5875 // microtubule associated complex // inferred from sequence or structural similarity /// 30659 // cytoplasmic vesicle membrane // inferred from sequence or structural similarity	166 // nucleotide binding // inferred from electronic annotation /// 3777 // microtubule motor activity // inferred from electronic annotation /// 3777 // microtubule motor activity // inferred from sequence or structural similarity /// 5515 // protein binding // inferred from sequence or structural similarity /// 5524 // ATP binding // inferred from electronic annotation /// 8017 // microtubule …	NA
chr1_10232681	chr1	10232681	10	10	0.43216	0.647283	44	56.8098	0.43244	0.513965	17.7	6	0.257794	23095	NM_015074	NM_015074.2	KIF1B	intron	NA	NA	DELETION	-0.53	NO_CHANGE	0.08	7018 // microtubule-based movement // inferred from electronic annotation /// 7018 // microtubule-based movement // inferred from sequence or structural similarity /// 7270 // nerve-nerve synaptic transmission // inferred from sequence or structural similarity /// 7274 // neuromuscular synaptic transmission // inferred from sequence or structural similarity /// 8089 // anterograde axon cargo tran…	5739 // mitochondrion // inferred from electronic annotation /// 5874 // microtubule // inferred from electronic annotation /// 5875 // microtubule associated complex // inferred from electronic annotation /// 5875 // microtubule associated complex // inferred from sequence or structural similarity /// 30659 // cytoplasmic vesicle membrane // inferred from sequence or structural similarity	166 // nucleotide binding // inferred from electronic annotation /// 3777 // microtubule motor activity // inferred from electronic annotation /// 3777 // microtubule motor activity // inferred from sequence or structural similarity /// 5515 // protein binding // inferred from sequence or structural similarity /// 5524 // ATP binding // inferred from electronic annotation /// 8017 // microtubule …	NA
chr1_10244487	chr1	10244487	10	10	0.43216	0.486882	10	10	0.413672	0.519075	17.7	6	0.257794	23095	NM_015074	NM_015074.2	KIF1B	intron	NA	NA	DELETION	-0.53	NO_CHANGE	0.08	7018 // microtubule-based movement // inferred from electronic annotation /// 7018 // microtubule-based movement // inferred from sequence or structural similarity /// 7270 // nerve-nerve synaptic transmission // inferred from sequence or structural similarity /// 7274 // neuromuscular synaptic transmission // inferred from sequence or structural similarity /// 8089 // anterograde axon cargo tran…	5739 // mitochondrion // inferred from electronic annotation /// 5874 // microtubule // inferred from electronic annotation /// 5875 // microtubule associated complex // inferred from electronic annotation /// 5875 // microtubule associated complex // inferred from sequence or structural similarity /// 30659 // cytoplasmic vesicle membrane // inferred from sequence or structural similarity	166 // nucleotide binding // inferred from electronic annotation /// 3777 // microtubule motor activity // inferred from electronic annotation /// 3777 // microtubule motor activity // inferred from sequence or structural similarity /// 5515 // protein binding // inferred from sequence or structural similarity /// 5524 // ATP binding // inferred from electronic annotation /// 8017 // microtubule …	NA
chr1_10382059	chr1	10382059	76	62.7175	0.338784	0.901268	118	98.2135	0.309591	0.678573	1443.4	1086.2	0.397656	5226	NM_002631	NM_002631.2	PGD	intron	chr1_10381120(66.94,0.88,1631)	NA	DELETION	-0.53	NO_CHANGE	0.08	9051 // pentose-phosphate shunt, oxidative branch // traceable author statement /// 6098 // pentose-phosphate shunt // inferred from electronic annotation /// 9051 // pentose-phosphate shunt, oxidative branch // inferred from electronic annotation	NA	4616 // phosphogluconate dehydrogenase (decarboxylating) activity // inferred from electronic annotation /// 5515 // protein binding // inferred from physical interaction /// 16491 // oxidoreductase activity // inferred from electronic annotation /// 50661 // NADP binding // inferred from electronic annotation	Pentose_Phosphate_Pathway // GenMAPP /// Pentose phosphate pathway // KEGG /// Pentose phosphate pathway // KEGG /// Glutathione metabolism // KEGG
chr1_10525529	chr1	10525529	10	10	0.43216	0.820026	54	121.323	0.155788	0.724032	265.7	350.3	0.435873	5195	NM_004565	NM_004565.2	PEX14	intron	NA	NA	DELETION	-0.53	NO_CHANGE	0.08	6605 // protein targeting // inferred from electronic annotation /// 15031 // protein transport // inferred from electronic annotation /// 6810 // transport // inferred from electronic annotation	5777 // peroxisome // traceable author statement /// 5779 // integral to peroxisomal membrane // traceable author statement /// 16020 // membrane // inferred from electronic annotation /// 5777 // peroxisome // inferred from electronic annotation	5515 // protein binding // inferred from physical interaction	NA
chr1_10608602	chr1	10608602	16	14.162	0.372041	0.900071	102	70.2901	0.216549	0.732566	265.7	350.3	0.435873	5195	NM_004565	NM_004565.2	PEX14	intron	NA	NA	DELETION	-0.53	NO_CHANGE	0.08	6605 // protein targeting // inferred from electronic annotation /// 15031 // protein transport // inferred from electronic annotation /// 6810 // transport // inferred from electronic annotation	5777 // peroxisome // traceable author statement /// 5779 // integral to peroxisomal membrane // traceable author statement /// 16020 // membrane // inferred from electronic annotation /// 5777 // peroxisome // inferred from electronic annotation	5515 // protein binding // inferred from physical interaction	NA
chr1_10649452	chr1	10649452	10	10	0.43216	0.562032	12	10	0.310245	0.675696	1.7	10.6	0.0672383	54897	NM_017766	NM_017766.3	CASZ1	intron	NA	NA	DELETION	-0.53	NO_CHANGE	0.08	6350 // transcription // inferred from electronic annotation /// 6355 // regulation of transcription, DNA-dependent // inferred from electronic annotation	5634 // nucleus // inferred from electronic annotation	3677 // DNA binding // inferred from electronic annotation /// 8270 // zinc ion binding // inferred from electronic annotation /// 46872 // metal ion binding // inferred from electronic annotation /// 3676 // nucleic acid binding // inferred from electronic annotation	NA
chr1_10653775	chr1	10653775	10	10	0.43216	0.507769	56	92.4363	0.293413	0.689724	1.7	10.6	0.0672383	54897	NM_017766	NM_017766.3	CASZ1	intron	NA	NA	DELETION	-0.53	NO_CHANGE	0.08	6350 // transcription // inferred from electronic annotation /// 6355 // regulation of transcription, DNA-dependent // inferred from electronic annotation	5634 // nucleus // inferred from electronic annotation	3677 // DNA binding // inferred from electronic annotation /// 8270 // zinc ion binding // inferred from electronic annotation /// 46872 // metal ion binding // inferred from electronic annotation /// 3676 // nucleic acid binding // inferred from electronic annotation	NA
chr1_10738657	chr1	10738657	49	10	0.0140089	0.257786	101	14.4432	0.000753107	0.0499936	1.7	10.6	0.0672383	54897	NM_017766	NM_017766.3	CASZ1	intron	NA	NA	DELETION	-0.53	NO_CHANGE	0.08	6350 // transcription // inferred from electronic annotation /// 6355 // regulation of transcription, DNA-dependent // inferred from electronic annotation	5634 // nucleus // inferred from electronic annotation	3677 // DNA binding // inferred from electronic annotation /// 8270 // zinc ion binding // inferred from electronic annotation /// 46872 // metal ion binding // inferred from electronic annotation /// 3676 // nucleic acid binding // inferred from electronic annotation	NA
chr1_11045123	chr1	11045123	10	145.666	0.000588675	0.0345567	213	386.114	0.246426	0.712785	NA	NA	NA	NA	NA	NA	NA	NA	NA	NA	DELETION	-0.53	NO_CHANGE	0.08	NA	NA	NA	NA
chr1_11082532	chr1	11082532	10	20.2314	0.233459	0.870782	30	80.8817	0.0987048	0.665391	307.2	979.1	0.194675	5394	NM_002685	NM_002685.2	EXOSC10	promotor	chr1_11082020(67.37,0.90,831)	NA	DELETION	-0.53	NO_CHANGE	0.08	184 // mRNA catabolism, nonsense-mediated decay // inferred from electronic annotation /// 6364 // rRNA processing // inferred from electronic annotation	5634 // nucleus // inferred from electronic annotation /// 5730 // nucleolus // traceable author statement /// 5622 // intracellular // inferred from electronic annotation	3723 // RNA binding // inferred from electronic annotation /// 4674 // protein serine/threonine kinase activity // traceable author statement /// 8408 // 3'-5' exonuclease activity // inferred from electronic annotation /// 16787 // hydrolase activity // inferred from electronic annotation /// 42802 // identical protein binding // inferred from physical interaction /// 5515 // protein binding // …	NA
chr1_11274334	chr1	11274334	10	10	0.43216	0.683152	26	31.775	0.465461	0.506537	NA	NA	NA	NA	NA	NA	NA	NA	NA	NA	DELETION	-0.53	NO_CHANGE	0.08	NA	NA	NA	NA
chr1_11379772	chr1	11379772	10	10	0.43216	0.563752	11	10	0.358326	0.652055	NA	NA	NA	NA	NA	NA	NA	NA	NA	NA	DELETION	-0.53	NO_CHANGE	0.08	NA	NA	NA	NA
chr1_11411517	chr1	11411517	10	10	0.43216	0.483178	10	10	0.413672	0.517764	NA	NA	NA	NA	NA	NA	NA	NA	NA	NA	DELETION	-0.53	NO_CHANGE	0.08	NA	NA	NA	NA
chr1_11523531	chr1	11523531	10	10	0.43216	0.581369	595	421.74	0.229318	0.721899	NA	NA	NA	NA	NA	NA	NA	NA	NA	NA	DELETION	-0.53	NO_CHANGE	0.08	NA	NA	NA	NA
chr1_11690812	chr1	11690812	10	10	0.43216	0.861772	96	101.102	0.444558	0.512114	9.3	6.7	0.496095	374946	NM_198545	NM_198545.3	C1orf187	intron	NA	NA	DELETION	-0.53	NO_CHANGE	0.08	NA	NA	NA	NA
chr1_11792395	chr1	11792395	10	10	0.43216	0.642182	10	15.406	0.330475	0.668447	35	76.4	0.252275	1185	NM_001286	NM_001286.2	CLCN6	intron	NA	NA	DELETION	-0.53	NO_CHANGE	0.08	6811 // ion transport // inferred from electronic annotation /// 6821 // chloride transport // inferred from electronic annotation /// 6821 // chloride transport // non-traceable author statement /// 6884 // regulation of cell volume // non-traceable author statement /// 7165 // signal transduction // non-traceable author statement /// 6810 // transport // inferred from electronic annotation	16020 // membrane // inferred from electronic annotation /// 16021 // integral to membrane // non-traceable author statement /// 16021 // integral to membrane // inferred from electronic annotation	5247 // voltage-gated chloride channel activity // inferred from electronic annotation /// 5247 // voltage-gated chloride channel activity // non-traceable author statement /// 5216 // ion channel activity // inferred from electronic annotation /// 5244 // voltage-gated ion channel activity // inferred from electronic annotation	NA
chr1_11861165	chr1	11861165	10	10	0.43216	0.873792	10	10	0.413672	0.617292	NA	NA	NA	NA	NA	NA	NA	NA	NA	NA	DELETION	-0.53	NO_CHANGE	0.08	NA	NA	NA	NA
chr1_11889254	chr1	11889254	10	10	0.43216	0.569188	49	89.5476	0.242556	0.713504	NA	NA	NA	NA	NA	NA	NA	NA	NA	NA	DELETION	-0.53	NO_CHANGE	0.08	NA	NA	NA	NA
chr1_11927064	chr1	11927064	10	10	0.43216	0.510216	10	10	0.413672	0.528378	174.4	281.9	0.37477	5351	NM_000302	NM_000302.2	PLOD1	intron	NA	NA	DELETION	-0.53	NO_CHANGE	0.08	6464 // protein modification // non-traceable author statement /// 8544 // epidermis development // traceable author statement /// 19538 // protein metabolism // inferred from electronic annotation	5783 // endoplasmic reticulum // traceable author statement /// 16020 // membrane // inferred from electronic annotation /// 5783 // endoplasmic reticulum // inferred from electronic annotation	5506 // iron ion binding // inferred from electronic annotation /// 8475 // procollagen-lysine 5-dioxygenase activity // inferred from electronic annotation /// 16491 // oxidoreductase activity // inferred from electronic annotation /// 16702 // oxidoreductase activity, acting on single donors with incorporation of molecular oxygen, incorporation of two atoms of oxygen // inferred from electronic…	Lysine degradation // KEGG
chr1_11985854	chr1	11985854	10	10	0.43216	0.663991	16	19.2576	0.47469	0.505329	103	142.5	0.401147	9927	NM_014874	NM_014874.2	MFN2	intron	NA	NA	DELETION	-0.53	NO_CHANGE	0.08	6626 // protein targeting to mitochondrion // inferred from direct assay /// 7006 // mitochondrial membrane organization and biogenesis // inferred from direct assay /// 7050 // cell cycle arrest // inferred from sequence or structural similarity /// 8053 // mitochondrial fusion // non-traceable author statement /// 46580 // negative regulation of Ras protein signal transduction // inferred from …	5739 // mitochondrion // inferred from direct assay /// 5829 // cytosol // inferred from sequence or structural similarity /// 16021 // integral to membrane // inferred from electronic annotation /// 19867 // outer membrane // inferred from electronic annotation /// 31306 // intrinsic to mitochondrial outer membrane // inferred from sequence or structural similarity /// 5739 // mitochondrion // i…	166 // nucleotide binding // inferred from electronic annotation /// 3924 // GTPase activity // inferred from electronic annotation /// 5525 // GTP binding // inferred from electronic annotation /// 16787 // hydrolase activity // inferred from electronic annotation	NA
chr1_12084934	chr1	12084934	10	10	0.43216	0.652049	10	10	0.413672	0.572027	1.9	2.6	0.321059	943	NM_001243	NM_001243.3	TNFRSF8	intron	NA	NA	DELETION	-0.53	NO_CHANGE	0.08	7165 // signal transduction // traceable author statement /// 8285 // negative regulation of cell proliferation // traceable author statement	16020 // membrane // inferred from electronic annotation /// 16021 // integral to membrane // inferred from electronic annotation	4872 // receptor activity // inferred from electronic annotation /// 4888 // transmembrane receptor activity // traceable author statement /// 5515 // protein binding // inferred from physical interaction	NA
chr1_12141662	chr1	12141662	10	13.1504	0.429249	0.906708	124	114.582	0.367631	0.644178	NA	NA	NA	NA	NA	NA	NA	NA	NA	NA	DELETION	-0.53	NO_CHANGE	0.08	NA	NA	NA	NA
chr1_12335917	chr1	12335917	10	10	0.43216	0.531109	17	16.3689	0.391431	0.638667	2.5	0.9	0.229951	55187	NM_018156	NM_018156.2	VPS13D	intron	NA	NA	DELETION	-0.53	NO_CHANGE	0.08	7049 // cell cycle // inferred from electronic annotation /// 7067 // mitosis // inferred from electronic annotation /// 51301 // cell division // inferred from electronic annotation	775 // chromosome, pericentric region // inferred from electronic annotation /// 5634 // nucleus // inferred from electronic annotation /// 5874 // microtubule // inferred from electronic annotation	NA	NA
chr1_12419590	chr1	12419590	10	10	0.43216	0.47983	34	23.1091	0.21045	0.729538	2.5	0.9	0.229951	55187	NM_018156	NM_018156.2	VPS13D	intron	NA	NA	DELETION	-0.53	NO_CHANGE	0.08	7049 // cell cycle // inferred from electronic annotation /// 7067 // mitosis // inferred from electronic annotation /// 51301 // cell division // inferred from electronic annotation	775 // chromosome, pericentric region // inferred from electronic annotation /// 5634 // nucleus // inferred from electronic annotation /// 5874 // microtubule // inferred from electronic annotation	NA	NA
chr1_12436147	chr1	12436147	10	16.1852	0.328879	0.901477	76	79.9188	0.443655	0.512181	2.5	0.9	0.229951	55187	NM_018156	NM_018156.2	VPS13D	intron	NA	NA	DELETION	-0.53	NO_CHANGE	0.08	7049 // cell cycle // inferred from electronic annotation /// 7067 // mitosis // inferred from electronic annotation /// 51301 // cell division // inferred from electronic annotation	775 // chromosome, pericentric region // inferred from electronic annotation /// 5634 // nucleus // inferred from electronic annotation /// 5874 // microtubule // inferred from electronic annotation	NA	NA
chr1_12512091	chr1	12512091	27	42.486	0.341969	0.904321	210	235.905	0.483507	0.50431	NA	NA	NA	NA	NA	NA	NA	NA	NA	NA	DELETION	-0.53	NO_CHANGE	0.08	NA	NA	NA	NA
chr1_12517024	chr1	12517024	10	10	0.43216	0.728782	20	14.4432	0.238003	0.717444	NA	NA	NA	NA	NA	NA	NA	NA	NA	NA	DELETION	-0.53	NO_CHANGE	0.08	NA	NA	NA	NA
chr1_12564585	chr1	12564585	17	47.5439	0.127079	0.742102	283	423.666	0.346411	0.65949	9.7	13.4	0.292839	9249	NM_004753	NM_004753.4	DHRS3	intron	NA	NA	DELETION	-0.53	NO_CHANGE	0.08	6631 // fatty acid metabolism // traceable author statement /// 7601 // visual perception // traceable author statement /// 8152 // metabolism // inferred from electronic annotation	16020 // membrane // inferred from electronic annotation /// 16021 // integral to membrane // inferred from electronic annotation	166 // nucleotide binding // traceable author statement /// 16491 // oxidoreductase activity // inferred from electronic annotation	NA
chr1_12577239	chr1	12577239	10	10	0.43216	0.475224	20	34.6636	0.268426	0.70011	9.7	13.4	0.292839	9249	NM_004753	NM_004753.4	DHRS3	intron	NA	NA	DELETION	-0.53	NO_CHANGE	0.08	6631 // fatty acid metabolism // traceable author statement /// 7601 // visual perception // traceable author statement /// 8152 // metabolism // inferred from electronic annotation	16020 // membrane // inferred from electronic annotation /// 16021 // integral to membrane // inferred from electronic annotation	166 // nucleotide binding // traceable author statement /// 16491 // oxidoreductase activity // inferred from electronic annotation	NA
chr1_12581132	chr1	12581132	10	11.1273	0.486161	0.494044	28	38.5151	0.394968	0.629685	9.7	13.4	0.292839	9249	NM_004753	NM_004753.4	DHRS3	intron	NA	NA	DELETION	-0.53	NO_CHANGE	0.08	6631 // fatty acid metabolism // traceable author statement /// 7601 // visual perception // traceable author statement /// 8152 // metabolism // inferred from electronic annotation	16020 // membrane // inferred from electronic annotation /// 16021 // integral to membrane // inferred from electronic annotation	166 // nucleotide binding // traceable author statement /// 16491 // oxidoreductase activity // inferred from electronic annotation	NA
chr1_12634885	chr1	12634885	13	67.7753	0.0265355	0.360156	33	74.1416	0.155788	0.723717	NA	NA	NA	343066	NM_001013630	NM_001013630.1	LOC343066	intron	NA	NA	DELETION	-0.53	NO_CHANGE	0.08	NA	NA	NA	NA
chr1_12641150	chr1	12641150	10	11.1273	0.486161	0.494445	39	45.2553	0.496835	0.50178	NA	NA	NA	343066	NM_001013630	NM_001013630.1	LOC343066	intron	NA	NA	DELETION	-0.53	NO_CHANGE	0.08	NA	NA	NA	NA
chr1_12696721	chr1	12696721	10	10	0.43216	0.890867	15	29.8492	0.203975	0.729157	NA	NA	NA	126767	NM_001103170	NM_001103170.1	AADACL3	promotor	NA	NA	DELETION	-0.53	NO_CHANGE	0.08	NA	NA	NA	NA
chr1_13661659	chr1	13661659	10	102.169	0.00261833	0.0931451	143	263.828	0.238063	0.716105	NA	NA	NA	NA	NA	NA	NA	NA	NA	NA	DELETION	-0.53	NO_CHANGE	0.08	NA	NA	NA	NA
chr1_13712597	chr1	13712597	20	26.3009	0.429249	0.908058	208	228.202	0.469209	0.505684	NA	NA	NA	NA	NA	NA	NA	NA	chr1_13712130(71.23,0.92,1221)	NA	DELETION	-0.53	NO_CHANGE	0.08	NA	NA	NA	NA
chr1_13747843	chr1	13747843	10	10	0.43216	0.703828	10	13.4803	0.406835	0.625938	NA	NA	NA	NA	NA	NA	NA	NA	NA	NA	DELETION	-0.53	NO_CHANGE	0.08	NA	NA	NA	NA
chr1_13770561	chr1	13770561	31	33.3819	0.469511	0.49309	109	106.879	0.402081	0.628149	NA	NA	NA	NA	NA	NA	NA	NA	NA	LTR/ERV1	DELETION	-0.53	NO_CHANGE	0.08	NA	NA	NA	NA
chr1_13783820	chr1	13783820	10	63.7291	0.0142492	0.260856	10	71.253	0.00283952	0.120054	11.9	2.5	0.184595	10630	NM_001006625	NM_001006625.1	PDPN	promotor	NA	NA	DELETION	-0.53	NO_CHANGE	0.08	1946 // lymphangiogenesis // inferred from sequence or structural similarity /// 6833 // water transport // inferred from sequence or structural similarity /// 6865 // amino acid transport // inferred from sequence or structural similarity /// 7275 // development // inferred from electronic annotation /// 8360 // regulation of cell shape // inferred from electronic annotation /// 15884 // folic a…	1726 // ruffle // inferred from sequence or structural similarity /// 5886 // plasma membrane // inferred from sequence or structural similarity /// 16021 // integral to membrane // inferred from electronic annotation /// 30027 // lamellipodium // inferred from sequence or structural similarity /// 30175 // filopodium // inferred from sequence or structural similarity /// 16020 // membrane // inf…	8517 // folic acid transporter activity // inferred from sequence or structural similarity /// 15171 // amino acid transporter activity // inferred from sequence or structural similarity /// 15250 // water channel activity // inferred from sequence or structural similarity /// 5372 // water transporter activity // inferred from sequence or structural similarity	NA
chr1_13899696	chr1	13899696	207	132.516	0.229797	0.865608	323	203.167	0.178106	0.733666	NA	NA	NA	NA	NA	NA	NA	NA	chr1_13899080(77.09,1.00,871)	NA	DELETION	-0.53	NO_CHANGE	0.08	NA	NA	NA	NA
chr1_13900117	chr1	13900117	41	37.4282	0.387023	0.901714	155	174.281	0.484065	0.503881	NA	NA	NA	NA	NA	NA	NA	NA	NA	NA	DELETION	-0.53	NO_CHANGE	0.08	NA	NA	NA	NA
chr1_13957078	chr1	13957078	10	10	0.43216	0.475052	230	83.7704	0.0398133	0.503491	10.6	4.1	0.326944	7799	NM_001007257	NM_001007257.1	PRDM2	intron	NA	NA	DELETION	-0.53	NO_CHANGE	0.08	6355 // regulation of transcription, DNA-dependent // non-traceable author statement /// 6350 // transcription // inferred from electronic annotation /// 6355 // regulation of transcription, DNA-dependent // inferred from electronic annotation /// 45449 // regulation of transcription // inferred from electronic annotation	5634 // nucleus // inferred from electronic annotation /// 5634 // nucleus // non-traceable author statement	3676 // nucleic acid binding // inferred from electronic annotation /// 3700 // transcription factor activity // non-traceable author statement /// 8270 // zinc ion binding // inferred from electronic annotation /// 8270 // zinc ion binding // non-traceable author statement /// 16301 // kinase activity // inferred from electronic annotation /// 16740 // transferase activity // inferred from elect…	NA
chr1_14017265	chr1	14017265	10	12.1389	0.469615	0.488577	140	132.877	0.383059	0.638451	10.6	4.1	0.326944	7799	NM_012231	NM_012231.3	PRDM2	intron	NA	NA	DELETION	-0.53	NO_CHANGE	0.08	6355 // regulation of transcription, DNA-dependent // non-traceable author statement /// 6350 // transcription // inferred from electronic annotation /// 6355 // regulation of transcription, DNA-dependent // inferred from electronic annotation /// 45449 // regulation of transcription // inferred from electronic annotation	5634 // nucleus // inferred from electronic annotation /// 5634 // nucleus // non-traceable author statement	3676 // nucleic acid binding // inferred from electronic annotation /// 3700 // transcription factor activity // non-traceable author statement /// 8270 // zinc ion binding // inferred from electronic annotation /// 8270 // zinc ion binding // non-traceable author statement /// 16301 // kinase activity // inferred from electronic annotation /// 16740 // transferase activity // inferred from elect…	NA
chr1_14143296	chr1	14143296	10	46.5323	0.0367752	0.424508	41	94.362	0.147195	0.71628	NA	NA	NA	NA	NA	NA	NA	NA	NA	NA	DELETION	-0.53	NO_CHANGE	0.08	NA	NA	NA	NA
chr1_14305811	chr1	14305811	10	24.2777	0.16854	0.79916	190	177.169	0.372836	0.642988	NA	NA	NA	NA	NA	NA	NA	NA	NA	NA	DELETION	-0.53	NO_CHANGE	0.08	NA	NA	NA	NA
chr1_14506817	chr1	14506817	10	58.6712	0.0185378	0.299259	46	141.543	0.0681372	0.613149	NA	NA	NA	NA	NA	NA	NA	NA	NA	NA	DELETION	-0.53	NO_CHANGE	0.08	NA	NA	NA	NA
chr1_14753619	chr1	14753619	17	42.486	0.159405	0.796427	38	100.139	0.104867	0.676538	NA	NA	NA	NA	NA	NA	NA	NA	NA	NA	DELETION	-0.53	NO_CHANGE	0.08	NA	NA	NA	NA
chr1_14836262	chr1	14836262	17	53.6133	0.0979221	0.67202	24	66.4386	0.0919019	0.65716	1.4	0.2	0.0304935	23254	NM_201628	NM_201628.2	KIAA1026	intron	NA	NA	DELETION	-0.53	NO_CHANGE	0.08	NA	NA	NA	NA
chr1_14925489	chr1	14925489	10	10	0.43216	0.615485	168	83.7704	0.101059	0.668776	1.4	0.2	0.0304935	23254	NM_201628	NM_201628.2	KIAA1026	intron	NA	NA	DELETION	-0.53	NO_CHANGE	0.08	NA	NA	NA	NA
chr1_14967125	chr1	14967125	19	10	0.161284	0.796292	614	308.121	0.102784	0.672676	1.4	0.2	0.0304935	23254	NM_201628	NM_201628.2	KIAA1026	intron	NA	NA	DELETION	-0.53	NO_CHANGE	0.08	NA	NA	NA	NA
chr1_15001046	chr1	15001046	10	10	0.43216	0.710563	15	28.8863	0.218379	0.731557	1.4	0.2	0.0304935	23254	NM_201628	NM_201628.2	KIAA1026	intron	NA	NA	DELETION	-0.53	NO_CHANGE	0.08	NA	NA	NA	NA
chr1_15056141	chr1	15056141	10	10.1157	0.437934	0.478856	99	143.469	0.364807	0.650407	1.4	0.2	0.0304935	23254	NM_201628	NM_201628.2	KIAA1026	intron	NA	NA	DELETION	-0.53	NO_CHANGE	0.08	NA	NA	NA	NA
chr1_15131013	chr1	15131013	11	10	0.384993	0.912246	84	77.9931	0.370377	0.644275	11	3.9	0.304154	23254	NM_001018001	NM_001018001.2	KIAA1026	intron	NA	NA	DELETION	-0.53	NO_CHANGE	0.08	6810 // transport // inferred from electronic annotation	1533 // cornified envelope // inferred from direct assay /// 30057 // desmosome // inferred from direct assay /// 16020 // membrane // inferred from electronic annotation	5355 // glucose transporter activity // inferred from electronic annotation	NA
chr1_15145671	chr1	15145671	10	18.2083	0.276532	0.881864	76	104.954	0.392665	0.629594	11	3.9	0.304154	23254	NM_001018001	NM_001018001.2	KIAA1026	intron	NA	NA	DELETION	-0.53	NO_CHANGE	0.08	6810 // transport // inferred from electronic annotation	1533 // cornified envelope // inferred from direct assay /// 30057 // desmosome // inferred from direct assay /// 16020 // membrane // inferred from electronic annotation	5355 // glucose transporter activity // inferred from electronic annotation	NA
chr1_15195676	chr1	15195676	11	39.4513	0.0724999	0.594879	20	54.884	0.0941101	0.654929	11	3.9	0.304154	23254	NM_001018001	NM_001018001.2	KIAA1026	intron	NA	NA	DELETION	-0.53	NO_CHANGE	0.08	6810 // transport // inferred from electronic annotation	1533 // cornified envelope // inferred from direct assay /// 30057 // desmosome // inferred from direct assay /// 16020 // membrane // inferred from electronic annotation	5355 // glucose transporter activity // inferred from electronic annotation	NA
chr1_15251767	chr1	15251767	10	10.1157	0.437934	0.471643	29	42.3666	0.360209	0.651145	11	3.9	0.304154	23254	NM_001018001	NM_001018001.2	KIAA1026	intron	NA	NA	DELETION	-0.53	NO_CHANGE	0.08	6810 // transport // inferred from electronic annotation	1533 // cornified envelope // inferred from direct assay /// 30057 // desmosome // inferred from direct assay /// 16020 // membrane // inferred from electronic annotation	5355 // glucose transporter activity // inferred from electronic annotation	NA
chr1_15367773	chr1	15367773	35	80.9258	0.184661	0.814518	241	324.49	0.407534	0.623503	87.1	80.9	0.491903	55092	NM_018022	NM_018022.1	TMEM51	intron	NA	NA	DELETION	-0.53	NO_CHANGE	0.08	NA	16020 // membrane // inferred from electronic annotation /// 16021 // integral to membrane // inferred from electronic annotation	NA	NA
chr1_15436121	chr1	15436121	10	10	0.43216	0.528518	10	10	0.413672	0.534789	NA	NA	NA	NA	NA	NA	NA	NA	NA	NA	DELETION	-0.53	NO_CHANGE	0.08	NA	NA	NA	NA
chr1_15500622	chr1	15500622	10	11.1273	0.486161	0.494894	68	68.3643	0.416838	0.514892	NA	NA	NA	NA	NA	NA	NA	NA	NA	NA	DELETION	-0.53	NO_CHANGE	0.08	NA	NA	NA	NA
chr1_15534123	chr1	15534123	27	216.476	0.00651284	0.161562	114	384.188	0.0517577	0.551176	NA	NA	NA	NA	NA	NA	NA	NA	NA	NA	DELETION	-0.53	NO_CHANGE	0.08	NA	NA	NA	NA
chr1_15587481	chr1	15587481	10	14.162	0.392516	0.891507	27	41.4037	0.333034	0.664726	NA	NA	NA	NA	NA	NA	NA	NA	NA	NA	DELETION	-0.53	NO_CHANGE	0.08	NA	NA	NA	NA
chr1_15609627	chr1	15609627	54	59.6828	0.482727	0.494635	105	128.063	0.466682	0.506109	90.1	111.5	0.426978	79180	NM_024329	NM_024329.4	EFHD2	intron	chr1_15608510(71.89,0.86,1521)	NA	DELETION	-0.53	NO_CHANGE	0.08	NA	NA	5509 // calcium ion binding // inferred from electronic annotation	NA
chr1_15691619	chr1	15691619	10	10	0.43216	0.570952	92	95.3249	0.434802	0.51419	63.7	107.3	0.343224	842	NM_032996	NM_032996.1	CASP9	exon	NA	NA	DELETION	-0.53	NO_CHANGE	0.08	6508 // proteolysis // inferred from electronic annotation /// 8632 // apoptotic program // traceable author statement /// 8635 // caspase activation via cytochrome c // traceable author statement /// 42981 // regulation of apoptosis // inferred from electronic annotation /// 6915 // apoptosis // inferred from electronic annotation	5622 // intracellular // inferred from electronic annotation	5515 // protein binding // inferred from electronic annotation /// 5515 // protein binding // inferred from physical interaction /// 8047 // enzyme activator activity // traceable author statement /// 8233 // peptidase activity // inferred from electronic annotation /// 30693 // caspase activity // inferred from electronic annotation /// 30693 // caspase activity // traceable author statement ///…	Apoptosis // GenMAPP /// Apoptosis_GenMAPP // GenMAPP /// Apoptosis_KEGG // GenMAPP
chr1_15901300	chr1	15901300	10	10	0.43216	0.508273	10	10	0.413672	0.52743	NA	NA	NA	23207	NM_015164	NM_015164.1	PLEKHM2	intron	NA	NA	DELETION	-0.53	NO_CHANGE	0.08	NA	NA	NA	NA
chr1_16200262	chr1	16200262	10	10	0.43216	0.488121	650	447.738	0.216361	0.732163	NA	NA	NA	NA	NA	NA	NA	NA	NA	NA	DELETION	-0.53	NO_CHANGE	0.08	NA	NA	NA	NA
chr1_16317188	chr1	16317188	10	10	0.43216	0.549686	77	30.8121	0.0537138	0.559974	NA	NA	NA	NA	NA	NA	NA	NA	NA	NA	DELETION	-0.53	NO_CHANGE	0.08	NA	NA	NA	NA
chr1_16354638	chr1	16354638	64	65.7522	0.445736	0.476243	129	141.543	0.469269	0.50562	80.6	1315.6	0.0146887	1969	NM_004431	NM_004431.2	EPHA2	intron	chr1_16354310(68.31,0.85,1291)	NA	DELETION	-0.53	NO_CHANGE	0.08	6468 // protein amino acid phosphorylation // inferred from electronic annotation /// 7165 // signal transduction // traceable author statement /// 7169 // transmembrane receptor protein tyrosine kinase signaling pathway // inferred from electronic annotation /// 7275 // development // traceable author statement	5887 // integral to plasma membrane // traceable author statement /// 16020 // membrane // inferred from electronic annotation /// 16021 // integral to membrane // inferred from electronic annotation	166 // nucleotide binding // inferred from electronic annotation /// 4872 // receptor activity // inferred from electronic annotation /// 5003 // ephrin receptor activity // inferred from electronic annotation /// 5524 // ATP binding // inferred from electronic annotation /// 16740 // transferase activity // inferred from electronic annotation /// 4672 // protein kinase activity // inferred from …	NA
chr1_16382379	chr1	16382379	10	36.4166	0.0698529	0.584411	10	39.478	0.030848	0.454906	NA	NA	NA	NA	NA	NA	NA	NA	NA	NA	DELETION	-0.53	NO_CHANGE	0.08	NA	NA	NA	NA
chr1_16405650	chr1	16405650	250	229.627	0.390025	0.903374	615	564.246	0.363548	0.65034	29.1	25.6	0.45945	128272	NM_153213	NM_153213.3	ARHGEF19	intron	chr1_16405530(71.64,0.92,1001)	NA	DELETION	-0.53	NO_CHANGE	0.08	NA	NA	NA	NA
chr1_16460811	chr1	16460811	24	10	0.0990407	0.673193	70	63.5499	0.357554	0.654452	84.7	98.3	0.444981	54455	NM_018994	NM_018994.1	FBXO42	intron	NA	NA	DELETION	-0.53	NO_CHANGE	0.08	6512 // ubiquitin cycle // inferred from electronic annotation	NA	NA	NA
chr1_16519181	chr1	16519181	10	10	0.43216	0.633044	14	28.8863	0.188748	0.728366	84.7	98.3	0.444981	54455	NM_018994	NM_018994.1	FBXO42	intron	NA	NA	DELETION	-0.53	NO_CHANGE	0.08	6512 // ubiquitin cycle // inferred from electronic annotation	NA	NA	NA
chr1_16566120	chr1	16566120	107	77.8911	0.282412	0.881102	202	177.169	0.338187	0.663088	374.7	367.6	0.474575	26099	NM_015609	NM_015609.2	C1orf144	promotor	NA	NA	DELETION	-0.53	NO_CHANGE	0.08	NA	NA	NA	NA
chr1_16589374	chr1	16589374	15	23.2662	0.34873	0.898343	87	60.6613	0.221819	0.722634	374.7	367.6	0.474575	26099	NM_015609	NM_015609.2	C1orf144	intron	NA	NA	DELETION	-0.53	NO_CHANGE	0.08	NA	NA	NA	NA
chr1_16591570	chr1	16591570	33	10	0.0452237	0.473549	163	122.285	0.256293	0.710558	374.7	367.6	0.474575	26099	NM_015609	NM_015609.2	C1orf144	intron	NA	NA	DELETION	-0.53	NO_CHANGE	0.08	NA	NA	NA	NA
chr1_16712263	chr1	16712263	10	10	0.43216	0.59539	241	81.8446	0.0315004	0.456316	NA	NA	NA	NA	NA	NA	NA	NA	NA	NA	DELETION	-0.53	NO_CHANGE	0.08	NA	NA	NA	NA
chr1_16731710	chr1	16731710	10	10	0.43216	0.578557	16	22.1462	0.391327	0.639135	NA	NA	NA	NA	NA	NA	NA	NA	NA	NA	DELETION	-0.53	NO_CHANGE	0.08	NA	NA	NA	NA
chr1_16805398	chr1	16805398	10	10	0.43216	0.546976	352	415	0.487203	0.503605	473	93.6	0.109303	55672	NM_017940	NM_017940.3	NBPF1	intron	NA	NA	DELETION	-0.53	NO_CHANGE	0.08	NA	NA	NA	NA
chr1_16819128	chr1	16819128	10	56.6481	0.0206656	0.318873	14	88.5847	0.00486451	0.171904	NA	NA	NA	NA	NA	NA	NA	NA	NA	NA	DELETION	-0.53	NO_CHANGE	0.08	NA	NA	NA	NA
chr1_16846406	chr1	16846406	18	34.3935	0.256353	0.87458	75	92.4363	0.460361	0.507073	NA	NA	NA	NA	NA	NA	NA	NA	chr1_16846160(66.35,0.84,1761)	NA	DELETION	-0.53	NO_CHANGE	0.08	NA	NA	NA	NA
chr1_16847028	chr1	16847028	10	10	0.43216	0.709085	97	36.5894	0.0446029	0.5292	NA	NA	NA	NA	NA	NA	NA	NA	chr1_16846160(66.35,0.84,1761)	NA	DELETION	-0.53	NO_CHANGE	0.08	NA	NA	NA	NA
chr1_16849267	chr1	16849267	10	10	0.43216	0.586628	10	10	0.413672	0.553459	NA	NA	NA	NA	NA	NA	NA	NA	NA	NA	DELETION	-0.53	NO_CHANGE	0.08	NA	NA	NA	NA
chr1_16956365	chr1	16956365	10	10	0.43216	0.624586	92	83.7704	0.359235	0.650708	NA	NA	NA	NA	NA	NA	NA	NA	NA	NA	DELETION	-0.53	NO_CHANGE	0.08	NA	NA	NA	NA
chr1_16958608	chr1	16958608	10	10	0.43216	0.676925	46	87.6219	0.223307	0.722509	NA	NA	NA	NA	NA	NA	NA	NA	chr1_16958220(66.96,0.85,1451)	NA	DELETION	-0.53	NO_CHANGE	0.08	NA	NA	NA	NA
chr1_16959229	chr1	16959229	10	10	0.43216	0.617466	56	30.8121	0.130092	0.705376	NA	NA	NA	NA	NA	NA	NA	NA	chr1_16958220(66.96,0.85,1451)	NA	DELETION	-0.53	NO_CHANGE	0.08	NA	NA	NA	NA
chr1_17074389	chr1	17074389	14	10	0.274301	0.894975	123	91.4734	0.252034	0.711524	NA	NA	NA	NA	NA	NA	NA	NA	chr1_17074140(57.83,0.86,461)	NA	DELETION	-0.53	NO_CHANGE	0.08	NA	NA	NA	NA
chr1_17096174	chr1	17096174	1160	478.474	0.0968141	0.668507	1291	533.434	0.0592448	0.580436	NA	NA	NA	NA	NA	NA	NA	NA	NA	NA	DELETION	-0.53	NO_CHANGE	0.08	NA	NA	NA	NA
chr1_17157016	chr1	17157016	10	10	0.43216	0.659002	46	74.1416	0.305998	0.680425	6	2.2	0.30852	9696	NM_014675	NM_014675.3	CROCC	intron	NA	NA	DELETION	-0.53	NO_CHANGE	0.08	NA	NA	NA	NA
chr1_17193689	chr1	17193689	10	10	0.43216	0.539636	91	98.2135	0.459302	0.506981	53.2	86.3	0.344565	23400	NM_022089	NM_022089.1	ATP13A2	intron	NA	NA	DELETION	-0.53	NO_CHANGE	0.08	6812 // cation transport // inferred from electronic annotation /// 8152 // metabolism // inferred from electronic annotation	16020 // membrane // inferred from electronic annotation /// 16021 // integral to membrane // inferred from electronic annotation	166 // nucleotide binding // inferred from electronic annotation /// 287 // magnesium ion binding // inferred from electronic annotation /// 5524 // ATP binding // inferred from electronic annotation /// 15662 // ATPase activity, coupled to transmembrane movement of ions, phosphorylative mechanism // inferred from electronic annotation /// 16787 // hydrolase activity // inferred from electronic a…	NA
chr1_17255018	chr1	17255018	10	10	0.43216	0.563718	10	10	0.413672	0.546663	10.7	8.3	0.474278	6390	NM_003000	NM_003000.2	SDHB	promotor	NA	NA	DELETION	-0.53	NO_CHANGE	0.08	6099 // tricarboxylic acid cycle // traceable author statement /// 6118 // electron transport // inferred from electronic annotation /// 6099 // tricarboxylic acid cycle // inferred from electronic annotation /// 6810 // transport // inferred from electronic annotation /// 9060 // aerobic respiration // traceable author statement	5739 // mitochondrion // traceable author statement /// 16020 // membrane // inferred from electronic annotation /// 5739 // mitochondrion // inferred from electronic annotation	5506 // iron ion binding // inferred from electronic annotation /// 8177 // succinate dehydrogenase (ubiquinone) activity // inferred from electronic annotation /// 16491 // oxidoreductase activity // inferred from electronic annotation /// 46872 // metal ion binding // inferred from electronic annotation /// 51537 // 2 iron, 2 sulfur cluster binding // inferred from electronic annotation /// 515…	Electron_Transport_Chain // GenMAPP /// Krebs-TCA_Cycle // GenMAPP /// Citrate cycle (TCA cycle) // KEGG /// Oxidative phosphorylation // KEGG /// Benzoate degradation via CoA ligation // KEGG /// Butanoate metabolism // KEGG /// Reductive carboxylate cycle (CO2 fixation) // KEGG /// Two-component system - General // KEGG /// Citrate cycle (TCA cycle) // KEGG /// Oxidative phosphorylation // KEGG
chr1_17282248	chr1	17282248	10	10	0.43216	0.558182	16	11.5545	0.238003	0.716734	36.5	6.7	0.12729	11240	NM_007365	NM_007365.2	PADI2	intron	NA	NA	DELETION	-0.53	NO_CHANGE	0.08	6464 // protein modification // inferred from electronic annotation	NA	4668 // protein-arginine deiminase activity // inferred from electronic annotation /// 5509 // calcium ion binding // inferred from electronic annotation /// 16787 // hydrolase activity // inferred from electronic annotation	NA
chr1_17347096	chr1	17347096	10	10	0.43216	0.5155	10	10	0.413672	0.530349	NA	NA	NA	NA	NA	NA	NA	NA	NA	NA	DELETION	-0.53	NO_CHANGE	0.08	NA	NA	NA	NA
chr1_17414823	chr1	17414823	10	10	0.43216	0.622896	10	10	0.413672	0.564373	15	6.6	0.342798	29943	NM_013358	NM_013358.2	PADI1	intron	NA	NA	DELETION	-0.53	NO_CHANGE	0.08	6464 // protein modification // inferred from electronic annotation	NA	4668 // protein-arginine deiminase activity // inferred from electronic annotation /// 5509 // calcium ion binding // inferred from electronic annotation /// 16787 // hydrolase activity // inferred from electronic annotation	NA
chr1_17463818	chr1	17463818	10	10	0.43216	0.842379	10	10	0.413672	0.611723	21.5	10	0.351047	51702	NM_016233	NM_016233.2	PADI3	intron	NA	NA	DELETION	-0.53	NO_CHANGE	0.08	6464 // protein modification // inferred from electronic annotation	NA	4668 // protein-arginine deiminase activity // traceable author statement /// 5509 // calcium ion binding // inferred from electronic annotation /// 16787 // hydrolase activity // inferred from electronic annotation /// 4668 // protein-arginine deiminase activity // inferred from electronic annotation	NA
chr1_17541478	chr1	17541478	10	19.2199	0.253951	0.883646	20	34.6636	0.268426	0.703554	1.9	1.1	0.360035	23569	NM_012387	NM_012387.1	PADI4	exon	NA	NA	DELETION	-0.53	NO_CHANGE	0.08	6464 // protein modification // inferred from electronic annotation /// 6464 // protein modification // traceable author statement	NA	4668 // protein-arginine deiminase activity // inferred from electronic annotation /// 4668 // protein-arginine deiminase activity // traceable author statement /// 5509 // calcium ion binding // inferred from electronic annotation /// 16787 // hydrolase activity // inferred from electronic annotation	NA
chr1_17547124	chr1	17547124	14	10	0.274301	0.890205	17	10	0.152817	0.721555	1.9	1.1	0.360035	23569	NM_012387	NM_012387.1	PADI4	exon	NA	NA	DELETION	-0.53	NO_CHANGE	0.08	6464 // protein modification // inferred from electronic annotation /// 6464 // protein modification // traceable author statement	NA	4668 // protein-arginine deiminase activity // inferred from electronic annotation /// 4668 // protein-arginine deiminase activity // traceable author statement /// 5509 // calcium ion binding // inferred from electronic annotation /// 16787 // hydrolase activity // inferred from electronic annotation	NA
chr1_17572114	chr1	17572114	10	10	0.43216	0.854891	10	35.6265	0.0434035	0.524609	NA	NA	NA	353238	NM_207421	NM_207421.3	PADI6	intron	NA	NA	DELETION	-0.53	NO_CHANGE	0.08	NA	NA	NA	NA
chr1_17667921	chr1	17667921	10	10.1157	0.437934	0.471048	35	33.7007	0.391431	0.629794	NA	NA	NA	NA	NA	NA	NA	NA	NA	NA	DELETION	-0.53	NO_CHANGE	0.08	NA	NA	NA	NA
chr1_17826083	chr1	17826083	10	10	0.43216	0.577903	10	14.4432	0.366728	0.646851	23.8	15.6	0.460942	55160	NM_001011722	NM_001011722.2	ARHGEF10L	intron	NA	NA	DELETION	-0.53	NO_CHANGE	0.08	35023 // regulation of Rho protein signal transduction // inferred from electronic annotation /// 35104 // positive regulation of sterol regulatory element binding-protein target gene transcription // inferred from direct assay /// 51496 // positive regulation of stress fiber formation // inferred from direct assay	5622 // intracellular // inferred from electronic annotation /// 5829 // cytosol // inferred from direct assay	5089 // Rho guanyl-nucleotide exchange factor activity // inferred from electronic annotation /// 5100 // Rho GTPase activator activity // inferred from direct assay /// 5085 // guanyl-nucleotide exchange factor activity // inferred from electronic annotation	NA
chr1_17845661	chr1	17845661	10	10	0.43216	0.78877	10	10	0.413672	0.601497	23.8	15.6	0.460942	55160	NM_001011722	NM_001011722.2	ARHGEF10L	intron	NA	NA	DELETION	-0.53	NO_CHANGE	0.08	35023 // regulation of Rho protein signal transduction // inferred from electronic annotation /// 35104 // positive regulation of sterol regulatory element binding-protein target gene transcription // inferred from direct assay /// 51496 // positive regulation of stress fiber formation // inferred from direct assay	5622 // intracellular // inferred from electronic annotation /// 5829 // cytosol // inferred from direct assay	5089 // Rho guanyl-nucleotide exchange factor activity // inferred from electronic annotation /// 5100 // Rho GTPase activator activity // inferred from direct assay /// 5085 // guanyl-nucleotide exchange factor activity // inferred from electronic annotation	NA
chr1_17883058	chr1	17883058	10	10	0.43216	0.490147	70	64.5128	0.366118	0.650134	23.8	15.6	0.460942	55160	NM_001011722	NM_001011722.2	ARHGEF10L	intron	NA	NA	DELETION	-0.53	NO_CHANGE	0.08	35023 // regulation of Rho protein signal transduction // inferred from electronic annotation /// 35104 // positive regulation of sterol regulatory element binding-protein target gene transcription // inferred from direct assay /// 51496 // positive regulation of stress fiber formation // inferred from direct assay	5622 // intracellular // inferred from electronic annotation /// 5829 // cytosol // inferred from direct assay	5089 // Rho guanyl-nucleotide exchange factor activity // inferred from electronic annotation /// 5100 // Rho GTPase activator activity // inferred from direct assay /// 5085 // guanyl-nucleotide exchange factor activity // inferred from electronic annotation	NA
chr1_17898472	chr1	17898472	10	143.643	0.000626616	0.036088	108	268.643	0.121689	0.69241	NA	NA	NA	NA	NA	NA	NA	NA	NA	NA	DELETION	-0.53	NO_CHANGE	0.08	NA	NA	NA	NA
chr1_18050349	chr1	18050349	13	19.2199	0.371602	0.900441	41	52.9583	0.432193	0.514187	NA	NA	NA	NA	NA	NA	NA	NA	NA	NA	DELETION	-0.53	NO_CHANGE	0.08	NA	NA	NA	NA
chr1_18083126	chr1	18083126	18	20.2314	0.491271	0.494473	155	176.207	0.490724	0.503192	NA	NA	NA	NA	NA	NA	NA	NA	NA	NA	DELETION	-0.53	NO_CHANGE	0.08	NA	NA	NA	NA
chr1_18138782	chr1	18138782	10	25.2893	0.15577	0.786194	25	45.2553	0.247096	0.712498	NA	NA	NA	NA	NA	NA	NA	NA	NA	NA	DELETION	-0.53	NO_CHANGE	0.08	NA	NA	NA	NA
chr1_18365643	chr1	18365643	53	66.7638	0.450871	0.4799	125	160.801	0.434633	0.514219	5.8	5.9	0.423358	84966	NM_032880	NM_032880.2	IGSF21	intron	NA	NA	DELETION	-0.53	NO_CHANGE	0.08	NA	NA	NA	NA
chr1_18489413	chr1	18489413	10	10	0.43216	0.718098	10	10	0.413672	0.587623	5.8	5.9	0.423358	84966	NM_032880	NM_032880.2	IGSF21	intron	NA	NA	DELETION	-0.53	NO_CHANGE	0.08	NA	NA	NA	NA
chr1_18830507	chr1	18830507	54	122.4	0.191492	0.829372	3084	1344.18	0.0694348	0.616494	3.7	6.3	0.295991	5081	NM_013945	NM_013945.1	PAX7	promotor	chr1_18829500(63.35,0.95,1671)	NA	DELETION	-0.53	NO_CHANGE	0.08	6355 // regulation of transcription, DNA-dependent // inferred from electronic annotation /// 6916 // anti-apoptosis // traceable author statement /// 9653 // morphogenesis // traceable author statement /// 6350 // transcription // inferred from electronic annotation /// 7275 // development // inferred from electronic annotation /// 45449 // regulation of transcription // inferred from electronic…	5634 // nucleus // inferred from electronic annotation	3700 // transcription factor activity // traceable author statement /// 43565 // sequence-specific DNA binding // inferred from electronic annotation /// 3677 // DNA binding // inferred from electronic annotation /// 3700 // transcription factor activity // inferred from electronic annotation	NA
chr1_18842241	chr1	18842241	10	25.2893	0.15577	0.794854	317	88.5847	0.0155633	0.337375	3.7	6.3	0.295991	5081	NM_013945	NM_013945.1	PAX7	intron	chr1_18841870(65.56,0.72,671)	NA	DELETION	-0.53	NO_CHANGE	0.08	6355 // regulation of transcription, DNA-dependent // inferred from electronic annotation /// 6916 // anti-apoptosis // traceable author statement /// 9653 // morphogenesis // traceable author statement /// 6350 // transcription // inferred from electronic annotation /// 7275 // development // inferred from electronic annotation /// 45449 // regulation of transcription // inferred from electronic…	5634 // nucleus // inferred from electronic annotation	3700 // transcription factor activity // traceable author statement /// 43565 // sequence-specific DNA binding // inferred from electronic annotation /// 3677 // DNA binding // inferred from electronic annotation /// 3700 // transcription factor activity // inferred from electronic annotation	NA
chr1_18927565	chr1	18927565	10	10	0.43216	0.50707	18	32.7378	0.244838	0.713616	3.7	6.3	0.295991	5081	NM_013945	NM_013945.1	PAX7	intron	NA	NA	DELETION	-0.53	NO_CHANGE	0.08	6355 // regulation of transcription, DNA-dependent // inferred from electronic annotation /// 6916 // anti-apoptosis // traceable author statement /// 9653 // morphogenesis // traceable author statement /// 6350 // transcription // inferred from electronic annotation /// 7275 // development // inferred from electronic annotation /// 45449 // regulation of transcription // inferred from electronic…	5634 // nucleus // inferred from electronic annotation	3700 // transcription factor activity // traceable author statement /// 43565 // sequence-specific DNA binding // inferred from electronic annotation /// 3677 // DNA binding // inferred from electronic annotation /// 3700 // transcription factor activity // inferred from electronic annotation	NA
chr1_18967784	chr1	18967784	10	10	0.43216	0.881149	10	10	0.413672	0.618505	NA	NA	NA	NA	NA	NA	NA	NA	NA	NA	DELETION	-0.53	NO_CHANGE	0.08	NA	NA	NA	NA
chr1_19071940	chr1	19071940	10	10	0.43216	0.732084	72	70.2901	0.399503	0.629614	54.7	18.7	0.258446	8659	NM_170726	NM_170726.1	ALDH4A1	exon	NA	NA	DELETION	-0.53	NO_CHANGE	0.08	6561 // proline biosynthesis // inferred from electronic annotation /// 6562 // proline catabolism // traceable author statement /// 8152 // metabolism // inferred from electronic annotation /// 6560 // proline metabolism // inferred from electronic annotation /// 6560 // proline metabolism // traceable author statement	5739 // mitochondrion // inferred from electronic annotation /// 5759 // mitochondrial matrix // inferred from electronic annotation /// 5759 // mitochondrial matrix // traceable author statement	3842 // 1-pyrroline-5-carboxylate dehydrogenase activity // inferred from electronic annotation /// 3842 // 1-pyrroline-5-carboxylate dehydrogenase activity // traceable author statement /// 4029 // aldehyde dehydrogenase (NAD) activity // traceable author statement /// 16491 // oxidoreductase activity // inferred from electronic annotation	Glutamate metabolism // KEGG /// Arginine and proline metabolism // KEGG
chr1_19077145	chr1	19077145	13	11.1273	0.355993	0.904154	73	263.828	0.0414351	0.513039	54.7	18.7	0.258446	8659	NM_170726	NM_170726.1	ALDH4A1	intron	NA	NA	DELETION	-0.53	NO_CHANGE	0.08	6561 // proline biosynthesis // inferred from electronic annotation /// 6562 // proline catabolism // traceable author statement /// 8152 // metabolism // inferred from electronic annotation /// 6560 // proline metabolism // inferred from electronic annotation /// 6560 // proline metabolism // traceable author statement	5739 // mitochondrion // inferred from electronic annotation /// 5759 // mitochondrial matrix // inferred from electronic annotation /// 5759 // mitochondrial matrix // traceable author statement	3842 // 1-pyrroline-5-carboxylate dehydrogenase activity // inferred from electronic annotation /// 3842 // 1-pyrroline-5-carboxylate dehydrogenase activity // traceable author statement /// 4029 // aldehyde dehydrogenase (NAD) activity // traceable author statement /// 16491 // oxidoreductase activity // inferred from electronic annotation	Glutamate metabolism // KEGG /// Arginine and proline metabolism // KEGG
chr1_19185334	chr1	19185334	10	10	0.43216	0.79779	10	10	0.413672	0.603226	NA	NA	NA	NA	NA	NA	NA	NA	NA	NA	DELETION	-0.53	NO_CHANGE	0.08	NA	NA	NA	NA
chr1_19204101	chr1	19204101	10	10	0.43216	0.489939	16	35.6265	0.159069	0.726291	NA	NA	NA	NA	NA	NA	NA	NA	NA	NA	DELETION	-0.53	NO_CHANGE	0.08	NA	NA	NA	NA
chr1_19240528	chr1	19240528	10	10	0.43216	0.678221	41	59.6984	0.362105	0.650709	NA	NA	NA	NA	NA	NA	NA	NA	NA	NA	DELETION	-0.53	NO_CHANGE	0.08	NA	NA	NA	NA
chr1_19326042	chr1	19326042	10	10	0.43216	0.679122	12	20.2204	0.282723	0.692714	15.1	10	0.467957	23352	NM_020765	NM_020765.2	ZUBR1	intron	NA	NA	DELETION	-0.53	NO_CHANGE	0.08	6512 // ubiquitin cycle // inferred from electronic annotation	NA	3824 // catalytic activity // inferred from electronic annotation /// 4842 // ubiquitin-protein ligase activity // inferred from electronic annotation /// 5488 // binding // inferred from electronic annotation /// 8270 // zinc ion binding // inferred from electronic annotation	NA
chr1_19537771	chr1	19537771	64	24.2777	0.079759	0.621875	154	147.32	0.387634	0.638239	NA	NA	NA	NA	NA	NA	NA	NA	NA	NA	DELETION	-0.53	NO_CHANGE	0.08	NA	NA	NA	NA
chr1_19858514	chr1	19858514	10	10	0.43216	0.678771	44	48.1439	0.467585	0.5058	NA	NA	NA	NA	NA	NA	NA	NA	NA	NA	DELETION	-0.53	NO_CHANGE	0.08	NA	NA	NA	NA
chr1_19935310	chr1	19935310	10	10	0.43216	0.807372	10	10	0.413672	0.604964	39.8	39.8	0.439791	255104	NM_181719	NM_181719.3	TMCO4	intron	NA	NA	DELETION	-0.53	NO_CHANGE	0.08	NA	16021 // integral to membrane // inferred from electronic annotation	NA	NA
chr1_20162646	chr1	20162646	10	10	0.43216	0.544261	10	10	0.413672	0.540131	NA	NA	NA	NA	NA	NA	NA	NA	NA	NA	DELETION	-0.53	NO_CHANGE	0.08	NA	NA	NA	NA
chr1_20188847	chr1	20188847	10	10	0.43216	0.786077	31	13.4803	0.0689669	0.616191	NA	NA	NA	NA	NA	NA	NA	NA	NA	NA	DELETION	-0.53	NO_CHANGE	0.08	NA	NA	NA	NA
chr1_20520160	chr1	20520160	24	119.366	0.030446	0.386866	76	204.13	0.0997033	0.665386	NA	NA	NA	NA	NA	NA	NA	NA	NA	NA	DELETION	-0.53	NO_CHANGE	0.08	NA	NA	NA	NA
chr1_20521191	chr1	20521191	10	16.1852	0.328879	0.897781	42	61.6242	0.357756	0.654371	NA	NA	NA	NA	NA	NA	NA	NA	NA	NA	DELETION	-0.53	NO_CHANGE	0.08	NA	NA	NA	NA
chr1_20684124	chr1	20684124	28	31.3587	0.489452	0.493598	82	99.1764	0.471747	0.505148	59.4	24	0.30026	55450	NM_018584	NM_018584.5	CAMK2N1	intron	chr1_20683100(71.61,0.91,2731)	NA	DELETION	-0.53	NO_CHANGE	0.08	7155 // cell adhesion // traceable author statement /// 16477 // cell migration // traceable author statement	1726 // ruffle // inferred from direct assay /// 5829 // cytosol // inferred from direct assay /// 30027 // lamellipodium // inferred from direct assay	5515 // protein binding // inferred from physical interaction /// 16301 // kinase activity // inferred from electronic annotation	NA
chr1_20693143	chr1	20693143	75	57.6596	0.306395	0.894378	1092	1117.9	0.4276	0.514235	NA	NA	NA	NA	NA	NA	NA	NA	NA	NA	DELETION	-0.53	NO_CHANGE	0.08	NA	NA	NA	NA
chr1_20878680	chr1	20878680	29	13.1504	0.119171	0.725339	194	155.986	0.291328	0.690074	2.5	10.1	0.11588	57576	NM_020816	NM_020816.1	KIF17	intron	NA	NA	DELETION	-0.53	NO_CHANGE	0.08	7018 // microtubule-based movement // inferred from electronic annotation /// 15031 // protein transport // inferred from electronic annotation /// 6810 // transport // inferred from electronic annotation	5874 // microtubule // inferred from electronic annotation /// 5875 // microtubule associated complex // inferred from electronic annotation	166 // nucleotide binding // inferred from electronic annotation /// 3777 // microtubule motor activity // inferred from electronic annotation /// 5524 // ATP binding // inferred from electronic annotation /// 3774 // motor activity // inferred from electronic annotation	NA
chr1_20930358	chr1	20930358	10	10	0.43216	0.681736	18	17.3318	0.391431	0.637886	NA	NA	NA	400745	NM_001103160	NM_001103160.1	SH2D5	intron	NA	NA	DELETION	-0.53	NO_CHANGE	0.08	NA	NA	NA	NA
chr1_20936971	chr1	20936971	10	17.1967	0.301426	0.888517	40	74.1416	0.235885	0.719199	NA	NA	NA	NA	NA	NA	NA	NA	NA	NA	DELETION	-0.53	NO_CHANGE	0.08	NA	NA	NA	NA
chr1_21232893	chr1	21232893	37	32.3703	0.366437	0.895973	193	289.826	0.344679	0.660619	14.2	13	0.420088	8672	NM_003760	NM_003760.3	EIF4G3	intron	NA	NA	DELETION	-0.53	NO_CHANGE	0.08	6446 // regulation of translational initiation // inferred from electronic annotation /// 6446 // regulation of translational initiation // traceable author statement /// 6412 // protein biosynthesis // inferred from electronic annotation /// 6417 // regulation of protein biosynthesis // inferred from electronic annotation /// 6445 // regulation of translation // inferred from electronic annotati…	16281 // eukaryotic translation initiation factor 4F complex // traceable author statement	339 // RNA cap binding // traceable author statement /// 3723 // RNA binding // inferred from electronic annotation /// 3743 // translation initiation factor activity // inferred from electronic annotation /// 5515 // protein binding // inferred from physical interaction /// 8135 // translation factor activity, nucleic acid binding // traceable author statement	Translation_Factors // GenMAPP
chr1_21414976	chr1	21414976	27	19.2199	0.27285	0.8949	118	134.803	0.493692	0.502535	NA	NA	NA	NA	NA	NA	NA	NA	NA	NA	DELETION	-0.53	NO_CHANGE	0.08	NA	NA	NA	NA
chr1_21438344	chr1	21438344	10	10	0.43216	0.822296	12	53.9212	0.0194524	0.371758	32.7	40.7	0.376553	1889	NM_001397	NM_001397.1	ECE1	intron	NA	NA	DELETION	-0.53	NO_CHANGE	0.08	6508 // proteolysis // inferred from electronic annotation /// 7267 // cell-cell signaling // not recorded	5624 // membrane fraction // traceable author statement /// 16020 // membrane // inferred from electronic annotation /// 16021 // integral to membrane // traceable author statement /// 16021 // integral to membrane // inferred from electronic annotation	4245 // neprilysin activity // inferred from electronic annotation /// 8270 // zinc ion binding // inferred from electronic annotation /// 16512 // endothelin-converting enzyme 1 activity // inferred from electronic annotation /// 46872 // metal ion binding // inferred from electronic annotation /// 8233 // peptidase activity // inferred from electronic annotation /// 8237 // metallopeptidase act…	NA
chr1_21757955	chr1	21757955	13	10	0.306648	0.893528	104	67.4014	0.190195	0.729459	14.7	11.1	0.487547	249	NM_000478	NM_000478.3	ALPL	intron	NA	NA	DELETION	-0.53	NO_CHANGE	0.08	1503 // ossification // inferred from electronic annotation /// 8152 // metabolism // inferred from electronic annotation /// 1501 // skeletal development // traceable author statement	16020 // membrane // inferred from electronic annotation /// 16021 // integral to membrane // inferred from electronic annotation	287 // magnesium ion binding // inferred from electronic annotation /// 4035 // alkaline phosphatase activity // inferred from electronic annotation /// 8270 // zinc ion binding // inferred from electronic annotation /// 16787 // hydrolase activity // inferred from electronic annotation	gamma-Hexachlorocyclohexane degradation // KEGG /// Folate biosynthesis // KEGG /// Two-component system - General // KEGG
chr1_21758162	chr1	21758162	10	10	0.43216	0.614664	10	19.2576	0.218379	0.729264	14.7	11.1	0.487547	249	NM_000478	NM_000478.3	ALPL	intron	NA	NA	DELETION	-0.53	NO_CHANGE	0.08	1503 // ossification // inferred from electronic annotation /// 8152 // metabolism // inferred from electronic annotation /// 1501 // skeletal development // traceable author statement	16020 // membrane // inferred from electronic annotation /// 16021 // integral to membrane // inferred from electronic annotation	287 // magnesium ion binding // inferred from electronic annotation /// 4035 // alkaline phosphatase activity // inferred from electronic annotation /// 8270 // zinc ion binding // inferred from electronic annotation /// 16787 // hydrolase activity // inferred from electronic annotation	gamma-Hexachlorocyclohexane degradation // KEGG /// Folate biosynthesis // KEGG /// Two-component system - General // KEGG
chr1_21803251	chr1	21803251	112	153.759	0.40783	0.900752	931	666.311	0.233796	0.718586	17.2	5.3	0.242986	5909	NM_002885	NM_002885.1	RAP1GA1	intron	NA	NA	DELETION	-0.53	NO_CHANGE	0.08	7165 // signal transduction // inferred from electronic annotation /// 7165 // signal transduction // non-traceable author statement /// 7165 // signal transduction // traceable author statement	5624 // membrane fraction // inferred from direct assay /// 5829 // cytosol // inferred from direct assay /// 16020 // membrane // inferred from electronic annotation	3924 // GTPase activity // non-traceable author statement /// 5096 // GTPase activator activity // inferred from electronic annotation /// 5096 // GTPase activator activity // traceable author statement	NA
chr1_21850805	chr1	21850805	22	24.2777	0.481944	0.494427	34	29.8492	0.33872	0.662912	17.2	5.3	0.242986	5909	NM_002885	NM_002885.1	RAP1GA1	intron	chr1_21850720(73.26,0.95,981)	NA	DELETION	-0.53	NO_CHANGE	0.08	7165 // signal transduction // inferred from electronic annotation /// 7165 // signal transduction // non-traceable author statement /// 7165 // signal transduction // traceable author statement	5624 // membrane fraction // inferred from direct assay /// 5829 // cytosol // inferred from direct assay /// 16020 // membrane // inferred from electronic annotation	3924 // GTPase activity // non-traceable author statement /// 5096 // GTPase activator activity // inferred from electronic annotation /// 5096 // GTPase activator activity // traceable author statement	NA
chr1_21858683	chr1	21858683	41	49.567	0.471681	0.489079	49	52.9583	0.460146	0.507099	17.2	5.3	0.242986	5909	NM_002885	NM_002885.1	RAP1GA1	intron	chr1_21858110(67.00,0.92,771)	NA	DELETION	-0.53	NO_CHANGE	0.08	7165 // signal transduction // inferred from electronic annotation /// 7165 // signal transduction // non-traceable author statement /// 7165 // signal transduction // traceable author statement	5624 // membrane fraction // inferred from direct assay /// 5829 // cytosol // inferred from direct assay /// 16020 // membrane // inferred from electronic annotation	3924 // GTPase activity // non-traceable author statement /// 5096 // GTPase activator activity // inferred from electronic annotation /// 5096 // GTPase activator activity // traceable author statement	NA
chr1_21867769	chr1	21867769	10	10	0.43216	0.648331	36	90.5105	0.118437	0.690877	17.2	5.3	0.242986	5909	NM_002885	NM_002885.1	RAP1GA1	intron	NA	NA	DELETION	-0.53	NO_CHANGE	0.08	7165 // signal transduction // inferred from electronic annotation /// 7165 // signal transduction // non-traceable author statement /// 7165 // signal transduction // traceable author statement	5624 // membrane fraction // inferred from direct assay /// 5829 // cytosol // inferred from direct assay /// 16020 // membrane // inferred from electronic annotation	3924 // GTPase activity // non-traceable author statement /// 5096 // GTPase activator activity // inferred from electronic annotation /// 5096 // GTPase activator activity // traceable author statement	NA
chr1_21868211	chr1	21868211	24	19.2199	0.324896	0.90287	111	197.39	0.255712	0.710704	17.2	5.3	0.242986	5909	NM_002885	NM_002885.1	RAP1GA1	intron	NA	NA	DELETION	-0.53	NO_CHANGE	0.08	7165 // signal transduction // inferred from electronic annotation /// 7165 // signal transduction // non-traceable author statement /// 7165 // signal transduction // traceable author statement	5624 // membrane fraction // inferred from direct assay /// 5829 // cytosol // inferred from direct assay /// 16020 // membrane // inferred from electronic annotation	3924 // GTPase activity // non-traceable author statement /// 5096 // GTPase activator activity // inferred from electronic annotation /// 5096 // GTPase activator activity // traceable author statement	NA
chr1_22077261	chr1	22077261	10	10	0.43216	0.785005	61	37.5522	0.169711	0.731617	27.1	164.6	0.0938973	3339	NM_005529	NM_005529.5	HSPG2	intron	NA	NA	DELETION	-0.53	NO_CHANGE	0.08	7155 // cell adhesion // inferred from electronic annotation	5604 // basement membrane // inferred from electronic annotation /// 5615 // extracellular space // not recorded /// 5578 // extracellular matrix (sensu Metazoa) // inferred from electronic annotation /// 31012 // extracellular matrix // inferred from electronic annotation /// 5604 // basement membrane // not recorded	5198 // structural molecule activity // inferred from electronic annotation /// 5509 // calcium ion binding // inferred from electronic annotation	NA
chr1_22103490	chr1	22103490	12	10	0.343355	0.903054	205	48.1439	0.00776752	0.22736	27.1	164.6	0.0938973	3339	NM_005529	NM_005529.5	HSPG2	intron	NA	NA	DELETION	-0.53	NO_CHANGE	0.08	7155 // cell adhesion // inferred from electronic annotation	5604 // basement membrane // inferred from electronic annotation /// 5615 // extracellular space // not recorded /// 5578 // extracellular matrix (sensu Metazoa) // inferred from electronic annotation /// 31012 // extracellular matrix // inferred from electronic annotation /// 5604 // basement membrane // not recorded	5198 // structural molecule activity // inferred from electronic annotation /// 5509 // calcium ion binding // inferred from electronic annotation	NA
chr1_22107501	chr1	22107501	10	12.1389	0.469615	0.489246	113	148.283	0.422772	0.51488	27.1	164.6	0.0938973	3339	NM_005529	NM_005529.5	HSPG2	intron	NA	NA	DELETION	-0.53	NO_CHANGE	0.08	7155 // cell adhesion // inferred from electronic annotation	5604 // basement membrane // inferred from electronic annotation /// 5615 // extracellular space // not recorded /// 5578 // extracellular matrix (sensu Metazoa) // inferred from electronic annotation /// 31012 // extracellular matrix // inferred from electronic annotation /// 5604 // basement membrane // not recorded	5198 // structural molecule activity // inferred from electronic annotation /// 5509 // calcium ion binding // inferred from electronic annotation	NA
chr1_22156091	chr1	22156091	10	10	0.43216	0.496624	47	39.478	0.314503	0.675171	NA	NA	NA	NA	NA	NA	NA	NA	NA	NA	DELETION	-0.53	NO_CHANGE	0.08	NA	NA	NA	NA
chr1_22174810	chr1	22174810	10	10	0.43216	0.827542	271	230.128	0.320417	0.67282	2.9	3.5	0.396569	23436	NM_007352	NM_007352.2	ELA3B	promotor	NA	NA	DELETION	-0.53	NO_CHANGE	0.08	6508 // proteolysis // non-traceable author statement /// 8203 // cholesterol metabolism // traceable author statement /// 6508 // proteolysis // inferred from electronic annotation /// 6508 // proteolysis // traceable author statement /// 7586 // digestion // traceable author statement	5576 // extracellular region // non-traceable author statement	8125 // pancreatic elastase I activity // non-traceable author statement /// 8233 // peptidase activity // traceable author statement /// 4252 // serine-type endopeptidase activity // inferred from electronic annotation /// 8233 // peptidase activity // inferred from electronic annotation /// 16787 // hydrolase activity // inferred from electronic annotation /// 8132 // pancreatic elastase activi…	GPCRDB_Class_A_Rhodopsin-like // GenMAPP /// GPCRDB_Other // GenMAPP /// Peptide_GPCRs // GenMAPP
chr1_22784138	chr1	22784138	12	22.2546	0.268759	0.891777	63	82.8075	0.421792	0.514834	1.9	9.7	0.087221	2046	NM_020526	NM_020526.3	EPHA8	intron	NA	NA	DELETION	-0.53	NO_CHANGE	0.08	6468 // protein amino acid phosphorylation // inferred from electronic annotation /// 6468 // protein amino acid phosphorylation // traceable author statement /// 7169 // transmembrane receptor protein tyrosine kinase signaling pathway // inferred from electronic annotation	5886 // plasma membrane // traceable author statement /// 16020 // membrane // inferred from electronic annotation /// 16021 // integral to membrane // traceable author statement /// 16021 // integral to membrane // inferred from electronic annotation	166 // nucleotide binding // inferred from electronic annotation /// 4713 // protein-tyrosine kinase activity // inferred from electronic annotation /// 4872 // receptor activity // inferred from electronic annotation /// 5003 // ephrin receptor activity // inferred from electronic annotation /// 5524 // ATP binding // inferred from electronic annotation /// 16740 // transferase activity // infer…	NA
chr1_22846640	chr1	22846640	10	10	0.43216	0.653576	14	29.8492	0.175579	0.734476	0.5	2.1	0.0369422	714	NM_172369	NM_172369.2	C1QC	exon	chr1_22846570(59.92,0.77,461)	NA	DELETION	-0.53	NO_CHANGE	0.08	6817 // phosphate transport // inferred from electronic annotation /// 6958 // complement activation, classical pathway // inferred from electronic annotation /// 45087 // innate immune response // inferred from electronic annotation /// 6955 // immune response // inferred from electronic annotation /// 6955 // immune response // non-traceable author statement	5576 // extracellular region // non-traceable author statement /// 5737 // cytoplasm // inferred from electronic annotation	NA	Complement_Activation_Classical // GenMAPP
chr1_22901154	chr1	22901154	10	10	0.43216	0.518957	10	95.3249	0.000668234	0.0468401	NA	NA	NA	NA	NA	NA	NA	NA	NA	NA	DELETION	-0.53	NO_CHANGE	0.08	NA	NA	NA	NA
chr1_23014071	chr1	23014071	10	10	0.43216	0.845706	16	15.406	0.391431	0.630938	3.7	1.5	0.298656	2048	NM_017449	NM_017449.3	EPHB2	intron	NA	NA	DELETION	-0.53	NO_CHANGE	0.08	6468 // protein amino acid phosphorylation // inferred from electronic annotation /// 6468 // protein amino acid phosphorylation // traceable author statement /// 7169 // transmembrane receptor protein tyrosine kinase signaling pathway // inferred from electronic annotation /// 7399 // nervous system development // traceable author statement /// 16310 // phosphorylation // inferred from sequence …	16020 // membrane // inferred from electronic annotation /// 16021 // integral to membrane // inferred from electronic annotation /// 16021 // integral to membrane // traceable author statement /// 45202 // synapse // inferred from sequence or structural similarity	166 // nucleotide binding // inferred from electronic annotation /// 4713 // protein-tyrosine kinase activity // inferred from electronic annotation /// 4713 // protein-tyrosine kinase activity // inferred from sequence or structural similarity /// 4872 // receptor activity // inferred from electronic annotation /// 5003 // ephrin receptor activity // inferred from electronic annotation /// 5005 …	NA
chr1_23152272	chr1	23152272	15	17.1967	0.498658	0.499314	136	113.62	0.311599	0.675331	NA	NA	NA	NA	NA	NA	NA	NA	chr1_23152200(73.93,0.95,1061)	NA	DELETION	-0.53	NO_CHANGE	0.08	NA	NA	NA	NA
chr1_23395957	chr1	23395957	74	89.0184	0.474207	0.490171	206	184.873	0.351031	0.657476	NA	NA	NA	NA	NA	NA	NA	NA	NA	NA	DELETION	-0.53	NO_CHANGE	0.08	NA	NA	NA	NA
chr1_23501785	chr1	23501785	10	18.2083	0.276532	0.882789	915	797.263	0.33454	0.663938	NA	NA	NA	NA	NA	NA	NA	NA	NA	NA	DELETION	-0.53	NO_CHANGE	0.08	NA	NA	NA	NA
chr1_23543905	chr1	23543905	131	148.701	0.496293	0.497858	196	263.828	0.407695	0.623481	NA	NA	NA	10236	NM_001102397	NM_001102397.1	HNRNPR	promotor	chr1_23542680(70.57,0.92,1521)	NA	DELETION	-0.53	NO_CHANGE	0.08	NA	NA	NA	NA
chr1_23701465	chr1	23701465	10	10	0.43216	0.536118	32	24.0719	0.257617	0.709796	NA	NA	NA	NA	NA	NA	NA	NA	NA	NA	DELETION	-0.53	NO_CHANGE	0.08	NA	NA	NA	NA
chr1_23730457	chr1	23730457	142	134.539	0.405286	0.899608	217	246.497	0.49025	0.503385	28	3.6	0.0678901	1870	NM_004091	NM_004091.2	E2F2	promotor	chr1_23729690(70.98,0.85,1101)	NA	DELETION	-0.53	NO_CHANGE	0.08	74 // regulation of progression through cell cycle // non-traceable author statement /// 6350 // transcription // inferred from electronic annotation /// 6355 // regulation of transcription, DNA-dependent // inferred from electronic annotation /// 6367 // transcription initiation from RNA polymerase II promoter // traceable author statement /// 7049 // cell cycle // inferred from electronic annot…	5634 // nucleus // inferred from electronic annotation /// 5667 // transcription factor complex // inferred from electronic annotation	3700 // transcription factor activity // non-traceable author statement /// 3702 // RNA polymerase II transcription factor activity // traceable author statement /// 5515 // protein binding // traceable author statement /// 3677 // DNA binding // inferred from electronic annotation /// 3700 // transcription factor activity // inferred from electronic annotation /// 3677 // DNA binding // traceabl…	Cell_cycle_KEGG // GenMAPP /// G1_to_S_cell_cycle_Reactome // GenMAPP /// Cell_cycle_KEGG // GenMAPP /// Cell_cycle_KEGG // GenMAPP /// G1_to_S_cell_cycle_Reactome // GenMAPP /// G1_to_S_cell_cycle_Reactome // GenMAPP
chr1_23826111	chr1	23826111	10	38.4397	0.0610741	0.548201	41	70.2901	0.273914	0.695027	NA	NA	NA	NA	NA	NA	NA	NA	NA	NA	DELETION	-0.53	NO_CHANGE	0.08	NA	NA	NA	NA
chr1_23943452	chr1	23943452	1006	1887.59	0.26387	0.883533	1511	2240.62	0.351764	0.657348	246.7	307.3	0.449461	6924	NM_003198	NM_003198.1	TCEB3	intron	chr1_23942110(73.06,0.96,1381)	NA	DELETION	-0.53	NO_CHANGE	0.08	6357 // regulation of transcription from RNA polymerase II promoter // traceable author statement /// 6952 // defense response // inferred from electronic annotation /// 6350 // transcription // inferred from electronic annotation /// 6355 // regulation of transcription, DNA-dependent // inferred from electronic annotation /// 45449 // regulation of transcription // inferred from electronic annot…	5634 // nucleus // inferred from electronic annotation /// 16021 // integral to membrane // inferred from electronic annotation	3711 // transcriptional elongation regulator activity // not recorded /// 5515 // protein binding // traceable author statement	NA
chr1_24359354	chr1	24359354	10	10	0.43216	0.540491	26	43.3295	0.288428	0.690498	10.8	38.8	0.114119	163702	NM_173065	NM_173065.1	IL28RA	intron	NA	NA	DELETION	-0.53	NO_CHANGE	0.08	8285 // negative regulation of cell proliferation // non-traceable author statement /// 50691 // regulation of antiviral response by host // inferred from direct assay	16020 // membrane // inferred from electronic annotation /// 16021 // integral to membrane // inferred from electronic annotation /// 16021 // integral to membrane // non-traceable author statement /// 32002 // interleukin-28 receptor complex // inferred from direct assay	4872 // receptor activity // inferred from electronic annotation /// 4907 // interleukin receptor activity // non-traceable author statement /// 5515 // protein binding // inferred from physical interaction /// 4896 // hematopoietin/interferon-class (D200-domain) cytokine receptor activity // inferred from electronic annotation	NA
chr1_24368565	chr1	24368565	10	10	0.43216	0.876369	34	34.6636	0.425149	0.515096	10.8	38.8	0.114119	163702	NM_173065	NM_173065.1	IL28RA	exon	NA	NA	DELETION	-0.53	NO_CHANGE	0.08	8285 // negative regulation of cell proliferation // non-traceable author statement /// 50691 // regulation of antiviral response by host // inferred from direct assay	16020 // membrane // inferred from electronic annotation /// 16021 // integral to membrane // inferred from electronic annotation /// 16021 // integral to membrane // non-traceable author statement /// 32002 // interleukin-28 receptor complex // inferred from direct assay	4872 // receptor activity // inferred from electronic annotation /// 4907 // interleukin receptor activity // non-traceable author statement /// 5515 // protein binding // inferred from physical interaction /// 4896 // hematopoietin/interferon-class (D200-domain) cytokine receptor activity // inferred from electronic annotation	NA
chr1_24406980	chr1	24406980	10	10	0.43216	0.617301	25	23.1091	0.367823	0.64388	NA	NA	NA	NA	NA	NA	NA	NA	NA	NA	DELETION	-0.53	NO_CHANGE	0.08	NA	NA	NA	NA
chr1_24440988	chr1	24440988	10	43.4976	0.0442449	0.470937	76	123.248	0.302737	0.681854	NA	NA	NA	NA	NA	NA	NA	NA	NA	NA	DELETION	-0.53	NO_CHANGE	0.08	NA	NA	NA	NA
chr1_24565277	chr1	24565277	10	10	0.43216	0.514693	10	10	0.413672	0.529935	18	27.4	0.281754	90529	NM_178122	NM_178122.3	C1orf201	intron	NA	NA	DELETION	-0.53	NO_CHANGE	0.08	NA	NA	NA	NA
chr1_24617572	chr1	24617572	10	10	0.43216	0.532552	10	10	0.413672	0.53609	23.4	47.2	0.25008	57185	NM_020448	NM_020448.3	NPAL3	intron	NA	NA	DELETION	-0.53	NO_CHANGE	0.08	NA	NA	NA	NA
chr1_24663140	chr1	24663140	10	10	0.43216	0.493642	25	61.6242	0.124497	0.694478	23.4	47.2	0.25008	57185	NM_020448	NM_020448.3	NPAL3	exon	NA	NA	DELETION	-0.53	NO_CHANGE	0.08	NA	NA	NA	NA
chr1_24841882	chr1	24841882	45	63.7291	0.392516	0.893984	51	71.253	0.385891	0.638478	1079	1186.5	0.490385	10250	NM_005839	NM_005839.3	SRRM1	promotor	chr1_24841340(66.20,0.96,1591)	NA	DELETION	-0.53	NO_CHANGE	0.08	398 // nuclear mRNA splicing, via spliceosome // inferred from electronic annotation /// 6397 // mRNA processing // inferred from electronic annotation	5634 // nucleus // inferred from electronic annotation	3677 // DNA binding // inferred from electronic annotation /// 3723 // RNA binding // inferred from electronic annotation	mRNA_processing_Reactome // GenMAPP
chr1_24842231	chr1	24842231	365	459.254	0.451458	0.480333	714	815.557	0.493607	0.502521	1079	1186.5	0.490385	10250	NM_005839	NM_005839.3	SRRM1	promotor	chr1_24841340(66.20,0.96,1591)	NA	DELETION	-0.53	NO_CHANGE	0.08	398 // nuclear mRNA splicing, via spliceosome // inferred from electronic annotation /// 6397 // mRNA processing // inferred from electronic annotation	5634 // nucleus // inferred from electronic annotation	3677 // DNA binding // inferred from electronic annotation /// 3723 // RNA binding // inferred from electronic annotation	mRNA_processing_Reactome // GenMAPP
chr1_24945172	chr1	24945172	126	116.331	0.392552	0.886957	206	191.613	0.371408	0.643181	1	12.5	0.0239184	25932	NM_013943	NM_013943.1	CLIC4	intron	chr1_24943980(74.31,0.88,1331)	NA	DELETION	-0.53	NO_CHANGE	0.08	6811 // ion transport // inferred from electronic annotation /// 6821 // chloride transport // non-traceable author statement /// 30154 // cell differentiation // traceable author statement /// 30336 // negative regulation of cell migration // inferred from direct assay /// 6810 // transport // inferred from electronic annotation /// 6821 // chloride transport // inferred from electronic annotati…	5625 // soluble fraction // inferred from direct assay /// 5737 // cytoplasm // inferred from direct assay /// 5902 // microvillus // inferred from direct assay /// 15629 // actin cytoskeleton // traceable author statement /// 16020 // membrane // inferred from electronic annotation	5247 // voltage-gated chloride channel activity // inferred from electronic annotation /// 5515 // protein binding // inferred from physical interaction /// 5216 // ion channel activity // inferred from electronic annotation /// 5244 // voltage-gated ion channel activity // inferred from electronic annotation /// 5254 // chloride channel activity // traceable author statement	NA
chr1_24978844	chr1	24978844	10	32.3703	0.0923002	0.653213	70	144.432	0.188748	0.72797	1	12.5	0.0239184	25932	NM_013943	NM_013943.1	CLIC4	intron	NA	NA	DELETION	-0.53	NO_CHANGE	0.08	6811 // ion transport // inferred from electronic annotation /// 6821 // chloride transport // non-traceable author statement /// 30154 // cell differentiation // traceable author statement /// 30336 // negative regulation of cell migration // inferred from direct assay /// 6810 // transport // inferred from electronic annotation /// 6821 // chloride transport // inferred from electronic annotati…	5625 // soluble fraction // inferred from direct assay /// 5737 // cytoplasm // inferred from direct assay /// 5902 // microvillus // inferred from direct assay /// 15629 // actin cytoskeleton // traceable author statement /// 16020 // membrane // inferred from electronic annotation	5247 // voltage-gated chloride channel activity // inferred from electronic annotation /// 5515 // protein binding // inferred from physical interaction /// 5216 // ion channel activity // inferred from electronic annotation /// 5244 // voltage-gated ion channel activity // inferred from electronic annotation /// 5254 // chloride channel activity // traceable author statement	NA
chr1_25129422	chr1	25129422	29	132.516	0.0386766	0.438383	193	341.822	0.257696	0.709647	15.9	3.4	0.176501	864	NM_004350	NM_004350.2	RUNX3	promotor	chr1_25128150(73.33,0.94,1951)	NA	DELETION	-0.53	NO_CHANGE	0.08	6350 // transcription // inferred from electronic annotation /// 6355 // regulation of transcription, DNA-dependent // non-traceable author statement /// 6366 // transcription from RNA polymerase II promoter // traceable author statement /// 8283 // cell proliferation // non-traceable author statement /// 6355 // regulation of transcription, DNA-dependent // inferred from electronic annotation	5634 // nucleus // non-traceable author statement /// 5634 // nucleus // inferred from electronic annotation	3700 // transcription factor activity // traceable author statement /// 5524 // ATP binding // non-traceable author statement /// 3677 // DNA binding // inferred from electronic annotation /// 3700 // transcription factor activity // inferred from electronic annotation /// 5524 // ATP binding // inferred from electronic annotation	TGF_Beta_Signaling_Pathway // GenMAPP /// TGF_Beta_Signaling_Pathway // GenMAPP
chr1_25130610	chr1	25130610	10	10	0.43216	0.505261	89	52.9583	0.156978	0.724504	15.9	3.4	0.176501	864	NM_004350	NM_004350.2	RUNX3	promotor	chr1_25130110(62.01,0.91,1291)	NA	DELETION	-0.53	NO_CHANGE	0.08	6350 // transcription // inferred from electronic annotation /// 6355 // regulation of transcription, DNA-dependent // non-traceable author statement /// 6366 // transcription from RNA polymerase II promoter // traceable author statement /// 8283 // cell proliferation // non-traceable author statement /// 6355 // regulation of transcription, DNA-dependent // inferred from electronic annotation	5634 // nucleus // non-traceable author statement /// 5634 // nucleus // inferred from electronic annotation	3700 // transcription factor activity // traceable author statement /// 5524 // ATP binding // non-traceable author statement /// 3677 // DNA binding // inferred from electronic annotation /// 3700 // transcription factor activity // inferred from electronic annotation /// 5524 // ATP binding // inferred from electronic annotation	TGF_Beta_Signaling_Pathway // GenMAPP /// TGF_Beta_Signaling_Pathway // GenMAPP
chr1_25159583	chr1	25159583	10	10	0.43216	0.570669	10	10	0.413672	0.548568	15.9	3.4	0.176501	864	NM_001031680	NM_001031680.2	RUNX3	intron	NA	NA	DELETION	-0.53	NO_CHANGE	0.08	6350 // transcription // inferred from electronic annotation /// 6355 // regulation of transcription, DNA-dependent // non-traceable author statement /// 6366 // transcription from RNA polymerase II promoter // traceable author statement /// 8283 // cell proliferation // non-traceable author statement /// 6355 // regulation of transcription, DNA-dependent // inferred from electronic annotation	5634 // nucleus // non-traceable author statement /// 5634 // nucleus // inferred from electronic annotation	3700 // transcription factor activity // traceable author statement /// 5524 // ATP binding // non-traceable author statement /// 3677 // DNA binding // inferred from electronic annotation /// 3700 // transcription factor activity // inferred from electronic annotation /// 5524 // ATP binding // inferred from electronic annotation	TGF_Beta_Signaling_Pathway // GenMAPP /// TGF_Beta_Signaling_Pathway // GenMAPP
chr1_25161414	chr1	25161414	11	10	0.384993	0.912753	30	17.3318	0.146441	0.717856	15.9	3.4	0.176501	864	NM_001031680	NM_001031680.2	RUNX3	intron	NA	NA	DELETION	-0.53	NO_CHANGE	0.08	6350 // transcription // inferred from electronic annotation /// 6355 // regulation of transcription, DNA-dependent // non-traceable author statement /// 6366 // transcription from RNA polymerase II promoter // traceable author statement /// 8283 // cell proliferation // non-traceable author statement /// 6355 // regulation of transcription, DNA-dependent // inferred from electronic annotation	5634 // nucleus // non-traceable author statement /// 5634 // nucleus // inferred from electronic annotation	3700 // transcription factor activity // traceable author statement /// 5524 // ATP binding // non-traceable author statement /// 3677 // DNA binding // inferred from electronic annotation /// 3700 // transcription factor activity // inferred from electronic annotation /// 5524 // ATP binding // inferred from electronic annotation	TGF_Beta_Signaling_Pathway // GenMAPP /// TGF_Beta_Signaling_Pathway // GenMAPP
chr1_25181089	chr1	25181089	37	75.8679	0.228252	0.861921	984	950.36	0.393208	0.629801	NA	NA	NA	NA	NA	NA	NA	NA	NA	NA	DELETION	-0.53	NO_CHANGE	0.08	NA	NA	NA	NA
chr1_25213806	chr1	25213806	11	50.5786	0.0380157	0.435057	219	317.75	0.364125	0.650443	NA	NA	NA	NA	NA	NA	NA	NA	NA	NA	DELETION	-0.53	NO_CHANGE	0.08	NA	NA	NA	NA
chr1_25215402	chr1	25215402	10	10	0.43216	0.531906	10	10	0.413672	0.535895	NA	NA	NA	NA	NA	NA	NA	NA	NA	NA	DELETION	-0.53	NO_CHANGE	0.08	NA	NA	NA	NA
chr1_25217040	chr1	25217040	16	55.6365	0.0780955	0.61362	137	156.949	0.495396	0.501944	NA	NA	NA	NA	NA	NA	NA	NA	NA	NA	DELETION	-0.53	NO_CHANGE	0.08	NA	NA	NA	NA
chr1_25230823	chr1	25230823	51	56.6481	0.485254	0.49608	167	256.125	0.332957	0.664822	NA	NA	NA	NA	NA	NA	NA	NA	NA	NA	DELETION	-0.53	NO_CHANGE	0.08	NA	NA	NA	NA
chr1_25260913	chr1	25260913	26	64.7406	0.160543	0.79837	220	357.228	0.302059	0.681769	NA	NA	NA	NA	NA	NA	NA	NA	NA	NA	DELETION	-0.53	NO_CHANGE	0.08	NA	NA	NA	NA
chr1_25310880	chr1	25310880	24	49.567	0.225487	0.855119	82	207.982	0.115813	0.690308	NA	NA	NA	NA	NA	NA	NA	NA	NA	NA	DELETION	-0.53	NO_CHANGE	0.08	NA	NA	NA	NA
chr1_25333387	chr1	25333387	10	10	0.43216	0.602046	10	10	0.413672	0.558261	NA	NA	NA	NA	NA	NA	NA	NA	NA	NA	DELETION	-0.53	NO_CHANGE	0.08	NA	NA	NA	NA
chr1_25446554	chr1	25446554	10	10	0.43216	0.578157	15	28.8863	0.218379	0.728009	27	3.1	0.0559951	57035	NM_020317	NM_020317.3	C1orf63	promotor	chr1_25445580(65.71,1.01,1711)	NA	DELETION	-0.53	NO_CHANGE	0.08	NA	NA	NA	NA
chr1_25466995	chr1	25466995	10	10	0.43216	0.896679	19	10	0.116349	0.690798	NA	NA	NA	NA	NA	NA	NA	NA	chr1_25466590(62.96,0.89,671)	NA	DELETION	-0.53	NO_CHANGE	0.08	NA	NA	NA	NA
chr1_25537324	chr1	25537324	10	10	0.43216	0.596508	18	10	0.133224	0.706712	1744.8	1745.1	0.491243	23585	NM_014313	NM_014313.2	TMEM50A	promotor	chr1_25536920(66.20,0.87,1231)	NA	DELETION	-0.53	NO_CHANGE	0.08	NA	16020 // membrane // inferred from electronic annotation /// 16021 // integral to membrane // inferred from electronic annotation	NA	NA
chr1_25814802	chr1	25814802	10	10	0.43216	0.529216	10	10	0.413672	0.535017	39.1	13	0.254298	57134	NM_020379	NM_020379.2	MAN1C1	promotor	NA	NA	DELETION	-0.53	NO_CHANGE	0.08	5975 // carbohydrate metabolism // inferred from electronic annotation /// 6487 // protein amino acid N-linked glycosylation // inferred from electronic annotation /// 6487 // protein amino acid N-linked glycosylation // traceable author statement	5795 // Golgi stack // inferred from electronic annotation /// 16020 // membrane // inferred from electronic annotation /// 16021 // integral to membrane // inferred from electronic annotation /// 30173 // integral to Golgi membrane // traceable author statement	4571 // mannosyl-oligosaccharide 1,2-alpha-mannosidase activity // inferred from electronic annotation /// 4571 // mannosyl-oligosaccharide 1,2-alpha-mannosidase activity // traceable author statement /// 5509 // calcium ion binding // inferred from electronic annotation /// 5509 // calcium ion binding // traceable author statement /// 16798 // hydrolase activity, acting on glycosyl bonds // infe…	NA
chr1_26122629	chr1	26122629	162	209.395	0.437897	0.480046	196	232.054	0.484656	0.503708	NA	NA	NA	NA	NA	NA	NA	NA	NA	NA	DELETION	-0.53	NO_CHANGE	0.08	NA	NA	NA	NA
chr1_26219180	chr1	26219180	10	10	0.43216	0.510471	512	428.481	0.312524	0.675275	1.6	0.8	0.302541	2134	NM_004455	NM_004455.2	EXTL1	promotor	NA	NA	DELETION	-0.53	NO_CHANGE	0.08	1501 // skeletal development // traceable author statement	5783 // endoplasmic reticulum // inferred from electronic annotation /// 16020 // membrane // inferred from electronic annotation /// 16021 // integral to membrane // inferred from electronic annotation	16757 // transferase activity, transferring glycosyl groups // inferred from electronic annotation /// 50508 // glucuronosyl-N-acetylglucosaminyl-proteoglycan 4-alpha-N-acetylglucosaminyltransferase activity // inferred from electronic annotation /// 16740 // transferase activity // inferred from electronic annotation	NA
chr1_26363463	chr1	26363463	264	104.192	0.0875184	0.641752	562	211.833	0.0444959	0.528519	NA	NA	NA	NA	NA	NA	NA	NA	chr1_26363130(72.18,0.87,671)	NA	DELETION	-0.53	NO_CHANGE	0.08	NA	NA	NA	NA
chr1_26505545	chr1	26505545	34	57.6596	0.307646	0.886615	701	1217.08	0.267554	0.703953	NA	NA	NA	91544	NM_001077262	NM_001077262.1	UBXD5	intron	chr1_26505450(65.00,0.81,601)	NA	DELETION	-0.53	NO_CHANGE	0.08	NA	NA	NA	NA
chr1_26553408	chr1	26553408	86	16.1852	0.0107148	0.217657	229	175.244	0.266098	0.704383	11.9	8.2	0.485133	55057	NM_017977	NM_017977.2	AIM1L	promotor	NA	NA	DELETION	-0.53	NO_CHANGE	0.08	NA	NA	NA	NA
chr1_26610238	chr1	26610238	10	18.2083	0.276532	0.879101	123	165.615	0.40752	0.623526	9.3	1.8	0.18129	79727	NM_024674	NM_024674.4	LIN28	intron	chr1_26609790(63.93,0.77,681)	NA	DELETION	-0.53	NO_CHANGE	0.08	6350 // transcription // inferred from electronic annotation /// 6355 // regulation of transcription, DNA-dependent // inferred from electronic annotation	5634 // nucleus // inferred from electronic annotation	3676 // nucleic acid binding // inferred from electronic annotation /// 3677 // DNA binding // inferred from electronic annotation /// 8270 // zinc ion binding // inferred from electronic annotation	NA
chr1_26732509	chr1	26732509	10	10	0.43216	0.631178	10	10	0.413672	0.566804	78.2	114.4	0.380851	6195	NM_002953	NM_002953.3	RPS6KA1	intron	NA	NA	DELETION	-0.53	NO_CHANGE	0.08	6468 // protein amino acid phosphorylation // inferred from electronic annotation /// 7165 // signal transduction // traceable author statement	NA	166 // nucleotide binding // inferred from electronic annotation /// 4672 // protein kinase activity // inferred from electronic annotation /// 4674 // protein serine/threonine kinase activity // inferred from electronic annotation /// 4674 // protein serine/threonine kinase activity // traceable author statement /// 4713 // protein-tyrosine kinase activity // inferred from electronic annotation …	Ribosomal_Proteins // GenMAPP
chr1_27049448	chr1	27049448	10	16.1852	0.328879	0.90532	34	67.4014	0.205616	0.728423	4.8	1.3	0.202382	84243	NM_032283	NM_032283.1	ZDHHC18	exon	NA	NA	DELETION	-0.53	NO_CHANGE	0.08	NA	16020 // membrane // inferred from electronic annotation /// 16021 // integral to membrane // inferred from electronic annotation	8270 // zinc ion binding // inferred from electronic annotation /// 8415 // acyltransferase activity // inferred from electronic annotation /// 16740 // transferase activity // inferred from electronic annotation /// 46872 // metal ion binding // inferred from electronic annotation	NA
chr1_27571774	chr1	27571774	10	10	0.43216	0.735417	72	97.2506	0.405667	0.628086	2.5	2.5	0.438765	8547	NM_173452	NM_173452.1	FCN3	intron	NA	NA	DELETION	-0.53	NO_CHANGE	0.08	6817 // phosphate transport // inferred from electronic annotation	5615 // extracellular space // traceable author statement /// 5737 // cytoplasm // inferred from electronic annotation /// 5576 // extracellular region // non-traceable author statement	5529 // sugar binding // traceable author statement /// 5529 // sugar binding // inferred from electronic annotation	NA
chr1_27632457	chr1	27632457	10	14.162	0.392516	0.900432	99	133.84	0.405137	0.628407	8.2	23.4	0.118522	10163	NM_006990	NM_006990.2	WASF2	intron	NA	NA	DELETION	-0.53	NO_CHANGE	0.08	7186 // G-protein coupled receptor protein signaling pathway // inferred from electronic annotation /// 7188 // G-protein signaling, coupled to cAMP nucleotide second messenger // traceable author statement /// 30036 // actin cytoskeleton organization and biogenesis // traceable author statement	5856 // cytoskeleton // inferred from electronic annotation /// 15629 // actin cytoskeleton // traceable author statement /// 16021 // integral to membrane // inferred from electronic annotation	3779 // actin binding // inferred from electronic annotation /// 3779 // actin binding // traceable author statement /// 4969 // histamine receptor activity // inferred from electronic annotation	NA
chr1_27759164	chr1	27759164	10	10	0.43216	0.515212	10	10.5917	0.447981	0.509665	3.1	1.7	0.382106	27245	NM_001029882	NM_001029882.2	AHDC1	intron	NA	NA	DELETION	-0.53	NO_CHANGE	0.08	NA	NA	NA	NA
chr1_27767961	chr1	27767961	153	198.268	0.436614	0.478837	260	304.269	0.491698	0.502691	3.1	1.7	0.382106	27245	NM_001029882	NM_001029882.2	AHDC1	intron	chr1_27767580(72.15,0.82,641)	NA	DELETION	-0.53	NO_CHANGE	0.08	NA	NA	NA	NA
chr1_27972250	chr1	27972250	94	111.273	0.482376	0.494347	202	240.719	0.480712	0.504209	491.4	451	0.450256	23673	NM_177424	NM_177424.2	STX12	promotor	chr1_27972250(68.18,0.79,471)	NA	DELETION	-0.53	NO_CHANGE	0.08	6886 // intracellular protein transport // inferred from electronic annotation /// 6810 // transport // inferred from electronic annotation /// 15031 // protein transport // inferred from electronic annotation	5795 // Golgi stack // inferred from electronic annotation /// 16020 // membrane // inferred from electronic annotation /// 16021 // integral to membrane // inferred from electronic annotation	8565 // protein transporter activity // inferred from electronic annotation	NA
chr1_28027917	chr1	28027917	11	10	0.384993	0.907403	31	24.0719	0.273432	0.695129	535.3	934.9	0.34695	5511	NM_138558	NM_138558.1	PPP1R8	promotor	NA	NA	DELETION	-0.53	NO_CHANGE	0.08	398 // nuclear mRNA splicing, via spliceosome // inferred from electronic annotation /// 6350 // transcription // inferred from electronic annotation /// 6355 // regulation of transcription, DNA-dependent // inferred from electronic annotation /// 6401 // RNA catabolism // traceable author statement /// 6397 // mRNA processing // inferred from electronic annotation	5681 // spliceosome complex // inferred from electronic annotation /// 5634 // nucleus // inferred from electronic annotation /// 5634 // nucleus // traceable author statement	287 // magnesium ion binding // inferred from electronic annotation /// 3677 // DNA binding // inferred from electronic annotation /// 3723 // RNA binding // traceable author statement /// 4519 // endonuclease activity // inferred from electronic annotation /// 4865 // type 1 serine/threonine specific protein phosphatase inhibitor activity // traceable author statement /// 8995 // ribonuclease E …	NA
chr1_28113772	chr1	28113772	404	435.988	0.470613	0.488303	507	500.696	0.406282	0.627807	429.4	777.1	0.339936	6118	NM_002946	NM_002946.3	RPA2	promotor	chr1_28113230(59.95,0.97,1091)	NA	DELETION	-0.53	NO_CHANGE	0.08	6260 // DNA replication // inferred from electronic annotation /// 6261 // DNA-dependent DNA replication // traceable author statement	5634 // nucleus // inferred from electronic annotation /// 5662 // DNA replication factor A complex // traceable author statement	3676 // nucleic acid binding // inferred from electronic annotation /// 3697 // single-stranded DNA binding // traceable author statement /// 3887 // DNA-directed DNA polymerase activity // inferred from electronic annotation /// 5515 // protein binding // inferred from physical interaction /// 16740 // transferase activity // inferred from electronic annotation	DNA_replication_Reactome // GenMAPP /// G1_to_S_cell_cycle_Reactome // GenMAPP
chr1_28158689	chr1	28158689	69	69.7985	0.437934	0.470146	154	178.132	0.498764	0.502466	159.6	171.1	0.483391	55113	NM_018053	NM_018053.2	XKR8	promotor	chr1_28158340(67.02,0.82,1251)	NA	DELETION	-0.53	NO_CHANGE	0.08	NA	16020 // membrane // inferred from electronic annotation /// 16021 // integral to membrane // inferred from electronic annotation	NA	NA
chr1_28168794	chr1	28168794	10	10	0.43216	0.569505	22	26.9606	0.4638	0.506644	NA	NA	NA	NA	NA	NA	NA	NA	NA	NA	DELETION	-0.53	NO_CHANGE	0.08	NA	NA	NA	NA
chr1_28530030	chr1	28530030	10	24.2777	0.16854	0.800229	426	360.116	0.317959	0.673498	38	58.2	0.340988	54797	NM_017638	NM_017638.1	MED18	intron	NA	NA	DELETION	-0.53	NO_CHANGE	0.08	NA	119 // mediator complex // inferred from direct assay	5515 // protein binding // inferred from physical interaction /// 42802 // identical protein binding // inferred from physical interaction	NA
chr1_28705651	chr1	28705651	10	10	0.43216	0.516976	10	10	0.413672	0.530828	NA	NA	NA	751867	NM_001048197	NM_001048197.1	SNHG3-RCC1	intron	chr1_28705400(57.65,0.79,511)	NA	DELETION	-0.53	NO_CHANGE	0.08	NA	NA	NA	NA
chr1_28723063	chr1	28723063	10	11.1273	0.486161	0.49532	78	108.805	0.386798	0.638195	82.7	80	0.496547	1104	NM_001269	NM_001269.3	RCC1	intron	NA	NA	DELETION	-0.53	NO_CHANGE	0.08	82 // G1/S transition of mitotic cell cycle // inferred from mutant phenotype /// 6323 // DNA packaging // not recorded /// 7049 // cell cycle // inferred from electronic annotation /// 7052 // mitotic spindle organization and biogenesis // inferred from direct assay /// 7088 // regulation of mitosis // inferred from direct assay /// 7090 // regulation of S phase of mitotic cell cycle // inferred…	790 // nuclear chromatin // inferred from direct assay /// 794 // condensed nuclear chromosome // inferred from direct assay /// 5634 // nucleus // inferred from electronic annotation	3677 // DNA binding // inferred from electronic annotation /// 3682 // chromatin binding // inferred from direct assay /// 5087 // Ran guanyl-nucleotide exchange factor activity // inferred from direct assay /// 42393 // histone binding // inferred from direct assay /// 5515 // protein binding // inferred from physical interaction /// 5085 // guanyl-nucleotide exchange factor activity // inferred…	NA
chr1_28798603	chr1	28798603	17	16.1852	0.407686	0.901181	104	232.054	0.158305	0.724979	NA	NA	NA	NA	NA	NA	NA	NA	NA	NA	DELETION	-0.53	NO_CHANGE	0.08	NA	NA	NA	NA
chr1_28847866	chr1	28847866	111	207.372	0.26568	0.887084	232	349.525	0.342864	0.661305	NA	NA	NA	NA	NA	NA	NA	NA	NA	NA	DELETION	-0.53	NO_CHANGE	0.08	NA	NA	NA	NA
chr1_28867782	chr1	28867782	38	48.5555	0.443685	0.474551	64	75.1045	0.490022	0.503466	74.7	66.3	0.486537	10691	NM_024482	NM_024482.1	GMEB1	promotor	NA	NA	DELETION	-0.53	NO_CHANGE	0.08	6350 // transcription // inferred from electronic annotation /// 6355 // regulation of transcription, DNA-dependent // inferred from electronic annotation	5634 // nucleus // inferred from electronic annotation /// 5634 // nucleus // traceable author statement	3677 // DNA binding // inferred from electronic annotation /// 3713 // transcription coactivator activity // traceable author statement	NA
chr1_28975824	chr1	28975824	10	10	0.43216	0.619752	138	138.654	0.416474	0.51498	NA	NA	NA	NA	NA	NA	NA	NA	NA	NA	DELETION	-0.53	NO_CHANGE	0.08	NA	NA	NA	NA
chr1_29162966	chr1	29162966	10	10	0.43216	0.529886	53	26.9606	0.106529	0.680058	18.6	11.5	0.445539	2035	NM_203343	NM_203343.1	EPB41	intron	NA	NA	DELETION	-0.53	NO_CHANGE	0.08	8015 // circulation // traceable author statement /// 30866 // cortical actin cytoskeleton organization and biogenesis // inferred from electronic annotation /// 30036 // actin cytoskeleton organization and biogenesis // non-traceable author statement	5634 // nucleus // inferred from electronic annotation /// 5737 // cytoplasm // inferred from electronic annotation /// 5856 // cytoskeleton // inferred from electronic annotation /// 5886 // plasma membrane // traceable author statement /// 8091 // spectrin // traceable author statement /// 16020 // membrane // inferred from electronic annotation	3779 // actin binding // inferred from electronic annotation /// 5200 // structural constituent of cytoskeleton // traceable author statement /// 5515 // protein binding // inferred from physical interaction /// 5198 // structural molecule activity // inferred from electronic annotation /// 5488 // binding // inferred from electronic annotation /// 8092 // cytoskeletal protein binding // inferred…	NA
chr1_29378617	chr1	29378617	23	16.1852	0.267995	0.890351	81	77.0302	0.3842	0.638954	65.1	69.3	0.461353	6429	NM_005626	NM_005626.3	SFRS4	intron	NA	NA	DELETION	-0.53	NO_CHANGE	0.08	398 // nuclear mRNA splicing, via spliceosome // inferred from electronic annotation /// 8380 // RNA splicing // traceable author statement /// 6397 // mRNA processing // inferred from electronic annotation /// 6397 // mRNA processing // traceable author statement	5634 // nucleus // traceable author statement /// 5634 // nucleus // inferred from electronic annotation	166 // nucleotide binding // inferred from electronic annotation /// 31202 // RNA splicing factor activity, transesterification mechanism // traceable author statement /// 3676 // nucleic acid binding // inferred from electronic annotation /// 3723 // RNA binding // inferred from electronic annotation	mRNA_processing_Reactome // GenMAPP
chr1_29436322	chr1	29436322	10	25.2893	0.15577	0.79772	77	118.434	0.33137	0.665018	48.2	37.1	0.482652	10076	NM_133177	NM_133177.2	PTPRU	intron	NA	NA	DELETION	-0.53	NO_CHANGE	0.08	6470 // protein amino acid dephosphorylation // inferred from electronic annotation /// 7155 // cell adhesion // traceable author statement /// 7185 // transmembrane receptor protein tyrosine phosphatase signaling pathway // traceable author statement /// 6464 // protein modification // traceable author statement	5887 // integral to plasma membrane // traceable author statement /// 16020 // membrane // inferred from electronic annotation /// 16021 // integral to membrane // inferred from electronic annotation	4725 // protein tyrosine phosphatase activity // inferred from electronic annotation /// 4872 // receptor activity // inferred from electronic annotation /// 5001 // transmembrane receptor protein tyrosine phosphatase activity // traceable author statement /// 16787 // hydrolase activity // inferred from electronic annotation /// 4721 // phosphoprotein phosphatase activity // inferred from electr…	NA
chr1_29453712	chr1	29453712	10	10	0.43216	0.587676	13	12.5174	0.391431	0.629272	48.2	37.1	0.482652	10076	NM_133177	NM_133177.2	PTPRU	intron	NA	NA	DELETION	-0.53	NO_CHANGE	0.08	6470 // protein amino acid dephosphorylation // inferred from electronic annotation /// 7155 // cell adhesion // traceable author statement /// 7185 // transmembrane receptor protein tyrosine phosphatase signaling pathway // traceable author statement /// 6464 // protein modification // traceable author statement	5887 // integral to plasma membrane // traceable author statement /// 16020 // membrane // inferred from electronic annotation /// 16021 // integral to membrane // inferred from electronic annotation	4725 // protein tyrosine phosphatase activity // inferred from electronic annotation /// 4872 // receptor activity // inferred from electronic annotation /// 5001 // transmembrane receptor protein tyrosine phosphatase activity // traceable author statement /// 16787 // hydrolase activity // inferred from electronic annotation /// 4721 // phosphoprotein phosphatase activity // inferred from electr…	NA
chr1_29458605	chr1	29458605	10	10	0.43216	0.81697	10	15.406	0.330475	0.669209	48.2	37.1	0.482652	10076	NM_133177	NM_133177.2	PTPRU	exon	NA	NA	DELETION	-0.53	NO_CHANGE	0.08	6470 // protein amino acid dephosphorylation // inferred from electronic annotation /// 7155 // cell adhesion // traceable author statement /// 7185 // transmembrane receptor protein tyrosine phosphatase signaling pathway // traceable author statement /// 6464 // protein modification // traceable author statement	5887 // integral to plasma membrane // traceable author statement /// 16020 // membrane // inferred from electronic annotation /// 16021 // integral to membrane // inferred from electronic annotation	4725 // protein tyrosine phosphatase activity // inferred from electronic annotation /// 4872 // receptor activity // inferred from electronic annotation /// 5001 // transmembrane receptor protein tyrosine phosphatase activity // traceable author statement /// 16787 // hydrolase activity // inferred from electronic annotation /// 4721 // phosphoprotein phosphatase activity // inferred from electr…	NA
chr1_29459939	chr1	29459939	14	34.3935	0.164771	0.80016	132	796.3	0.00598906	0.193365	48.2	37.1	0.482652	10076	NM_133177	NM_133177.2	PTPRU	exon	NA	NA	DELETION	-0.53	NO_CHANGE	0.08	6470 // protein amino acid dephosphorylation // inferred from electronic annotation /// 7155 // cell adhesion // traceable author statement /// 7185 // transmembrane receptor protein tyrosine phosphatase signaling pathway // traceable author statement /// 6464 // protein modification // traceable author statement	5887 // integral to plasma membrane // traceable author statement /// 16020 // membrane // inferred from electronic annotation /// 16021 // integral to membrane // inferred from electronic annotation	4725 // protein tyrosine phosphatase activity // inferred from electronic annotation /// 4872 // receptor activity // inferred from electronic annotation /// 5001 // transmembrane receptor protein tyrosine phosphatase activity // traceable author statement /// 16787 // hydrolase activity // inferred from electronic annotation /// 4721 // phosphoprotein phosphatase activity // inferred from electr…	NA
chr1_29474639	chr1	29474639	10	10	0.43216	0.606247	61	97.2506	0.311842	0.675515	48.2	37.1	0.482652	10076	NM_133177	NM_133177.2	PTPRU	exon	NA	NA	DELETION	-0.53	NO_CHANGE	0.08	6470 // protein amino acid dephosphorylation // inferred from electronic annotation /// 7155 // cell adhesion // traceable author statement /// 7185 // transmembrane receptor protein tyrosine phosphatase signaling pathway // traceable author statement /// 6464 // protein modification // traceable author statement	5887 // integral to plasma membrane // traceable author statement /// 16020 // membrane // inferred from electronic annotation /// 16021 // integral to membrane // inferred from electronic annotation	4725 // protein tyrosine phosphatase activity // inferred from electronic annotation /// 4872 // receptor activity // inferred from electronic annotation /// 5001 // transmembrane receptor protein tyrosine phosphatase activity // traceable author statement /// 16787 // hydrolase activity // inferred from electronic annotation /// 4721 // phosphoprotein phosphatase activity // inferred from electr…	NA
chr1_29527303	chr1	29527303	10	10	0.43216	0.603189	1405	1217.08	0.331312	0.664964	NA	NA	NA	NA	NA	NA	NA	NA	NA	NA	DELETION	-0.53	NO_CHANGE	0.08	NA	NA	NA	NA
chr1_29705888	chr1	29705888	10	24.2777	0.16854	0.808516	32	81.8446	0.113354	0.687189	NA	NA	NA	NA	NA	NA	NA	NA	NA	NA	DELETION	-0.53	NO_CHANGE	0.08	NA	NA	NA	NA
chr1_29827183	chr1	29827183	20	51.5902	0.149812	0.780905	137	285.975	0.184017	0.726555	NA	NA	NA	NA	NA	NA	NA	NA	NA	NA	DELETION	-0.53	NO_CHANGE	0.08	NA	NA	NA	NA
chr1_29836530	chr1	29836530	56	32.3703	0.192238	0.831419	106	93.3991	0.340749	0.662502	NA	NA	NA	NA	NA	NA	NA	NA	NA	NA	DELETION	-0.53	NO_CHANGE	0.08	NA	NA	NA	NA
chr1_29869038	chr1	29869038	12	25.2893	0.217829	0.848731	52	74.1416	0.374134	0.642367	NA	NA	NA	NA	NA	NA	NA	NA	NA	NA	DELETION	-0.53	NO_CHANGE	0.08	NA	NA	NA	NA
chr1_29881081	chr1	29881081	10	10	0.43216	0.54636	10	10	0.413672	0.540926	NA	NA	NA	NA	NA	NA	NA	NA	NA	NA	DELETION	-0.53	NO_CHANGE	0.08	NA	NA	NA	NA
chr1_30035126	chr1	30035126	77	13.1504	0.00767276	0.177523	194	86.659	0.0745551	0.628439	NA	NA	NA	NA	NA	NA	NA	NA	NA	NA	DELETION	-0.53	NO_CHANGE	0.08	NA	NA	NA	NA
chr1_30166343	chr1	30166343	10	10	0.43216	0.624798	12	33.7007	0.088348	0.654592	NA	NA	NA	NA	NA	NA	NA	NA	NA	NA	DELETION	-0.53	NO_CHANGE	0.08	NA	NA	NA	NA
chr1_30310711	chr1	30310711	14	10	0.274301	0.893607	79	116.508	0.354851	0.655812	NA	NA	NA	NA	NA	NA	NA	NA	NA	NA	DELETION	-0.53	NO_CHANGE	0.08	NA	NA	NA	NA
chr1_30334066	chr1	30334066	10	10	0.43216	0.582141	39	54.884	0.381684	0.640014	NA	NA	NA	NA	NA	NA	NA	NA	NA	NA	DELETION	-0.53	NO_CHANGE	0.08	NA	NA	NA	NA
chr1_30442566	chr1	30442566	11	20.2314	0.272261	0.894068	25	59.6984	0.134677	0.707028	NA	NA	NA	NA	NA	NA	NA	NA	NA	NA	DELETION	-0.53	NO_CHANGE	0.08	NA	NA	NA	NA
chr1_30493042	chr1	30493042	15	114.308	0.00779665	0.179416	60	175.244	0.0791819	0.636472	NA	NA	NA	NA	NA	NA	NA	NA	NA	NA	DELETION	-0.53	NO_CHANGE	0.08	NA	NA	NA	NA
chr1_30503224	chr1	30503224	10	10	0.43216	0.898955	44	61.6242	0.384465	0.638598	NA	NA	NA	NA	NA	NA	NA	NA	NA	NA	DELETION	-0.53	NO_CHANGE	0.08	NA	NA	NA	NA
chr1_30504108	chr1	30504108	10	54.6249	0.0230856	0.334646	20	63.5499	0.0619468	0.58956	NA	NA	NA	NA	NA	NA	NA	NA	NA	NA	DELETION	-0.53	NO_CHANGE	0.08	NA	NA	NA	NA
chr1_30691090	chr1	30691090	18	60.6943	0.0839832	0.633935	37	81.8446	0.16151	0.72212	NA	NA	NA	NA	NA	NA	NA	NA	NA	NA	DELETION	-0.53	NO_CHANGE	0.08	NA	NA	NA	NA
chr1_30878117	chr1	30878117	80	169.944	0.21485	0.857828	114	186.798	0.297262	0.689341	NA	NA	NA	NA	NA	NA	NA	NA	NA	NA	DELETION	-0.53	NO_CHANGE	0.08	NA	NA	NA	NA
chr1_30887862	chr1	30887862	27	19.2199	0.27285	0.894762	65	71.253	0.468699	0.505671	NA	NA	NA	NA	NA	NA	NA	NA	NA	NA	DELETION	-0.53	NO_CHANGE	0.08	NA	NA	NA	NA
chr1_30906899	chr1	30906899	10	80.9258	0.00629917	0.157177	11	103.991	0.000698134	0.0478345	NA	NA	NA	NA	NA	NA	NA	NA	NA	NA	DELETION	-0.53	NO_CHANGE	0.08	NA	NA	NA	NA
chr1_31010397	chr1	31010397	13	22.2546	0.303444	0.889788	1186	1063.02	0.350318	0.657702	NA	NA	NA	NA	NA	NA	NA	NA	NA	NA	DELETION	-0.53	NO_CHANGE	0.08	NA	NA	NA	NA
chr1_31110257	chr1	31110257	10	10	0.43216	0.729359	10	10	0.413672	0.589904	NA	NA	NA	NA	NA	NA	NA	NA	NA	NA	DELETION	-0.53	NO_CHANGE	0.08	NA	NA	NA	NA
chr1_31117815	chr1	31117815	10	10	0.43216	0.880728	27	28.8863	0.454028	0.507228	NA	NA	NA	NA	NA	NA	NA	NA	NA	NA	DELETION	-0.53	NO_CHANGE	0.08	NA	NA	NA	NA
chr1_31138958	chr1	31138958	10	10	0.43216	0.566387	41	17.3318	0.0634442	0.594779	5	24.4	0.0499587	9672	NM_014654	NM_014654.2	SDC3	intron	NA	NA	DELETION	-0.53	NO_CHANGE	0.08	NA	16020 // membrane // inferred from electronic annotation /// 16021 // integral to membrane // inferred from electronic annotation	8092 // cytoskeletal protein binding // inferred from electronic annotation	NA
chr1_31166504	chr1	31166504	10	33.3819	0.0859766	0.642383	57	159.838	0.0887148	0.655487	NA	NA	NA	NA	NA	NA	NA	NA	NA	NA	DELETION	-0.53	NO_CHANGE	0.08	NA	NA	NA	NA
chr1_31247295	chr1	31247295	86	20.2314	0.0219085	0.324426	235	115.545	0.0973374	0.66246	0.6	4.2	0.0521042	9698	NM_014676	NM_014676.2	PUM1	intron	NA	NA	DELETION	-0.53	NO_CHANGE	0.08	6445 // regulation of translation // inferred from electronic annotation /// 6417 // regulation of protein biosynthesis // inferred from electronic annotation	NA	3723 // RNA binding // inferred from electronic annotation /// 5488 // binding // inferred from electronic annotation	NA
chr1_31413160	chr1	31413160	10	10	0.43216	0.723799	15	18.2947	0.466682	0.506367	NA	NA	NA	NA	NA	NA	NA	NA	NA	NA	DELETION	-0.53	NO_CHANGE	0.08	NA	NA	NA	NA
chr1_31445719	chr1	31445719	104	13.1504	0.00249759	0.0902052	128	30.8121	0.00860623	0.241303	NA	NA	NA	NA	NA	NA	NA	NA	NA	NA	DELETION	-0.53	NO_CHANGE	0.08	NA	NA	NA	NA
chr1_31787118	chr1	31787118	10	10	0.43216	0.523292	18	20.2204	0.483507	0.504039	NA	NA	NA	NA	NA	NA	NA	NA	NA	NA	DELETION	-0.53	NO_CHANGE	0.08	NA	NA	NA	NA
chr1_31945027	chr1	31945027	10	10	0.43216	0.527337	18	10	0.133224	0.706009	NA	NA	NA	NA	NA	NA	NA	NA	NA	NA	DELETION	-0.53	NO_CHANGE	0.08	NA	NA	NA	NA
chr1_32346715	chr1	32346715	68	76.8795	0.494254	0.496631	73	82.8075	0.489407	0.50327	103.2	56.6	0.351971	23633	NM_012316	NM_012316.4	KPNA6	intron	NA	NA	DELETION	-0.53	NO_CHANGE	0.08	6607 // NLS-bearing substrate import into nucleus // traceable author statement /// 6886 // intracellular protein transport // inferred from electronic annotation /// 6606 // protein import into nucleus // inferred from electronic annotation /// 6810 // transport // inferred from electronic annotation /// 15031 // protein transport // inferred from electronic annotation	NA	5488 // binding // inferred from electronic annotation /// 8565 // protein transporter activity // inferred from electronic annotation	NA
chr1_32380652	chr1	32380652	10	10	0.43216	0.831277	16	10	0.17559	0.733655	103.2	56.6	0.351971	23633	NM_012316	NM_012316.4	KPNA6	intron	NA	NA	DELETION	-0.53	NO_CHANGE	0.08	6607 // NLS-bearing substrate import into nucleus // traceable author statement /// 6886 // intracellular protein transport // inferred from electronic annotation /// 6606 // protein import into nucleus // inferred from electronic annotation /// 6810 // transport // inferred from electronic annotation /// 15031 // protein transport // inferred from electronic annotation	NA	5488 // binding // inferred from electronic annotation /// 8565 // protein transporter activity // inferred from electronic annotation	NA
chr1_32417769	chr1	32417769	131	115.319	0.369408	0.897982	340	435.221	0.437591	0.513273	0.6	0.7	0.344452	200081	NM_175852	NM_175852.3	TXLNA	promotor	chr1_32417700(71.35,0.94,881)	NA	DELETION	-0.53	NO_CHANGE	0.08	6887 // exocytosis // inferred from electronic annotation /// 8283 // cell proliferation // non-traceable author statement	5576 // extracellular region // non-traceable author statement	30372 // high molecular weight B cell growth factor receptor binding // non-traceable author statement /// 5125 // cytokine activity // non-traceable author statement	NA
chr1_32478846	chr1	32478846	3096	3368.54	0.474757	0.490526	4672	3948.76	0.317866	0.673635	NA	NA	NA	NA	NA	NA	NA	NA	chr1_32478440(66.22,0.81,1461)	NA	DELETION	-0.53	NO_CHANGE	0.08	NA	NA	NA	NA
chr1_32516007	chr1	32516007	11	95.0878	0.00495408	0.138721	117	195.464	0.28715	0.691634	NA	NA	NA	3932	NM_001042771	NM_001042771.1	LCK	intron	NA	NA	DELETION	-0.53	NO_CHANGE	0.08	NA	NA	NA	NA
chr1_32731071	chr1	32731071	10	13.1504	0.429249	0.918084	14	26.9606	0.218379	0.723144	NA	NA	NA	NA	NA	NA	NA	NA	NA	NA	DELETION	-0.53	NO_CHANGE	0.08	NA	NA	NA	NA
chr1_32757305	chr1	32757305	11	19.2199	0.294394	0.895537	70	92.4363	0.419035	0.514979	NA	NA	NA	NA	NA	NA	NA	NA	NA	NA	DELETION	-0.53	NO_CHANGE	0.08	NA	NA	NA	NA
chr1_32778503	chr1	32778503	93	89.0184	0.410342	0.902837	110	115.545	0.442997	0.512422	458.9	326.5	0.378817	653121	NM_001040441	NM_001040441.1	ZBTB8	intron	chr1_32777530(72.18,0.95,1091)	NA	DELETION	-0.53	NO_CHANGE	0.08	NA	5634 // nucleus // inferred from electronic annotation	3676 // nucleic acid binding // inferred from electronic annotation /// 5515 // protein binding // inferred from electronic annotation /// 8270 // zinc ion binding // inferred from electronic annotation /// 46872 // metal ion binding // inferred from electronic annotation	NA
chr1_32850552	chr1	32850552	28	47.5439	0.307085	0.885716	183	151.172	0.305569	0.680466	NA	NA	NA	NA	NA	NA	NA	NA	chr1_32850260(66.41,0.80,461)	NA	DELETION	-0.53	NO_CHANGE	0.08	NA	NA	NA	NA
chr1_32946780	chr1	32946780	10	10	0.43216	0.765494	15	21.1833	0.379656	0.640596	NA	NA	NA	NA	NA	NA	NA	NA	NA	NA	DELETION	-0.53	NO_CHANGE	0.08	NA	NA	NA	NA
chr1_33222003	chr1	33222003	10	10	0.43216	0.509934	78	77.9931	0.413619	0.622445	NA	NA	NA	NA	NA	NA	NA	NA	NA	NA	DELETION	-0.53	NO_CHANGE	0.08	NA	NA	NA	NA
chr1_33398249	chr1	33398249	10	10	0.43216	0.561655	19	13.4803	0.229761	0.721056	49.1	28.1	0.395782	55223	NM_018207	NM_018207.1	TRIM62	intron	NA	NA	DELETION	-0.53	NO_CHANGE	0.08	NA	5622 // intracellular // inferred from electronic annotation	5515 // protein binding // inferred from electronic annotation /// 8270 // zinc ion binding // inferred from electronic annotation	NA
chr1_33455130	chr1	33455130	10	25.2893	0.15577	0.788248	34	95.3249	0.0887581	0.655352	NA	NA	NA	NA	NA	NA	NA	NA	NA	NA	DELETION	-0.53	NO_CHANGE	0.08	NA	NA	NA	NA
chr1_33553442	chr1	33553442	12	10	0.343355	0.901718	95	122.285	0.434256	0.514087	NA	NA	NA	127550	NM_001080438	NM_001080438.1	A3GALT2	intron	NA	NA	DELETION	-0.53	NO_CHANGE	0.08	NA	NA	NA	NA
chr1_33571152	chr1	33571152	10	10	0.43216	0.638044	37	43.3295	0.491283	0.503209	6.1	0.8	0.105093	1912	NM_198040	NM_198040.2	PHC2	intron	NA	NA	DELETION	-0.53	NO_CHANGE	0.08	7275 // development // inferred from electronic annotation	5634 // nucleus // inferred from electronic annotation /// 5634 // nucleus // traceable author statement	3677 // DNA binding // inferred from electronic annotation /// 5515 // protein binding // traceable author statement /// 8270 // zinc ion binding // inferred from electronic annotation /// 46872 // metal ion binding // inferred from electronic annotation	NA
chr1_33750955	chr1	33750955	113	103.18	0.38714	0.901789	211	181.021	0.326004	0.670284	NA	NA	NA	NA	NA	NA	NA	NA	NA	NA	DELETION	-0.53	NO_CHANGE	0.08	NA	NA	NA	NA
chr1_33847188	chr1	33847188	10	10	0.43216	0.561141	27	14.4432	0.121249	0.691754	21.1	3.8	0.117369	114784	NM_052896	NM_052896.3	CSMD2	intron	NA	NA	DELETION	-0.53	NO_CHANGE	0.08	NA	16020 // membrane // inferred from electronic annotation /// 16021 // integral to membrane // inferred from electronic annotation	NA	NA
chr1_33945863	chr1	33945863	10	13.1504	0.429249	0.906618	64	81.8446	0.438171	0.513444	21.1	3.8	0.117369	114784	NM_052896	NM_052896.3	CSMD2	intron	NA	NA	DELETION	-0.53	NO_CHANGE	0.08	NA	16020 // membrane // inferred from electronic annotation /// 16021 // integral to membrane // inferred from electronic annotation	NA	NA
chr1_34135103	chr1	34135103	10	97.1109	0.00319204	0.104645	57	193.538	0.0505621	0.551114	21.1	3.8	0.117369	114784	NM_052896	NM_052896.3	CSMD2	intron	NA	NA	DELETION	-0.53	NO_CHANGE	0.08	NA	16020 // membrane // inferred from electronic annotation /// 16021 // integral to membrane // inferred from electronic annotation	NA	NA
chr1_34312935	chr1	34312935	13	18.2083	0.397941	0.893355	63	79.9188	0.443004	0.511957	21.1	3.8	0.117369	114784	NM_052896	NM_052896.3	CSMD2	intron	NA	NA	DELETION	-0.53	NO_CHANGE	0.08	NA	16020 // membrane // inferred from electronic annotation /// 16021 // integral to membrane // inferred from electronic annotation	NA	NA
chr1_34402486	chr1	34402486	40	232.662	0.0190447	0.305359	342	520.917	0.336773	0.663305	21.1	3.8	0.117369	114784	NM_052896	NM_052896.3	CSMD2	intron	chr1_34402000(68.70,0.84,751)	NA	DELETION	-0.53	NO_CHANGE	0.08	NA	16020 // membrane // inferred from electronic annotation /// 16021 // integral to membrane // inferred from electronic annotation	NA	NA
chr1_34403911	chr1	34403911	64	73.8448	0.495396	0.497146	431	364.931	0.318833	0.673075	21.1	3.8	0.117369	114784	NM_052896	NM_052896.3	CSMD2	intron	NA	NA	DELETION	-0.53	NO_CHANGE	0.08	NA	16020 // membrane // inferred from electronic annotation /// 16021 // integral to membrane // inferred from electronic annotation	NA	NA
chr1_34499880	chr1	34499880	16	24.2777	0.359151	0.891041	64	147.32	0.14714	0.716663	NA	NA	NA	NA	NA	NA	NA	NA	NA	NA	DELETION	-0.53	NO_CHANGE	0.08	NA	NA	NA	NA
chr1_34698202	chr1	34698202	23	1746.99	4.40382e-08	2.68117e-05	190	2132.77	0.00027372	0.0245072	NA	NA	NA	NA	NA	NA	NA	NA	NA	NA	DELETION	-0.53	NO_CHANGE	0.08	NA	NA	NA	NA
chr1_34835214	chr1	34835214	64	185.118	0.118358	0.722458	214	394.78	0.238111	0.716149	NA	NA	NA	NA	NA	NA	NA	NA	NA	NA	DELETION	-0.53	NO_CHANGE	0.08	NA	NA	NA	NA
chr1_34845559	chr1	34845559	10	10	0.43216	0.567294	10	10	0.413672	0.547716	NA	NA	NA	NA	NA	NA	NA	NA	NA	NA	DELETION	-0.53	NO_CHANGE	0.08	NA	NA	NA	NA
chr1_34968595	chr1	34968595	10	10	0.43216	0.789514	10	32.7378	0.0565972	0.574573	NA	NA	NA	NA	NA	NA	NA	NA	NA	NA	DELETION	-0.53	NO_CHANGE	0.08	NA	NA	NA	NA
chr1_34995507	chr1	34995507	25	28.324	0.495323	0.497119	132	171.392	0.429077	0.514472	1.3	1.4	0.376885	2709	NM_005268	NM_005268.2	GJB5	exon	NA	NA	DELETION	-0.53	NO_CHANGE	0.08	7154 // cell communication // inferred from electronic annotation /// 8544 // epidermis development // traceable author statement	5922 // connexon complex // inferred from electronic annotation /// 16020 // membrane // inferred from electronic annotation /// 16021 // integral to membrane // inferred from electronic annotation /// 5921 // gap junction // inferred from electronic annotation	15285 // connexon channel activity // inferred from electronic annotation	Calcium_regulation_in_cardiac_cells // GenMAPP
chr1_35269872	chr1	35269872	234	234.685	0.433625	0.476319	588	1453.95	0.123523	0.694499	42	62.9	0.346987	9204	NM_007167	NM_007167.3	ZMYM6	intron	chr1_35269800(62.94,0.94,521)	NA	DELETION	-0.53	NO_CHANGE	0.08	7275 // development // traceable author statement	5634 // nucleus // inferred from electronic annotation	3677 // DNA binding // traceable author statement /// 8270 // zinc ion binding // inferred from electronic annotation /// 46872 // metal ion binding // inferred from electronic annotation	NA
chr1_35289918	chr1	35289918	10	21.243	0.21485	0.849866	47	90.5105	0.218379	0.726985	NA	NA	NA	NA	NA	NA	NA	NA	NA	NA	DELETION	-0.53	NO_CHANGE	0.08	NA	NA	NA	NA
chr1_35300166	chr1	35300166	10	10	0.43216	0.600985	10	10	0.413672	0.557837	NA	NA	NA	NA	NA	NA	NA	NA	NA	NA	DELETION	-0.53	NO_CHANGE	0.08	NA	NA	NA	NA
chr1_35359400	chr1	35359400	24	38.4397	0.333721	0.898681	395	463.144	0.490534	0.50336	NA	NA	NA	NA	NA	NA	NA	NA	NA	NA	DELETION	-0.53	NO_CHANGE	0.08	NA	NA	NA	NA
chr1_35371876	chr1	35371876	10	10	0.43216	0.717874	14	88.5847	0.00486451	0.171619	NA	NA	NA	NA	NA	NA	NA	NA	NA	LTR/ERV1	DELETION	-0.53	NO_CHANGE	0.08	NA	NA	NA	NA
chr1_35430388	chr1	35430388	494	739.459	0.365646	0.895479	918	1338.4	0.361366	0.650531	38.4	27	0.455845	6421	NM_005066	NM_005066.1	SFPQ	intron	chr1_35430130(72.20,0.90,1431)	NA	DELETION	-0.53	NO_CHANGE	0.08	398 // nuclear mRNA splicing, via spliceosome // inferred from electronic annotation /// 6281 // DNA repair // inferred from electronic annotation /// 6310 // DNA recombination // inferred from electronic annotation /// 6350 // transcription // inferred from electronic annotation /// 6355 // regulation of transcription, DNA-dependent // inferred from electronic annotation /// 8380 // RNA splicing…	5634 // nucleus // inferred from electronic annotation /// 5634 // nucleus // not recorded	166 // nucleotide binding // inferred from electronic annotation /// 3677 // DNA binding // inferred from electronic annotation /// 3723 // RNA binding // inferred from electronic annotation /// 5515 // protein binding // inferred from physical interaction /// 3676 // nucleic acid binding // inferred from electronic annotation	NA
chr1_35688490	chr1	35688490	14	10	0.274301	0.890883	224	232.054	0.434694	0.514262	149.2	221.5	0.392362	79932	NM_182686	NM_182686.1	KIAA0319L	intron	NA	NA	DELETION	-0.53	NO_CHANGE	0.08	7156 // homophilic cell adhesion // inferred from electronic annotation	16020 // membrane // inferred from electronic annotation /// 16021 // integral to membrane // inferred from electronic annotation	5509 // calcium ion binding // inferred from electronic annotation	NA
chr1_36150285	chr1	36150285	10	10	0.43216	0.504376	10	10	0.413672	0.525731	23.7	20.6	0.451122	26523	NM_012199	NM_012199.2	EIF2C1	intron	NA	NA	DELETION	-0.53	NO_CHANGE	0.08	6412 // protein biosynthesis // inferred from electronic annotation /// 6446 // regulation of translational initiation // traceable author statement	5850 // eukaryotic translation initiation factor 2 complex // traceable author statement	3743 // translation initiation factor activity // inferred from electronic annotation /// 3743 // translation initiation factor activity // traceable author statement /// 5515 // protein binding // inferred from physical interaction	NA
chr1_36251904	chr1	36251904	10	10	0.43216	0.494756	10	22.1462	0.161073	0.72427	133.1	146.4	0.465517	192669	NM_177422	NM_177422.1	EIF2C3	exon	NA	NA	DELETION	-0.53	NO_CHANGE	0.08	6412 // protein biosynthesis // inferred from electronic annotation	NA	3743 // translation initiation factor activity // inferred from electronic annotation	NA
chr1_36319264	chr1	36319264	10	10	0.43216	0.619043	10	10	0.413672	0.563219	NA	NA	NA	NA	NA	NA	NA	NA	NA	NA	DELETION	-0.53	NO_CHANGE	0.08	NA	NA	NA	NA
chr1_36322607	chr1	36322607	24	25.2893	0.45852	0.485423	132	134.803	0.426151	0.514613	10.3	1	0.0854391	27285	NM_014466	NM_014466.2	TEKT2	intron	chr1_36322150(69.95,0.80,561)	NA	DELETION	-0.53	NO_CHANGE	0.08	226 // microtubule cytoskeleton organization and biogenesis // inferred from electronic annotation	5874 // microtubule // inferred from electronic annotation	5198 // structural molecule activity // inferred from electronic annotation	NA
chr1_36324627	chr1	36324627	10	10	0.43216	0.701149	10	10	0.413672	0.583693	10.3	1	0.0854391	27285	NM_014466	NM_014466.2	TEKT2	intron	NA	NA	DELETION	-0.53	NO_CHANGE	0.08	226 // microtubule cytoskeleton organization and biogenesis // inferred from electronic annotation	5874 // microtubule // inferred from electronic annotation	5198 // structural molecule activity // inferred from electronic annotation	NA
chr1_36734184	chr1	36734184	195	213.442	0.477802	0.49224	463	445.812	0.391431	0.635069	NA	NA	NA	NA	NA	NA	NA	NA	NA	NA	DELETION	-0.53	NO_CHANGE	0.08	NA	NA	NA	NA
chr1_36762867	chr1	36762867	11	35.405	0.093508	0.655448	40	88.5847	0.161073	0.723506	NA	NA	NA	NA	NA	NA	NA	NA	NA	NA	DELETION	-0.53	NO_CHANGE	0.08	NA	NA	NA	NA
chr1_36792249	chr1	36792249	33	28.324	0.357301	0.90521	52	54.884	0.445877	0.511642	NA	NA	NA	NA	NA	NA	NA	NA	NA	NA	DELETION	-0.53	NO_CHANGE	0.08	NA	NA	NA	NA
chr1_36793300	chr1	36793300	45	51.5902	0.498658	0.499337	78	70.2901	0.353361	0.656075	NA	NA	NA	NA	NA	NA	NA	NA	NA	NA	DELETION	-0.53	NO_CHANGE	0.08	NA	NA	NA	NA
chr1_36820667	chr1	36820667	11	14.162	0.439887	0.471436	76	54.884	0.238003	0.716026	NA	NA	NA	NA	NA	NA	NA	NA	NA	NA	DELETION	-0.53	NO_CHANGE	0.08	NA	NA	NA	NA
chr1_36829581	chr1	36829581	10	10	0.43216	0.510188	10	12.5174	0.45102	0.507568	NA	NA	NA	NA	NA	NA	NA	NA	NA	NA	DELETION	-0.53	NO_CHANGE	0.08	NA	NA	NA	NA
chr1_36942166	chr1	36942166	34	21.243	0.220496	0.85088	48	32.7378	0.211973	0.72936	NA	NA	NA	NA	NA	NA	NA	NA	NA	NA	DELETION	-0.53	NO_CHANGE	0.08	NA	NA	NA	NA
chr1_36946633	chr1	36946633	10	10	0.43216	0.597514	10	15.406	0.330475	0.667687	NA	NA	NA	NA	NA	NA	NA	NA	NA	NA	DELETION	-0.53	NO_CHANGE	0.08	NA	NA	NA	NA
chr1_36983663	chr1	36983663	32	25.2893	0.318843	0.89598	157	188.724	0.475461	0.504135	NA	NA	NA	NA	NA	NA	NA	NA	NA	NA	DELETION	-0.53	NO_CHANGE	0.08	NA	NA	NA	NA
chr1_37022671	chr1	37022671	10	16.1852	0.328879	0.90055	10	28.8863	0.0816882	0.640432	NA	NA	NA	NA	NA	NA	NA	NA	NA	NA	DELETION	-0.53	NO_CHANGE	0.08	NA	NA	NA	NA
chr1_37142438	chr1	37142438	10	10	0.43216	0.539763	10	10	0.413672	0.53881	2.2	1.6	0.458151	2899	NM_000831	NM_000831.3	GRIK3	intron	NA	NA	DELETION	-0.53	NO_CHANGE	0.08	6811 // ion transport // inferred from electronic annotation /// 6813 // potassium ion transport // inferred from electronic annotation /// 7215 // glutamate signaling pathway // traceable author statement /// 6810 // transport // inferred from electronic annotation /// 6810 // transport // traceable author statement	5624 // membrane fraction // not recorded /// 5887 // integral to plasma membrane // traceable author statement /// 16020 // membrane // inferred from electronic annotation /// 45211 // postsynaptic membrane // inferred from electronic annotation /// 16021 // integral to membrane // inferred from electronic annotation	4872 // receptor activity // inferred from electronic annotation /// 4970 // ionotropic glutamate receptor activity // inferred from electronic annotation /// 5215 // transporter activity // inferred from electronic annotation /// 5216 // ion channel activity // inferred from electronic annotation /// 5234 // glutamate-gated ion channel activity // inferred from electronic annotation /// 5267 // …	NA
chr1_37272112	chr1	37272112	10	10	0.43216	0.491167	57	43.3295	0.26278	0.706751	2.2	1.6	0.458151	2899	NM_000831	NM_000831.3	GRIK3	intron	chr1_37271700(74.44,0.92,1651)	NA	DELETION	-0.53	NO_CHANGE	0.08	6811 // ion transport // inferred from electronic annotation /// 6813 // potassium ion transport // inferred from electronic annotation /// 7215 // glutamate signaling pathway // traceable author statement /// 6810 // transport // inferred from electronic annotation /// 6810 // transport // traceable author statement	5624 // membrane fraction // not recorded /// 5887 // integral to plasma membrane // traceable author statement /// 16020 // membrane // inferred from electronic annotation /// 45211 // postsynaptic membrane // inferred from electronic annotation /// 16021 // integral to membrane // inferred from electronic annotation	4872 // receptor activity // inferred from electronic annotation /// 4970 // ionotropic glutamate receptor activity // inferred from electronic annotation /// 5215 // transporter activity // inferred from electronic annotation /// 5216 // ion channel activity // inferred from electronic annotation /// 5234 // glutamate-gated ion channel activity // inferred from electronic annotation /// 5267 // …	NA
chr1_37272649	chr1	37272649	400	66.7638	0.00707595	0.169417	621	236.868	0.046217	0.534656	2.2	1.6	0.458151	2899	NM_000831	NM_000831.3	GRIK3	promotor	chr1_37271700(74.44,0.92,1651)	NA	DELETION	-0.53	NO_CHANGE	0.08	6811 // ion transport // inferred from electronic annotation /// 6813 // potassium ion transport // inferred from electronic annotation /// 7215 // glutamate signaling pathway // traceable author statement /// 6810 // transport // inferred from electronic annotation /// 6810 // transport // traceable author statement	5624 // membrane fraction // not recorded /// 5887 // integral to plasma membrane // traceable author statement /// 16020 // membrane // inferred from electronic annotation /// 45211 // postsynaptic membrane // inferred from electronic annotation /// 16021 // integral to membrane // inferred from electronic annotation	4872 // receptor activity // inferred from electronic annotation /// 4970 // ionotropic glutamate receptor activity // inferred from electronic annotation /// 5215 // transporter activity // inferred from electronic annotation /// 5216 // ion channel activity // inferred from electronic annotation /// 5234 // glutamate-gated ion channel activity // inferred from electronic annotation /// 5267 // …	NA
chr1_37570486	chr1	37570486	10	49.567	0.0307454	0.384706	21	78.956	0.0363798	0.489096	NA	NA	NA	NA	NA	NA	NA	NA	NA	NA	DELETION	-0.53	NO_CHANGE	0.08	NA	NA	NA	NA
chr1_37719850	chr1	37719850	115	10	0.00051047	0.0314382	144	10	9.72557e-06	0.00225263	92.7	26.5	0.198029	80149	NM_025079	NM_025079.2	ZC3H12A	exon	NA	NA	DELETION	-0.53	NO_CHANGE	0.08	NA	NA	NA	NA
chr1_37753038	chr1	37753038	37	58.6712	0.338375	0.900966	486	556.543	0.495151	0.50203	86.5	55.4	0.394179	64769	NM_022756	NM_022756.4	C1orf149	promotor	chr1_37752530(70.06,0.96,1031)	NA	DELETION	-0.53	NO_CHANGE	0.08	NA	NA	NA	NA
chr1_38184016	chr1	38184016	10	10	0.43216	0.85984	170	130.951	0.269386	0.695294	44	34.5	0.48815	3633	NM_005540	NM_005540.2	INPP5B	exon	NA	NA	DELETION	-0.53	NO_CHANGE	0.08	NA	16021 // integral to membrane // non-traceable author statement	4439 // phosphoinositide 5-phosphatase activity // inferred from electronic annotation /// 4445 // inositol-polyphosphate 5-phosphatase activity // non-traceable author statement /// 16787 // hydrolase activity // inferred from electronic annotation /// 4437 // inositol or phosphatidylinositol phosphatase activity // inferred from electronic annotation	Inositol phosphate metabolism // KEGG /// Phosphatidylinositol signaling system // KEGG
chr1_38490639	chr1	38490639	10	10.1157	0.437934	0.475925	27	32.7378	0.470227	0.505578	NA	NA	NA	NA	NA	NA	NA	NA	NA	NA	DELETION	-0.53	NO_CHANGE	0.08	NA	NA	NA	NA
chr1_38553147	chr1	38553147	59	95.0878	0.330839	0.894765	226	272.494	0.47362	0.505174	NA	NA	NA	NA	NA	NA	NA	NA	NA	LINE/L1	DELETION	-0.53	NO_CHANGE	0.08	NA	NA	NA	NA
chr1_38714523	chr1	38714523	17	84.9721	0.030012	0.382491	166	239.757	0.366728	0.649593	NA	NA	NA	NA	NA	NA	NA	NA	NA	NA	DELETION	-0.53	NO_CHANGE	0.08	NA	NA	NA	NA
chr1_38725300	chr1	38725300	10	14.162	0.392516	0.905012	22	30.8121	0.384465	0.638548	NA	NA	NA	NA	NA	NA	NA	NA	NA	NA	DELETION	-0.53	NO_CHANGE	0.08	NA	NA	NA	NA
chr1_38914097	chr1	38914097	10	13.1504	0.429249	0.910771	10	16.3689	0.297805	0.686788	NA	NA	NA	NA	NA	NA	NA	NA	NA	NA	DELETION	-0.53	NO_CHANGE	0.08	NA	NA	NA	NA
chr1_38963958	chr1	38963958	10	33.3819	0.0859766	0.636801	44	79.9188	0.245477	0.712944	NA	NA	NA	NA	NA	NA	NA	NA	NA	NA	DELETION	-0.53	NO_CHANGE	0.08	NA	NA	NA	NA
chr1_39057428	chr1	39057428	17	112.285	0.0126773	0.241845	35	162.726	0.0171292	0.352322	NA	NA	NA	NA	NA	NA	NA	NA	NA	NA	DELETION	-0.53	NO_CHANGE	0.08	NA	NA	NA	NA
chr1_39756383	chr1	39756383	10	10	0.43216	0.763653	10	10	0.413672	0.59649	2.9	1.8	0.418259	353500	NM_181809	NM_181809.3	BMP8A	intron	NA	NA	DELETION	-0.53	NO_CHANGE	0.08	40007 // growth // inferred from electronic annotation	5576 // extracellular region // inferred from electronic annotation	8083 // growth factor activity // inferred from electronic annotation	NA
chr1_39762417	chr1	39762417	10	10	0.43216	0.610993	146	161.763	0.475157	0.504089	2.9	1.8	0.418259	353500	NM_181809	NM_181809.3	BMP8A	intron	NA	NA	DELETION	-0.53	NO_CHANGE	0.08	40007 // growth // inferred from electronic annotation	5576 // extracellular region // inferred from electronic annotation	8083 // growth factor activity // inferred from electronic annotation	NA
chr1_39814598	chr1	39814598	282	332.807	0.483918	0.495713	404	394.78	0.40006	0.629608	1009.5	1313.2	0.421741	8761	NM_003819	NM_003819.2	PABPC4	promotor	chr1_39813910(70.64,1.01,1521)	NA	DELETION	-0.53	NO_CHANGE	0.08	6396 // RNA processing // traceable author statement /// 6401 // RNA catabolism // traceable author statement /// 6412 // protein biosynthesis // traceable author statement /// 7596 // blood coagulation // traceable author statement /// 9613 // response to pest, pathogen or parasite // traceable author statement	5737 // cytoplasm // inferred from direct assay /// 5737 // cytoplasm // traceable author statement	166 // nucleotide binding // inferred from electronic annotation /// 3676 // nucleic acid binding // inferred from electronic annotation /// 3723 // RNA binding // inferred from electronic annotation /// 5515 // protein binding // inferred from physical interaction /// 8143 // poly(A) binding // inferred from direct assay /// 8266 // poly(U) binding // inferred from direct assay /// 17130 // poly…	NA
chr1_40000330	chr1	40000330	10	13.1504	0.429249	0.918453	168	143.469	0.323489	0.671069	2.5	17.4	0.0316084	656	NM_001720	NM_001720.3	BMP8B	intron	NA	NA	DELETION	-0.53	NO_CHANGE	0.08	1503 // ossification // inferred from electronic annotation /// 30154 // cell differentiation // inferred from electronic annotation /// 40007 // growth // inferred from electronic annotation /// 51216 // cartilage development // inferred from electronic annotation /// 7275 // development // inferred from electronic annotation /// 1501 // skeletal development // traceable author statement	5576 // extracellular region // inferred from electronic annotation /// 5615 // extracellular space // inferred from electronic annotation	5125 // cytokine activity // inferred from electronic annotation /// 8083 // growth factor activity // inferred from electronic annotation	NA
chr1_40006334	chr1	40006334	10	10	0.43216	0.747596	10	10	0.413672	0.593598	2.5	17.4	0.0316084	656	NM_001720	NM_001720.3	BMP8B	intron	NA	NA	DELETION	-0.53	NO_CHANGE	0.08	1503 // ossification // inferred from electronic annotation /// 30154 // cell differentiation // inferred from electronic annotation /// 40007 // growth // inferred from electronic annotation /// 51216 // cartilage development // inferred from electronic annotation /// 7275 // development // inferred from electronic annotation /// 1501 // skeletal development // traceable author statement	5576 // extracellular region // inferred from electronic annotation /// 5615 // extracellular space // inferred from electronic annotation	5125 // cytokine activity // inferred from electronic annotation /// 8083 // growth factor activity // inferred from electronic annotation	NA
chr1_40123488	chr1	40123488	10	10	0.43216	0.545777	73	117.471	0.306853	0.679984	188.3	290	0.38837	54802	NM_017646	NM_017646.3	TRIT1	promotor	NA	NA	DELETION	-0.53	NO_CHANGE	0.08	8033 // tRNA processing // non-traceable author statement /// 8033 // tRNA processing // inferred from electronic annotation	5739 // mitochondrion // inferred from electronic annotation	166 // nucleotide binding // inferred from electronic annotation /// 4811 // tRNA isopentenyltransferase activity // traceable author statement /// 5524 // ATP binding // inferred from electronic annotation /// 8270 // zinc ion binding // inferred from electronic annotation /// 16740 // transferase activity // inferred from electronic annotation /// 46872 // metal ion binding // inferred from ele…	NA
chr1_40254152	chr1	40254152	10	10	0.43216	0.833912	142	93.3991	0.196354	0.73187	NA	NA	NA	NA	NA	NA	NA	NA	NA	NA	DELETION	-0.53	NO_CHANGE	0.08	NA	NA	NA	NA
chr1_40385700	chr1	40385700	10	10	0.43216	0.63361	10	10	0.413672	0.567424	NA	NA	NA	NA	NA	NA	NA	NA	NA	NA	DELETION	-0.53	NO_CHANGE	0.08	NA	NA	NA	NA
chr1_40418308	chr1	40418308	10	10	0.43216	0.524305	36	52.9583	0.356282	0.655501	9.8	9.6	0.400915	6018	NM_012421	NM_012421.3	RLF	intron	NA	NA	DELETION	-0.53	NO_CHANGE	0.08	6350 // transcription // inferred from electronic annotation /// 6355 // regulation of transcription, DNA-dependent // inferred from electronic annotation	5634 // nucleus // inferred from electronic annotation	3700 // transcription factor activity // traceable author statement /// 8270 // zinc ion binding // traceable author statement /// 46872 // metal ion binding // inferred from electronic annotation /// 3676 // nucleic acid binding // inferred from electronic annotation /// 3677 // DNA binding // inferred from electronic annotation /// 8270 // zinc ion binding // inferred from electronic annotation	NA
chr1_40492673	chr1	40492673	10	10	0.43216	0.579795	27	51.9954	0.218379	0.728123	NA	NA	NA	NA	NA	NA	NA	NA	NA	NA	DELETION	-0.53	NO_CHANGE	0.08	NA	NA	NA	NA
chr1_40612601	chr1	40612601	69	40.4629	0.197292	0.841829	90	65.4757	0.241488	0.717793	1.6	1.6	0.407714	64744	NM_022733	NM_022733.1	SMAP1L	intron	chr1_40612550(60.53,0.90,501)	NA	DELETION	-0.53	NO_CHANGE	0.08	43087 // regulation of GTPase activity // inferred from electronic annotation	NA	NA	NA
chr1_40636480	chr1	40636480	10	10	0.43216	0.609054	94	68.3643	0.241339	0.717853	1.6	1.6	0.407714	64744	NM_022733	NM_022733.1	SMAP1L	intron	NA	NA	DELETION	-0.53	NO_CHANGE	0.08	43087 // regulation of GTPase activity // inferred from electronic annotation	NA	NA	NA
chr1_40769901	chr1	40769901	2258	2646.27	0.487468	0.492297	2458	2905.96	0.485526	0.503556	12.6	31.6	0.162832	127396	NM_152373	NM_152373.2	ZNF684	promotor	chr1_40769790(58.97,0.87,461)	NA	DELETION	-0.53	NO_CHANGE	0.08	6355 // regulation of transcription, DNA-dependent // inferred from electronic annotation	5634 // nucleus // inferred from electronic annotation /// 5622 // intracellular // inferred from electronic annotation	3676 // nucleic acid binding // inferred from electronic annotation /// 8270 // zinc ion binding // inferred from electronic annotation	NA
chr1_40871464	chr1	40871464	10	19.2199	0.253951	0.881056	25	41.4037	0.291675	0.6899	10.7	5.9	0.421296	9783	NM_014747	NM_014747.2	RIMS3	intron	NA	NA	DELETION	-0.53	NO_CHANGE	0.08	6836 // neurotransmitter transport // inferred from electronic annotation /// 6887 // exocytosis // inferred from electronic annotation /// 6810 // transport // inferred from electronic annotation	45202 // synapse // inferred from electronic annotation	NA	NA
chr1_40889596	chr1	40889596	10	10	0.43216	0.688155	53	73.1787	0.392766	0.629661	10.7	5.9	0.421296	9783	NM_014747	NM_014747.2	RIMS3	intron	NA	NA	DELETION	-0.53	NO_CHANGE	0.08	6836 // neurotransmitter transport // inferred from electronic annotation /// 6887 // exocytosis // inferred from electronic annotation /// 6810 // transport // inferred from electronic annotation	45202 // synapse // inferred from electronic annotation	NA	NA
chr1_41021848	chr1	41021848	131	95.0878	0.281173	0.880328	318	282.123	0.344574	0.660537	34.4	9.5	0.209606	9132	NM_172163	NM_172163.1	KCNQ4	promotor	chr1_41021560(74.92,0.94,1531)	NA	DELETION	-0.53	NO_CHANGE	0.08	6812 // cation transport // inferred from electronic annotation /// 6813 // potassium ion transport // traceable author statement /// 7605 // sensory perception of sound // traceable author statement /// 6810 // transport // inferred from electronic annotation /// 6811 // ion transport // inferred from electronic annotation /// 6813 // potassium ion transport // inferred from electronic annotatio…	5624 // membrane fraction // not recorded /// 8076 // voltage-gated potassium channel complex // inferred from electronic annotation /// 16020 // membrane // inferred from electronic annotation /// 16021 // integral to membrane // inferred from electronic annotation /// 5887 // integral to plasma membrane // not recorded	5249 // voltage-gated potassium channel activity // inferred from electronic annotation /// 30955 // potassium ion binding // inferred from electronic annotation /// 5216 // ion channel activity // inferred from electronic annotation /// 5244 // voltage-gated ion channel activity // inferred from electronic annotation /// 5261 // cation channel activity // inferred from electronic annotation /// …	NA
chr1_41076032	chr1	41076032	10	10	0.43216	0.571626	10	10	0.413672	0.548909	34.4	9.5	0.209606	9132	NM_172163	NM_172163.1	KCNQ4	exon	chr1_41075980(66.30,0.76,1041)	NA	DELETION	-0.53	NO_CHANGE	0.08	6812 // cation transport // inferred from electronic annotation /// 6813 // potassium ion transport // traceable author statement /// 7605 // sensory perception of sound // traceable author statement /// 6810 // transport // inferred from electronic annotation /// 6811 // ion transport // inferred from electronic annotation /// 6813 // potassium ion transport // inferred from electronic annotatio…	5624 // membrane fraction // not recorded /// 8076 // voltage-gated potassium channel complex // inferred from electronic annotation /// 16020 // membrane // inferred from electronic annotation /// 16021 // integral to membrane // inferred from electronic annotation /// 5887 // integral to plasma membrane // not recorded	5249 // voltage-gated potassium channel activity // inferred from electronic annotation /// 30955 // potassium ion binding // inferred from electronic annotation /// 5216 // ion channel activity // inferred from electronic annotation /// 5244 // voltage-gated ion channel activity // inferred from electronic annotation /// 5261 // cation channel activity // inferred from electronic annotation /// …	NA
chr1_41204321	chr1	41204321	14	10	0.274301	0.887367	128	67.4014	0.116494	0.689167	NA	NA	NA	NA	NA	NA	NA	NA	NA	NA	DELETION	-0.53	NO_CHANGE	0.08	NA	NA	NA	NA
chr1_41205286	chr1	41205286	31	13.1504	0.103085	0.678601	122	103.028	0.317413	0.674352	NA	NA	NA	NA	NA	NA	NA	NA	NA	NA	DELETION	-0.53	NO_CHANGE	0.08	NA	NA	NA	NA
chr1_41245856	chr1	41245856	10	10	0.43216	0.818132	29	37.5522	0.430697	0.514216	447.6	777.7	0.351833	1503	NM_001905	NM_001905.2	CTPS	intron	NA	NA	DELETION	-0.53	NO_CHANGE	0.08	6139 // nucleobase, nucleoside, nucleotide and nucleic acid metabolism // traceable author statement /// 6221 // pyrimidine nucleotide biosynthesis // inferred from electronic annotation /// 6541 // glutamine metabolism // inferred from electronic annotation /// 42493 // response to drug // traceable author statement	NA	3883 // CTP synthase activity // traceable author statement /// 16874 // ligase activity // inferred from electronic annotation /// 3824 // catalytic activity // inferred from electronic annotation /// 3883 // CTP synthase activity // inferred from electronic annotation	Pyrimidine metabolism // KEGG
chr1_41600449	chr1	41600449	174	207.372	0.478937	0.492718	227	289.826	0.439134	0.513106	NA	NA	NA	NA	NA	NA	NA	NA	chr1_41599290(75.31,0.89,1701)	NA	DELETION	-0.53	NO_CHANGE	0.08	NA	NA	NA	NA
chr1_41620446	chr1	41620446	10	10	0.43216	0.810785	73	82.8075	0.489407	0.503319	NA	NA	NA	NA	NA	NA	NA	NA	chr1_41619800(74.21,0.94,1351)	NA	DELETION	-0.53	NO_CHANGE	0.08	NA	NA	NA	NA
chr1_41633998	chr1	41633998	10	10	0.43216	0.661131	15	23.1091	0.330475	0.668511	NA	NA	NA	NA	NA	NA	NA	NA	NA	NA	DELETION	-0.53	NO_CHANGE	0.08	NA	NA	NA	NA
chr1_41837638	chr1	41837638	16	10	0.220621	0.848134	45	56.8098	0.445904	0.511508	143.4	168	0.458284	59269	NM_024503	NM_024503.2	HIVEP3	intron	NA	NA	DELETION	-0.53	NO_CHANGE	0.08	45941 // positive regulation of transcription // inferred from direct assay /// 6355 // regulation of transcription, DNA-dependent // traceable author statement	5634 // nucleus // inferred from electronic annotation /// 5634 // nucleus // non-traceable author statement	3676 // nucleic acid binding // inferred from electronic annotation /// 8270 // zinc ion binding // inferred from electronic annotation /// 16563 // transcriptional activator activity // inferred from direct assay /// 46872 // metal ion binding // inferred from electronic annotation /// 3677 // DNA binding // traceable author statement /// 3700 // transcription factor activity // traceable author…	NA
chr1_41851591	chr1	41851591	10	10	0.43216	0.729013	42	39.478	0.377441	0.64102	143.4	168	0.458284	59269	NM_024503	NM_024503.2	HIVEP3	intron	NA	NA	DELETION	-0.53	NO_CHANGE	0.08	45941 // positive regulation of transcription // inferred from direct assay /// 6355 // regulation of transcription, DNA-dependent // traceable author statement	5634 // nucleus // inferred from electronic annotation /// 5634 // nucleus // non-traceable author statement	3676 // nucleic acid binding // inferred from electronic annotation /// 8270 // zinc ion binding // inferred from electronic annotation /// 16563 // transcriptional activator activity // inferred from direct assay /// 46872 // metal ion binding // inferred from electronic annotation /// 3677 // DNA binding // traceable author statement /// 3700 // transcription factor activity // traceable author…	NA
chr1_41988982	chr1	41988982	10	10	0.43216	0.605808	245	268.643	0.468866	0.505672	143.4	168	0.458284	59269	NM_024503	NM_024503.2	HIVEP3	intron	NA	NA	DELETION	-0.53	NO_CHANGE	0.08	45941 // positive regulation of transcription // inferred from direct assay /// 6355 // regulation of transcription, DNA-dependent // traceable author statement	5634 // nucleus // inferred from electronic annotation /// 5634 // nucleus // non-traceable author statement	3676 // nucleic acid binding // inferred from electronic annotation /// 8270 // zinc ion binding // inferred from electronic annotation /// 16563 // transcriptional activator activity // inferred from direct assay /// 46872 // metal ion binding // inferred from electronic annotation /// 3677 // DNA binding // traceable author statement /// 3700 // transcription factor activity // traceable author…	NA
chr1_42069157	chr1	42069157	10	10	0.43216	0.685185	18	29.8492	0.291002	0.6903	143.4	168	0.458284	59269	NM_024503	NM_024503.2	HIVEP3	intron	NA	NA	DELETION	-0.53	NO_CHANGE	0.08	45941 // positive regulation of transcription // inferred from direct assay /// 6355 // regulation of transcription, DNA-dependent // traceable author statement	5634 // nucleus // inferred from electronic annotation /// 5634 // nucleus // non-traceable author statement	3676 // nucleic acid binding // inferred from electronic annotation /// 8270 // zinc ion binding // inferred from electronic annotation /// 16563 // transcriptional activator activity // inferred from direct assay /// 46872 // metal ion binding // inferred from electronic annotation /// 3677 // DNA binding // traceable author statement /// 3700 // transcription factor activity // traceable author…	NA
chr1_42079965	chr1	42079965	10	10	0.43216	0.864198	54	68.3643	0.444211	0.512074	143.4	168	0.458284	59269	NM_024503	NM_024503.2	HIVEP3	intron	NA	NA	DELETION	-0.53	NO_CHANGE	0.08	45941 // positive regulation of transcription // inferred from direct assay /// 6355 // regulation of transcription, DNA-dependent // traceable author statement	5634 // nucleus // inferred from electronic annotation /// 5634 // nucleus // non-traceable author statement	3676 // nucleic acid binding // inferred from electronic annotation /// 8270 // zinc ion binding // inferred from electronic annotation /// 16563 // transcriptional activator activity // inferred from direct assay /// 46872 // metal ion binding // inferred from electronic annotation /// 3677 // DNA binding // traceable author statement /// 3700 // transcription factor activity // traceable author…	NA
chr1_42584318	chr1	42584318	10	10	0.43216	0.738247	41	55.8469	0.400715	0.629569	NA	NA	NA	NA	NA	NA	NA	NA	NA	NA	DELETION	-0.53	NO_CHANGE	0.08	NA	NA	NA	NA
chr1_42701516	chr1	42701516	849	1054.06	0.45821	0.485288	904	1109.24	0.463037	0.506798	NA	NA	NA	NA	NA	NA	NA	NA	chr1_42701330(60.71,0.97,491)	NA	DELETION	-0.53	NO_CHANGE	0.08	NA	NA	NA	NA
chr1_43023611	chr1	43023611	17	14.162	0.343201	0.90533	196	103.991	0.118758	0.691612	NA	NA	NA	NA	NA	NA	NA	NA	chr1_43023360(67.15,0.80,751)	NA	DELETION	-0.53	NO_CHANGE	0.08	NA	NA	NA	NA
chr1_43157735	chr1	43157735	10	10	0.43216	0.862983	80	95.3249	0.480773	0.504222	NA	NA	NA	NA	NA	NA	NA	NA	NA	NA	DELETION	-0.53	NO_CHANGE	0.08	NA	NA	NA	NA
chr1_43290041	chr1	43290041	10	10	0.43216	0.711331	140	10	1.17736e-05	0.00250883	NA	NA	NA	NA	NA	NA	NA	NA	NA	NA	DELETION	-0.53	NO_CHANGE	0.08	NA	NA	NA	NA
chr1_43386154	chr1	43386154	55	18.2083	0.0570244	0.531787	149	108.805	0.243265	0.713326	NA	NA	NA	440585	NM_001101376	NM_001101376.2	LOC440585	promotor	NA	NA	DELETION	-0.53	NO_CHANGE	0.08	NA	NA	NA	NA
chr1_43803876	chr1	43803876	10	10	0.43216	0.604933	22	24.0719	0.467585	0.506057	30	10.4	0.266563	5792	NM_002840	NM_002840.3	PTPRF	intron	NA	NA	DELETION	-0.53	NO_CHANGE	0.08	6470 // protein amino acid dephosphorylation // inferred from electronic annotation /// 7155 // cell adhesion // traceable author statement /// 7185 // transmembrane receptor protein tyrosine phosphatase signaling pathway // traceable author statement /// 7155 // cell adhesion // inferred from electronic annotation	5887 // integral to plasma membrane // traceable author statement /// 16020 // membrane // inferred from electronic annotation /// 16021 // integral to membrane // inferred from electronic annotation	4725 // protein tyrosine phosphatase activity // inferred from electronic annotation /// 4872 // receptor activity // inferred from electronic annotation /// 5001 // transmembrane receptor protein tyrosine phosphatase activity // traceable author statement /// 5515 // protein binding // inferred from electronic annotation /// 16787 // hydrolase activity // inferred from electronic annotation /// …	Cell adhesion molecules (CAMs) // KEGG /// Adherens junction // KEGG /// Jak-STAT signaling pathway // KEGG /// T cell receptor signaling pathway // KEGG /// B cell receptor signaling pathway // KEGG /// Leukocyte transendothelial migration // KEGG /// Insulin signaling pathway // KEGG /// Adipocytokine signaling pathway // KEGG /// Type I diabetes mellitus // KEGG /// Epithelial cell signaling i…
chr1_43952073	chr1	43952073	10	10	0.43216	0.544518	59	77.9931	0.418407	0.515068	20.9	14.2	0.472968	6487	NM_174971	NM_174971.1	ST3GAL3	intron	NA	NA	DELETION	-0.53	NO_CHANGE	0.08	6486 // protein amino acid glycosylation // inferred from electronic annotation	5795 // Golgi stack // inferred from electronic annotation /// 16020 // membrane // inferred from electronic annotation /// 16021 // integral to membrane // inferred from electronic annotation /// 30173 // integral to Golgi membrane // inferred from electronic annotation	8118 // N-acetyllactosaminide alpha-2,3-sialyltransferase activity // traceable author statement /// 8118 // N-acetyllactosaminide alpha-2,3-sialyltransferase activity // inferred from electronic annotation /// 8373 // sialyltransferase activity // inferred from electronic annotation /// 16740 // transferase activity // inferred from electronic annotation /// 16757 // transferase activity, transf…	Keratan sulfate biosynthesis // KEGG /// Blood group glycolipid biosynthesis - lactoseries // KEGG /// Glycan structures - biosynthesis 1 // KEGG /// Glycan structures - biosynthesis 2 // KEGG
chr1_43991471	chr1	43991471	10	10	0.43216	0.567085	10	10	0.413672	0.547682	20.9	14.2	0.472968	6487	NM_174971	NM_174971.1	ST3GAL3	intron	NA	NA	DELETION	-0.53	NO_CHANGE	0.08	6486 // protein amino acid glycosylation // inferred from electronic annotation	5795 // Golgi stack // inferred from electronic annotation /// 16020 // membrane // inferred from electronic annotation /// 16021 // integral to membrane // inferred from electronic annotation /// 30173 // integral to Golgi membrane // inferred from electronic annotation	8118 // N-acetyllactosaminide alpha-2,3-sialyltransferase activity // traceable author statement /// 8118 // N-acetyllactosaminide alpha-2,3-sialyltransferase activity // inferred from electronic annotation /// 8373 // sialyltransferase activity // inferred from electronic annotation /// 16740 // transferase activity // inferred from electronic annotation /// 16757 // transferase activity, transf…	Keratan sulfate biosynthesis // KEGG /// Blood group glycolipid biosynthesis - lactoseries // KEGG /// Glycan structures - biosynthesis 1 // KEGG /// Glycan structures - biosynthesis 2 // KEGG
chr1_44029038	chr1	44029038	10	10	0.43216	0.481662	10	10.5917	0.447981	0.509393	20.9	14.2	0.472968	6487	NM_174971	NM_174971.1	ST3GAL3	intron	NA	NA	DELETION	-0.53	NO_CHANGE	0.08	6486 // protein amino acid glycosylation // inferred from electronic annotation	5795 // Golgi stack // inferred from electronic annotation /// 16020 // membrane // inferred from electronic annotation /// 16021 // integral to membrane // inferred from electronic annotation /// 30173 // integral to Golgi membrane // inferred from electronic annotation	8118 // N-acetyllactosaminide alpha-2,3-sialyltransferase activity // traceable author statement /// 8118 // N-acetyllactosaminide alpha-2,3-sialyltransferase activity // inferred from electronic annotation /// 8373 // sialyltransferase activity // inferred from electronic annotation /// 16740 // transferase activity // inferred from electronic annotation /// 16757 // transferase activity, transf…	Keratan sulfate biosynthesis // KEGG /// Blood group glycolipid biosynthesis - lactoseries // KEGG /// Glycan structures - biosynthesis 1 // KEGG /// Glycan structures - biosynthesis 2 // KEGG
chr1_44073005	chr1	44073005	10	10	0.43216	0.55292	10	10	0.413672	0.543159	20.9	14.2	0.472968	6487	NM_174971	NM_174971.1	ST3GAL3	intron	NA	NA	DELETION	-0.53	NO_CHANGE	0.08	6486 // protein amino acid glycosylation // inferred from electronic annotation	5795 // Golgi stack // inferred from electronic annotation /// 16020 // membrane // inferred from electronic annotation /// 16021 // integral to membrane // inferred from electronic annotation /// 30173 // integral to Golgi membrane // inferred from electronic annotation	8118 // N-acetyllactosaminide alpha-2,3-sialyltransferase activity // traceable author statement /// 8118 // N-acetyllactosaminide alpha-2,3-sialyltransferase activity // inferred from electronic annotation /// 8373 // sialyltransferase activity // inferred from electronic annotation /// 16740 // transferase activity // inferred from electronic annotation /// 16757 // transferase activity, transf…	Keratan sulfate biosynthesis // KEGG /// Blood group glycolipid biosynthesis - lactoseries // KEGG /// Glycan structures - biosynthesis 1 // KEGG /// Glycan structures - biosynthesis 2 // KEGG
chr1_44153667	chr1	44153667	10	10	0.43216	0.601417	25	34.6636	0.390314	0.638801	20.9	14.2	0.472968	6487	NM_174971	NM_174971.1	ST3GAL3	intron	NA	NA	DELETION	-0.53	NO_CHANGE	0.08	6486 // protein amino acid glycosylation // inferred from electronic annotation	5795 // Golgi stack // inferred from electronic annotation /// 16020 // membrane // inferred from electronic annotation /// 16021 // integral to membrane // inferred from electronic annotation /// 30173 // integral to Golgi membrane // inferred from electronic annotation	8118 // N-acetyllactosaminide alpha-2,3-sialyltransferase activity // traceable author statement /// 8118 // N-acetyllactosaminide alpha-2,3-sialyltransferase activity // inferred from electronic annotation /// 8373 // sialyltransferase activity // inferred from electronic annotation /// 16740 // transferase activity // inferred from electronic annotation /// 16757 // transferase activity, transf…	Keratan sulfate biosynthesis // KEGG /// Blood group glycolipid biosynthesis - lactoseries // KEGG /// Glycan structures - biosynthesis 1 // KEGG /// Glycan structures - biosynthesis 2 // KEGG
chr1_44213067	chr1	44213067	10	10	0.43216	0.536868	37	67.4014	0.24408	0.713358	976.7	1358.8	0.399938	533	NM_004047	NM_004047.3	ATP6V0B	promotor	chr1_44212750(68.72,0.89,1261)	NA	DELETION	-0.53	NO_CHANGE	0.08	6811 // ion transport // inferred from electronic annotation /// 15986 // ATP synthesis coupled proton transport // inferred from electronic annotation /// 15992 // proton transport // traceable author statement /// 6754 // ATP biosynthesis // inferred from electronic annotation /// 6810 // transport // inferred from electronic annotation /// 15992 // proton transport // inferred from electronic …	5773 // vacuole // inferred from electronic annotation /// 16020 // membrane // inferred from electronic annotation /// 16469 // proton-transporting two-sector ATPase complex // inferred from electronic annotation /// 16021 // integral to membrane // inferred from electronic annotation /// 16021 // integral to membrane // traceable author statement	5215 // transporter activity // traceable author statement /// 16787 // hydrolase activity // inferred from electronic annotation /// 46872 // metal ion binding // inferred from electronic annotation /// 46933 // hydrogen-transporting ATP synthase activity, rotational mechanism // inferred from electronic annotation /// 46961 // hydrogen-transporting ATPase activity, rotational mechanism // infer…	Oxidative phosphorylation // KEGG /// ATP synthesis // KEGG /// Photosynthesis // KEGG /// Flagellar assembly // KEGG /// Type III secretion system // KEGG /// Epithelial cell signaling in Helicobacter pylori // KEGG
chr1_44213251	chr1	44213251	10	10	0.43216	0.656559	14	10	0.23288	0.71961	976.7	1358.8	0.399938	533	NM_004047	NM_004047.3	ATP6V0B	promotor	chr1_44212750(68.72,0.89,1261)	NA	DELETION	-0.53	NO_CHANGE	0.08	6811 // ion transport // inferred from electronic annotation /// 15986 // ATP synthesis coupled proton transport // inferred from electronic annotation /// 15992 // proton transport // traceable author statement /// 6754 // ATP biosynthesis // inferred from electronic annotation /// 6810 // transport // inferred from electronic annotation /// 15992 // proton transport // inferred from electronic …	5773 // vacuole // inferred from electronic annotation /// 16020 // membrane // inferred from electronic annotation /// 16469 // proton-transporting two-sector ATPase complex // inferred from electronic annotation /// 16021 // integral to membrane // inferred from electronic annotation /// 16021 // integral to membrane // traceable author statement	5215 // transporter activity // traceable author statement /// 16787 // hydrolase activity // inferred from electronic annotation /// 46872 // metal ion binding // inferred from electronic annotation /// 46933 // hydrogen-transporting ATP synthase activity, rotational mechanism // inferred from electronic annotation /// 46961 // hydrogen-transporting ATPase activity, rotational mechanism // infer…	Oxidative phosphorylation // KEGG /// ATP synthesis // KEGG /// Photosynthesis // KEGG /// Flagellar assembly // KEGG /// Type III secretion system // KEGG /// Epithelial cell signaling in Helicobacter pylori // KEGG
chr1_44259065	chr1	44259065	10	10	0.43216	0.636061	59	25.0348	0.0641582	0.596226	10	17.2	0.227934	6536	NM_001024845	NM_001024845.1	SLC6A9	intron	NA	NA	DELETION	-0.53	NO_CHANGE	0.08	6836 // neurotransmitter transport // inferred from electronic annotation /// 6865 // amino acid transport // inferred from electronic annotation /// 6810 // transport // inferred from electronic annotation /// 6810 // transport // traceable author statement	5624 // membrane fraction // traceable author statement /// 5887 // integral to plasma membrane // inferred from electronic annotation /// 5887 // integral to plasma membrane // traceable author statement /// 16020 // membrane // inferred from electronic annotation /// 16021 // integral to membrane // inferred from electronic annotation	5283 // sodium:amino acid symporter activity // inferred from electronic annotation /// 5328 // neurotransmitter:sodium symporter activity // inferred from electronic annotation /// 15171 // amino acid transporter activity // inferred from electronic annotation /// 15293 // symporter activity // inferred from electronic annotation /// 15375 // glycine:sodium symporter activity // traceable author…	NA
chr1_44426447	chr1	44426447	17	22.2546	0.431521	0.904246	139	163.689	0.487902	0.503594	NA	NA	NA	NA	NA	NA	NA	NA	NA	NA	DELETION	-0.53	NO_CHANGE	0.08	NA	NA	NA	NA
chr1_44473146	chr1	44473146	13	10	0.306648	0.893894	84	83.7704	0.412052	0.622946	2.3	17.5	0.0267611	79033	NM_024066	NM_024066.1	PRNPIP	intron	NA	NA	DELETION	-0.53	NO_CHANGE	0.08	NA	5622 // intracellular // inferred from electronic annotation	4527 // exonuclease activity // inferred from electronic annotation /// 16787 // hydrolase activity // inferred from electronic annotation /// 4518 // nuclease activity // inferred from electronic annotation	NA
chr1_44603075	chr1	44603075	60	20.2314	0.0597519	0.543197	131	66.4386	0.105693	0.678787	NA	NA	NA	NA	NA	NA	NA	NA	NA	NA	DELETION	-0.53	NO_CHANGE	0.08	NA	NA	NA	NA
chr1_44618129	chr1	44618129	10	10	0.43216	0.898604	10	10	0.413672	0.621207	NA	NA	NA	NA	NA	NA	NA	NA	NA	NA	DELETION	-0.53	NO_CHANGE	0.08	NA	NA	NA	NA
chr1_44650037	chr1	44650037	24	10	0.0990407	0.675347	92	101.102	0.470207	0.505608	136.1	191.1	0.407672	55182	NM_018150	NM_018150.2	C1orf164	intron	NA	NA	DELETION	-0.53	NO_CHANGE	0.08	6512 // ubiquitin cycle // inferred from electronic annotation	NA	5515 // protein binding // inferred from electronic annotation /// 8270 // zinc ion binding // inferred from electronic annotation /// 46872 // metal ion binding // inferred from electronic annotation	NA
chr1_44743741	chr1	44743741	10	16.1852	0.328879	0.901825	191	1583.93	0.00136621	0.0770175	136.1	191.1	0.407672	55182	NM_018150	NM_018150.2	C1orf164	intron	NA	NA	DELETION	-0.53	NO_CHANGE	0.08	6512 // ubiquitin cycle // inferred from electronic annotation	NA	5515 // protein binding // inferred from electronic annotation /// 8270 // zinc ion binding // inferred from electronic annotation /// 46872 // metal ion binding // inferred from electronic annotation	NA
chr1_44806985	chr1	44806985	25	10	0.090272	0.652291	51	92.4363	0.246496	0.712698	136.1	191.1	0.407672	55182	NM_018150	NM_018150.2	C1orf164	intron	NA	NA	DELETION	-0.53	NO_CHANGE	0.08	6512 // ubiquitin cycle // inferred from electronic annotation	NA	5515 // protein binding // inferred from electronic annotation /// 8270 // zinc ion binding // inferred from electronic annotation /// 46872 // metal ion binding // inferred from electronic annotation	NA
chr1_44852396	chr1	44852396	10	10	0.43216	0.497536	58	40.4409	0.221819	0.722744	136.1	191.1	0.407672	55182	NM_018150	NM_018150.2	C1orf164	intron	NA	NA	DELETION	-0.53	NO_CHANGE	0.08	6512 // ubiquitin cycle // inferred from electronic annotation	NA	5515 // protein binding // inferred from electronic annotation /// 8270 // zinc ion binding // inferred from electronic annotation /// 46872 // metal ion binding // inferred from electronic annotation	NA
chr1_44878855	chr1	44878855	26	41.4745	0.335605	0.899208	169	259.014	0.333338	0.665084	136.1	191.1	0.407672	55182	NM_018150	NM_018150.2	C1orf164	intron	NA	NA	DELETION	-0.53	NO_CHANGE	0.08	6512 // ubiquitin cycle // inferred from electronic annotation	NA	5515 // protein binding // inferred from electronic annotation /// 8270 // zinc ion binding // inferred from electronic annotation /// 46872 // metal ion binding // inferred from electronic annotation	NA
chr1_44998586	chr1	44998586	10	10	0.43216	0.55008	13	16.3689	0.447473	0.511655	272.9	949.3	0.176167	11004	NM_006845	NM_006845.2	KIF2C	exon	NA	NA	DELETION	-0.53	NO_CHANGE	0.08	7018 // microtubule-based movement // inferred from electronic annotation /// 7067 // mitosis // traceable author statement /// 8283 // cell proliferation // traceable author statement	775 // chromosome, pericentric region // inferred from electronic annotation /// 5634 // nucleus // inferred from electronic annotation /// 5871 // kinesin complex // traceable author statement /// 5874 // microtubule // inferred from electronic annotation /// 5875 // microtubule associated complex // inferred from electronic annotation	166 // nucleotide binding // inferred from electronic annotation /// 3777 // microtubule motor activity // traceable author statement /// 5524 // ATP binding // inferred from electronic annotation /// 19237 // centromeric DNA binding // traceable author statement /// 3774 // motor activity // inferred from electronic annotation /// 3777 // microtubule motor activity // inferred from electronic an…	NA
chr1_45044516	chr1	45044516	10	19.2199	0.253951	0.874931	163	158.875	0.398566	0.62986	NA	NA	NA	343521	NM_001013632	NM_001013632.2	LOC343521	exon	chr1_45044310(72.75,0.88,701)	NA	DELETION	-0.53	NO_CHANGE	0.08	NA	NA	NA	NA
chr1_45151912	chr1	45151912	10	10	0.43216	0.613844	10	10	0.413672	0.561783	222.9	839.3	0.160402	8891	NM_020365	NM_020365.2	EIF2B3	intron	NA	NA	DELETION	-0.53	NO_CHANGE	0.08	6412 // protein biosynthesis // inferred from electronic annotation /// 6413 // translational initiation // traceable author statement /// 9058 // biosynthesis // inferred from electronic annotation /// 9615 // response to virus // traceable author statement	5737 // cytoplasm // traceable author statement	3743 // translation initiation factor activity // inferred from electronic annotation /// 3743 // translation initiation factor activity // traceable author statement /// 16779 // nucleotidyltransferase activity // inferred from electronic annotation /// 8135 // translation factor activity, nucleic acid binding // traceable author statement	Translation_Factors // GenMAPP /// Translation_Factors // GenMAPP
chr1_45152234	chr1	45152234	10	10	0.43216	0.480531	39	41.4037	0.449381	0.509164	222.9	839.3	0.160402	8891	NM_020365	NM_020365.2	EIF2B3	intron	NA	NA	DELETION	-0.53	NO_CHANGE	0.08	6412 // protein biosynthesis // inferred from electronic annotation /// 6413 // translational initiation // traceable author statement /// 9058 // biosynthesis // inferred from electronic annotation /// 9615 // response to virus // traceable author statement	5737 // cytoplasm // traceable author statement	3743 // translation initiation factor activity // inferred from electronic annotation /// 3743 // translation initiation factor activity // traceable author statement /// 16779 // nucleotidyltransferase activity // inferred from electronic annotation /// 8135 // translation factor activity, nucleic acid binding // traceable author statement	Translation_Factors // GenMAPP /// Translation_Factors // GenMAPP
chr1_45248977	chr1	45248977	61	36.4166	0.20368	0.834176	148	153.098	0.433822	0.513944	123.4	179.1	0.387978	79654	NM_024602	NM_024602.5	HECTD3	intron	NA	NA	DELETION	-0.53	NO_CHANGE	0.08	6512 // ubiquitin cycle // inferred from electronic annotation /// 30071 // regulation of mitotic metaphase/anaphase transition // inferred from electronic annotation /// 6464 // protein modification // inferred from electronic annotation	5622 // intracellular // inferred from electronic annotation /// 5680 // anaphase-promoting complex // inferred from electronic annotation	4842 // ubiquitin-protein ligase activity // inferred from electronic annotation /// 5515 // protein binding // inferred from electronic annotation	NA
chr1_45695883	chr1	45695883	36	13.1504	0.0728608	0.596462	147	121.323	0.305084	0.680097	77.1	79.2	0.471546	10420	NM_007170	NM_007170.2	TESK2	exon	NA	NA	DELETION	-0.53	NO_CHANGE	0.08	6468 // protein amino acid phosphorylation // inferred from sequence or structural similarity /// 6915 // apoptosis // inferred from sequence or structural similarity /// 7242 // intracellular signaling cascade // inferred from sequence or structural similarity /// 7283 // spermatogenesis // inferred from sequence or structural similarity /// 30036 // actin cytoskeleton organization and biogenesi…	5634 // nucleus // inferred from sequence or structural similarity /// 5634 // nucleus // inferred from electronic annotation	166 // nucleotide binding // inferred from electronic annotation /// 287 // magnesium ion binding // inferred from electronic annotation /// 4674 // protein serine/threonine kinase activity // inferred from sequence or structural similarity /// 4713 // protein-tyrosine kinase activity // inferred from electronic annotation /// 5524 // ATP binding // inferred from electronic annotation /// 16740 /…	NA
chr1_45924721	chr1	45924721	65	84.9721	0.432222	0.475097	144	114.582	0.285916	0.691318	493.6	1247.6	0.245487	51249	NM_016486	NM_016486.3	TMEM69	promotor	chr1_45924380(63.66,0.91,1521)	NA	DELETION	-0.53	NO_CHANGE	0.08	NA	NA	NA	NA
chr1_46181874	chr1	46181874	10	10	0.43216	0.655344	45	48.1439	0.454028	0.506936	179.1	177.5	0.494328	23139	NM_015112	NM_015112.2	MAST2	intron	NA	NA	DELETION	-0.53	NO_CHANGE	0.08	6468 // protein amino acid phosphorylation // inferred from sequence or structural similarity /// 45075 // regulation of interleukin-12 biosynthesis // inferred from sequence or structural similarity /// 48515 // spermatid differentiation // inferred from sequence or structural similarity /// 6468 // protein amino acid phosphorylation // inferred from electronic annotation	5856 // cytoskeleton // inferred from electronic annotation /// 16020 // membrane // inferred from electronic annotation	166 // nucleotide binding // inferred from electronic annotation /// 287 // magnesium ion binding // inferred from sequence or structural similarity /// 4674 // protein serine/threonine kinase activity // inferred from electronic annotation /// 5515 // protein binding // inferred from physical interaction /// 5524 // ATP binding // inferred from sequence or structural similarity /// 16740 // tran…	NA
chr1_46570184	chr1	46570184	10	23.2662	0.18255	0.821881	22	44.2924	0.198992	0.729455	NA	NA	NA	NA	NA	NA	NA	NA	NA	NA	DELETION	-0.53	NO_CHANGE	0.08	NA	NA	NA	NA
chr1_46851170	chr1	46851170	10	12.1389	0.469615	0.490565	214	302.344	0.379411	0.640689	20.1	41	0.223283	148932	NM_145279	NM_145279.4	MOBKL2C	exon	NA	NA	DELETION	-0.53	NO_CHANGE	0.08	NA	NA	16301 // kinase activity // inferred from electronic annotation /// 8270 // zinc ion binding // inferred from electronic annotation /// 46872 // metal ion binding // inferred from electronic annotation	NA
chr1_46956864	chr1	46956864	246	195.233	0.320766	0.898068	807	790.523	0.401504	0.629138	0.9	2	0.136092	9813	NM_014774	NM_014774.1	KIAA0494	promotor	NA	NA	DELETION	-0.53	NO_CHANGE	0.08	NA	NA	5509 // calcium ion binding // inferred from electronic annotation	NA
chr1_47470448	chr1	47470448	10	10	0.43216	0.529368	24	26.9606	0.483507	0.504064	NA	NA	NA	NA	NA	NA	NA	NA	chr1_47469820(63.17,0.97,1131)	NA	DELETION	-0.53	NO_CHANGE	0.08	NA	NA	NA	NA
chr1_47532063	chr1	47532063	27	41.4745	0.35332	0.901232	115	120.36	0.44082	0.512686	NA	NA	NA	6491	NM_001048166	NM_001048166.1	STIL	intron	NA	NA	DELETION	-0.53	NO_CHANGE	0.08	NA	NA	NA	NA
chr1_47578125	chr1	47578125	10	10	0.43216	0.898253	215	152.135	0.228535	0.721995	567.1	1200.6	0.292107	51727	NM_016308	NM_016308.1	CMPK	intron	NA	NA	DELETION	-0.53	NO_CHANGE	0.08	6139 // nucleobase, nucleoside, nucleotide and nucleic acid metabolism // inferred from electronic annotation /// 9220 // pyrimidine ribonucleotide biosynthesis // traceable author statement /// 6221 // pyrimidine nucleotide biosynthesis // inferred from electronic annotation	5634 // nucleus // traceable author statement /// 5737 // cytoplasm // traceable author statement /// 5634 // nucleus // inferred from electronic annotation	166 // nucleotide binding // inferred from electronic annotation /// 4127 // cytidylate kinase activity // inferred from electronic annotation /// 4849 // uridine kinase activity // traceable author statement /// 5524 // ATP binding // inferred from electronic annotation /// 16301 // kinase activity // inferred from electronic annotation /// 16740 // transferase activity // inferred from electron…	Pyrimidine metabolism // KEGG
chr1_47615316	chr1	47615316	304	122.4	0.0916407	0.655953	420	218.573	0.113028	0.686384	567.1	1200.6	0.292107	51727	NM_016308	NM_016308.1	CMPK	exon	NA	NA	DELETION	-0.53	NO_CHANGE	0.08	6139 // nucleobase, nucleoside, nucleotide and nucleic acid metabolism // inferred from electronic annotation /// 9220 // pyrimidine ribonucleotide biosynthesis // traceable author statement /// 6221 // pyrimidine nucleotide biosynthesis // inferred from electronic annotation	5634 // nucleus // traceable author statement /// 5737 // cytoplasm // traceable author statement /// 5634 // nucleus // inferred from electronic annotation	166 // nucleotide binding // inferred from electronic annotation /// 4127 // cytidylate kinase activity // inferred from electronic annotation /// 4849 // uridine kinase activity // traceable author statement /// 5524 // ATP binding // inferred from electronic annotation /// 16301 // kinase activity // inferred from electronic annotation /// 16740 // transferase activity // inferred from electron…	Pyrimidine metabolism // KEGG
chr1_47671961	chr1	47671961	10	10	0.43216	0.573691	18	33.7007	0.231208	0.72135	NA	NA	NA	NA	NA	NA	NA	NA	chr1_47671670(59.48,0.81,481)	NA	DELETION	-0.53	NO_CHANGE	0.08	NA	NA	NA	NA
chr1_47678001	chr1	47678001	13	32.3703	0.160543	0.798743	249	492.993	0.206162	0.729027	7.8	14.1	0.225724	2306	NM_004474	NM_004474.3	FOXD2	promotor	chr1_47675390(73.26,0.90,2961)	NA	DELETION	-0.53	NO_CHANGE	0.08	6350 // transcription // inferred from electronic annotation /// 6355 // regulation of transcription, DNA-dependent // inferred from electronic annotation	5634 // nucleus // inferred from electronic annotation	3700 // transcription factor activity // inferred from electronic annotation /// 3700 // transcription factor activity // traceable author statement /// 43565 // sequence-specific DNA binding // inferred from electronic annotation /// 3677 // DNA binding // inferred from electronic annotation	NA
chr1_47711858	chr1	47711858	37	61.7059	0.315188	0.8942	118	145.395	0.460521	0.506961	NA	NA	NA	NA	NA	NA	NA	NA	NA	NA	DELETION	-0.53	NO_CHANGE	0.08	NA	NA	NA	NA
chr1_47717272	chr1	47717272	10	10	0.43216	0.671202	46	30.8121	0.204106	0.728401	NA	NA	NA	NA	NA	NA	NA	NA	NA	NA	DELETION	-0.53	NO_CHANGE	0.08	NA	NA	NA	NA
chr1_47810511	chr1	47810511	35	15.1736	0.108145	0.691202	210	379.374	0.24807	0.712224	NA	NA	NA	NA	NA	NA	NA	NA	NA	NA	DELETION	-0.53	NO_CHANGE	0.08	NA	NA	NA	NA
chr1_47962910	chr1	47962910	18	51.5902	0.120685	0.727491	48	85.6961	0.253783	0.710813	NA	NA	NA	NA	NA	NA	NA	NA	NA	NA	DELETION	-0.53	NO_CHANGE	0.08	NA	NA	NA	NA
chr1_48117817	chr1	48117817	10	10	0.43216	0.899833	17	11.5545	0.21045	0.730489	NA	NA	NA	NA	NA	NA	NA	NA	NA	NA	DELETION	-0.53	NO_CHANGE	0.08	NA	NA	NA	NA
chr1_48222696	chr1	48222696	10	10	0.43216	0.619835	18	66.4386	0.0386743	0.499159	NA	NA	NA	NA	NA	NA	NA	NA	chr1_48222490(69.58,0.93,401)	NA	DELETION	-0.53	NO_CHANGE	0.08	NA	NA	NA	NA
chr1_48230113	chr1	48230113	22	45.5208	0.224778	0.855475	351	277.309	0.28224	0.694087	NA	NA	NA	NA	NA	NA	NA	NA	NA	NA	DELETION	-0.53	NO_CHANGE	0.08	NA	NA	NA	NA
chr1_48236266	chr1	48236266	17	65.7522	0.0601293	0.545	163	180.058	0.473343	0.505283	NA	NA	NA	NA	NA	NA	NA	NA	chr1_48235340(77.13,0.90,1011)	NA	DELETION	-0.53	NO_CHANGE	0.08	NA	NA	NA	NA
chr1_48794732	chr1	48794732	10	10	0.43216	0.571732	10	10	0.413672	0.548943	NA	NA	NA	NA	NA	NA	NA	NA	NA	NA	DELETION	-0.53	NO_CHANGE	0.08	NA	NA	NA	NA
chr1_48891860	chr1	48891860	30	50.5786	0.31028	0.887843	68	95.3249	0.383932	0.639007	10	9.3	0.417454	84871	NM_032785	NM_032785.2	AGBL4	intron	NA	NA	DELETION	-0.53	NO_CHANGE	0.08	6508 // proteolysis // inferred from electronic annotation	NA	4182 // carboxypeptidase A activity // inferred from electronic annotation	NA
chr1_48980036	chr1	48980036	10	10	0.43216	0.776663	10	10	0.413672	0.599248	10	9.3	0.417454	84871	NM_032785	NM_032785.2	AGBL4	intron	NA	NA	DELETION	-0.53	NO_CHANGE	0.08	6508 // proteolysis // inferred from electronic annotation	NA	4182 // carboxypeptidase A activity // inferred from electronic annotation	NA
chr1_49934972	chr1	49934972	122	119.366	0.421245	0.912597	290	317.75	0.468417	0.505674	NA	NA	NA	NA	NA	NA	NA	NA	NA	NA	DELETION	-0.53	NO_CHANGE	0.08	NA	NA	NA	NA
chr1_50657409	chr1	50657409	10	10	0.43216	0.768368	10	110.731	0.000295535	0.0259159	NA	NA	NA	63950	NM_032110	NM_032110.1	DMRTA2	exon	chr1_50656870(73.17,0.88,1281)	NA	DELETION	-0.53	NO_CHANGE	0.08	NA	NA	NA	NA
chr1_50657588	chr1	50657588	30	54.6249	0.276532	0.87897	133	330.267	0.122212	0.692792	NA	NA	NA	63950	NM_032110	NM_032110.1	DMRTA2	exon	chr1_50656870(73.17,0.88,1281)	NA	DELETION	-0.53	NO_CHANGE	0.08	NA	NA	NA	NA
chr1_50664925	chr1	50664925	10	10	0.43216	0.497294	77	80.8817	0.442997	0.512505	NA	NA	NA	NA	NA	NA	NA	NA	NA	NA	DELETION	-0.53	NO_CHANGE	0.08	NA	NA	NA	NA
chr1_50665532	chr1	50665532	10	25.2893	0.15577	0.792766	34	61.6242	0.246496	0.712601	NA	NA	NA	NA	NA	NA	NA	NA	chr1_50665100(60.89,0.84,951)	NA	DELETION	-0.53	NO_CHANGE	0.08	NA	NA	NA	NA
chr1_50712884	chr1	50712884	10	15.1736	0.359151	0.894687	62	82.8075	0.412303	0.622618	18.9	26.1	0.309036	11124	NM_007051	NM_007051.2	FAF1	intron	NA	NA	DELETION	-0.53	NO_CHANGE	0.08	6915 // apoptosis // inferred from electronic annotation /// 7253 // cytoplasmic sequestering of NF-kappaB // inferred from mutant phenotype /// 8219 // cell death // inferred from mutant phenotype /// 31334 // positive regulation of protein complex assembly // inferred from mutant phenotype /// 42176 // regulation of protein catabolism // inferred from mutant phenotype /// 43065 // positive regu…	5634 // nucleus // inferred from direct assay /// 5829 // cytosol // inferred from direct assay /// 31265 // CD95 death-inducing signaling complex // non-traceable author statement /// 48471 // perinuclear region // inferred from direct assay /// 5634 // nucleus // inferred from electronic annotation	8605 // protein kinase CK2 regulator activity // non-traceable author statement /// 19901 // protein kinase binding // inferred from direct assay /// 30191 // Hsp70/Hsc70 protein inhibitor activity // inferred from direct assay /// 31072 // heat shock protein binding // inferred from direct assay /// 51059 // NF-kappaB binding // inferred from physical interaction /// 5515 // protein binding // i…	NA
chr1_51607618	chr1	51607618	10	10	0.43216	0.533911	10	10	0.413672	0.536743	11.7	4.6	0.331297	2060	NM_001981	NM_001981.2	EPS15	intron	NA	NA	DELETION	-0.53	NO_CHANGE	0.08	7173 // epidermal growth factor receptor signaling pathway // traceable author statement /// 8283 // cell proliferation // traceable author statement /// 16050 // vesicle organization and biogenesis // traceable author statement	5905 // coated pit // traceable author statement /// 5886 // plasma membrane // inferred from direct assay	4872 // receptor activity // inferred from electronic annotation /// 5509 // calcium ion binding // inferred from electronic annotation /// 5515 // protein binding // inferred from physical interaction	NA
chr1_52158235	chr1	52158235	10	10	0.43216	0.548998	19	38.5151	0.196103	0.731832	27.1	3.8	0.078261	5865	NM_002867	NM_002867.2	RAB3B	exon	NA	NA	DELETION	-0.53	NO_CHANGE	0.08	7264 // small GTPase mediated signal transduction // inferred from electronic annotation /// 15031 // protein transport // inferred from electronic annotation /// 6810 // transport // inferred from electronic annotation	16020 // membrane // inferred from electronic annotation	166 // nucleotide binding // inferred from electronic annotation /// 3924 // GTPase activity // traceable author statement /// 5525 // GTP binding // inferred from electronic annotation	NA
chr1_52272076	chr1	52272076	30	36.4166	0.469615	0.49252	2222	3070.62	0.392265	0.629757	69.7	127.2	0.322493	112970	NM_138417	NM_138417.2	KTI12	promotor	chr1_52271100(63.05,0.96,1181)	NA	DELETION	-0.53	NO_CHANGE	0.08	NA	NA	NA	NA
chr1_52381055	chr1	52381055	45	71.8216	0.335353	0.898759	54	89.5476	0.291002	0.689839	8.2	15.7	0.205311	9372	NM_007324	NM_007324.2	ZFYVE9	intron	chr1_52380020(74.06,0.90,1231)	NA	DELETION	-0.53	NO_CHANGE	0.08	6897 // endocytosis // non-traceable author statement /// 7181 // transforming growth factor beta receptor complex assembly // traceable author statement /// 7183 // SMAD protein heteromerization // traceable author statement /// 7184 // SMAD protein nuclear translocation // traceable author statement /// 7179 // transforming growth factor beta receptor signaling pathway // non-traceable author s…	5737 // cytoplasm // non-traceable author statement /// 5769 // early endosome // non-traceable author statement	4872 // receptor activity // inferred from electronic annotation /// 5515 // protein binding // inferred from physical interaction /// 8236 // serine-type peptidase activity // non-traceable author statement /// 8270 // zinc ion binding // inferred from electronic annotation /// 46872 // metal ion binding // inferred from electronic annotation	TGF_Beta_Signaling_Pathway // GenMAPP
chr1_52387913	chr1	52387913	10	10	0.43216	0.728897	84	123.248	0.357756	0.653978	8.2	15.7	0.205311	9372	NM_007324	NM_007324.2	ZFYVE9	intron	NA	NA	DELETION	-0.53	NO_CHANGE	0.08	6897 // endocytosis // non-traceable author statement /// 7181 // transforming growth factor beta receptor complex assembly // traceable author statement /// 7183 // SMAD protein heteromerization // traceable author statement /// 7184 // SMAD protein nuclear translocation // traceable author statement /// 7179 // transforming growth factor beta receptor signaling pathway // non-traceable author s…	5737 // cytoplasm // non-traceable author statement /// 5769 // early endosome // non-traceable author statement	4872 // receptor activity // inferred from electronic annotation /// 5515 // protein binding // inferred from physical interaction /// 8236 // serine-type peptidase activity // non-traceable author statement /// 8270 // zinc ion binding // inferred from electronic annotation /// 46872 // metal ion binding // inferred from electronic annotation	TGF_Beta_Signaling_Pathway // GenMAPP
chr1_52936452	chr1	52936452	42	24.2777	0.192238	0.831082	66	52.9583	0.290255	0.690064	158	282.9	0.346526	65260	NM_023077	NM_023077.1	C1orf163	intron	chr1_52935930(64.78,0.90,991)	NA	DELETION	-0.53	NO_CHANGE	0.08	NA	NA	5488 // binding // inferred from electronic annotation	NA
chr1_52941141	chr1	52941141	131	83.9605	0.230248	0.866847	199	136.729	0.215229	0.732054	NA	NA	NA	NA	NA	NA	NA	NA	NA	NA	DELETION	-0.53	NO_CHANGE	0.08	NA	NA	NA	NA
chr1_52962507	chr1	52962507	28	42.486	0.359151	0.896783	253	425.592	0.283595	0.691749	NA	NA	NA	NA	NA	NA	NA	NA	NA	NA	DELETION	-0.53	NO_CHANGE	0.08	NA	NA	NA	NA
chr1_53046362	chr1	53046362	10	10	0.43216	0.599771	104	94.362	0.357224	0.654746	97.8	147.8	0.376963	79699	NM_024646	NM_024646.1	ZYG11B	intron	NA	NA	DELETION	-0.53	NO_CHANGE	0.08	NA	NA	5488 // binding // inferred from electronic annotation	NA
chr1_53259148	chr1	53259148	10	10	0.43216	0.501273	17	32.7378	0.218379	0.724608	515.1	1334.5	0.239322	6342	NM_001007250	NM_001007250.1	SCP2	intron	NA	NA	DELETION	-0.53	NO_CHANGE	0.08	6694 // steroid biosynthesis // traceable author statement /// 6869 // lipid transport // inferred from electronic annotation	5739 // mitochondrion // inferred from electronic annotation /// 5777 // peroxisome // traceable author statement	5498 // sterol carrier activity // inferred from electronic annotation /// 5498 // sterol carrier activity // traceable author statement /// 8289 // lipid binding // inferred from electronic annotation /// 16740 // transferase activity // inferred from electronic annotation	NA
chr1_53564315	chr1	53564315	70	63.7291	0.385703	0.90209	160	149.246	0.373031	0.642752	151.7	155	0.486484	7804	NM_017522	NM_017522.3	LRP8	intron	chr1_53564180(67.51,0.85,1251)	NA	DELETION	-0.53	NO_CHANGE	0.08	6508 // proteolysis // non-traceable author statement /// 6629 // lipid metabolism // inferred from sequence or structural similarity /// 6629 // lipid metabolism // non-traceable author statement /// 6897 // endocytosis // inferred from direct assay /// 6897 // endocytosis // inferred from sequence or structural similarity /// 7165 // signal transduction // inferred from sequence or structural s…	5886 // plasma membrane // inferred from sequence or structural similarity /// 5886 // plasma membrane // non-traceable author statement /// 16020 // membrane // inferred from electronic annotation /// 16021 // integral to membrane // Unknown /// 16021 // integral to membrane // inferred from electronic annotation	4872 // receptor activity // inferred from electronic annotation /// 4888 // transmembrane receptor activity // inferred from sequence or structural similarity /// 4888 // transmembrane receptor activity // traceable author statement /// 5509 // calcium ion binding // inferred from electronic annotation /// 8034 // lipoprotein binding // Unknown /// 30227 // apolipoprotein E receptor activity // …	NA
chr1_53619759	chr1	53619759	10	10.1157	0.437934	0.47017	32	59.6984	0.232867	0.721141	NA	NA	NA	NA	NA	NA	NA	NA	NA	NA	DELETION	-0.53	NO_CHANGE	0.08	NA	NA	NA	NA
chr1_53699011	chr1	53699011	10	11.1273	0.486161	0.491512	23	33.7007	0.358528	0.650922	2.6	0.9	0.219357	63948	NM_033067	NM_033067.1	DMRTB1	intron	NA	NA	DELETION	-0.53	NO_CHANGE	0.08	6355 // regulation of transcription, DNA-dependent // inferred from electronic annotation /// 7548 // sex differentiation // inferred from electronic annotation	5634 // nucleus // inferred from electronic annotation	3677 // DNA binding // inferred from electronic annotation /// 3700 // transcription factor activity // inferred from electronic annotation	NA
chr1_53771274	chr1	53771274	41	48.5555	0.482151	0.494211	43	51.0325	0.483196	0.504381	2.6	1.6	0.399096	148979	NM_147193	NM_147193.1	GLIS1	intron	NA	NA	DELETION	-0.53	NO_CHANGE	0.08	122 // negative regulation of transcription from RNA polymerase II promoter // inferred from sequence or structural similarity /// 6350 // transcription // inferred from electronic annotation /// 6355 // regulation of transcription, DNA-dependent // inferred from electronic annotation /// 45944 // positive regulation of transcription from RNA polymerase II promoter // inferred from sequence or st…	5634 // nucleus // inferred from sequence or structural similarity /// 5634 // nucleus // inferred from electronic annotation	3677 // DNA binding // inferred from electronic annotation /// 3704 // specific RNA polymerase II transcription factor activity // inferred from sequence or structural similarity /// 8270 // zinc ion binding // inferred from electronic annotation /// 46872 // metal ion binding // inferred from electronic annotation /// 3676 // nucleic acid binding // inferred from electronic annotation	NA
chr1_53831705	chr1	53831705	10	29.3356	0.114833	0.712989	12	51.9954	0.0222193	0.397207	2.6	1.6	0.399096	148979	NM_147193	NM_147193.1	GLIS1	intron	NA	NA	DELETION	-0.53	NO_CHANGE	0.08	122 // negative regulation of transcription from RNA polymerase II promoter // inferred from sequence or structural similarity /// 6350 // transcription // inferred from electronic annotation /// 6355 // regulation of transcription, DNA-dependent // inferred from electronic annotation /// 45944 // positive regulation of transcription from RNA polymerase II promoter // inferred from sequence or st…	5634 // nucleus // inferred from sequence or structural similarity /// 5634 // nucleus // inferred from electronic annotation	3677 // DNA binding // inferred from electronic annotation /// 3704 // specific RNA polymerase II transcription factor activity // inferred from sequence or structural similarity /// 8270 // zinc ion binding // inferred from electronic annotation /// 46872 // metal ion binding // inferred from electronic annotation /// 3676 // nucleic acid binding // inferred from electronic annotation	NA
chr1_53965781	chr1	53965781	10	39.4513	0.0571754	0.527881	25	85.6961	0.0490766	0.545241	2.6	1.6	0.399096	148979	NM_147193	NM_147193.1	GLIS1	intron	NA	NA	DELETION	-0.53	NO_CHANGE	0.08	122 // negative regulation of transcription from RNA polymerase II promoter // inferred from sequence or structural similarity /// 6350 // transcription // inferred from electronic annotation /// 6355 // regulation of transcription, DNA-dependent // inferred from electronic annotation /// 45944 // positive regulation of transcription from RNA polymerase II promoter // inferred from sequence or st…	5634 // nucleus // inferred from sequence or structural similarity /// 5634 // nucleus // inferred from electronic annotation	3677 // DNA binding // inferred from electronic annotation /// 3704 // specific RNA polymerase II transcription factor activity // inferred from sequence or structural similarity /// 8270 // zinc ion binding // inferred from electronic annotation /// 46872 // metal ion binding // inferred from electronic annotation /// 3676 // nucleic acid binding // inferred from electronic annotation	NA
chr1_54012237	chr1	54012237	15	10	0.245784	0.881274	78	64.5128	0.306222	0.680567	840.9	2062.2	0.233708	55706	NM_018087	NM_018087.3	TMEM48	intron	NA	NA	DELETION	-0.53	NO_CHANGE	0.08	NA	16021 // integral to membrane // inferred from electronic annotation	NA	NA
chr1_54076349	chr1	54076349	50	52.6018	0.45771	0.484999	148	159.838	0.459702	0.506949	840.9	2062.2	0.233708	55706	NM_018087	NM_018087.3	TMEM48	intron	chr1_54076260(68.26,0.86,751)	NA	DELETION	-0.53	NO_CHANGE	0.08	NA	16021 // integral to membrane // inferred from electronic annotation	NA	NA
chr1_54104525	chr1	54104525	10	10	0.43216	0.769781	35	31.775	0.357554	0.654677	230.4	275.8	0.461099	54432	NM_018982	NM_018982.3	YIPF1	exon	NA	NA	DELETION	-0.53	NO_CHANGE	0.08	NA	NA	NA	NA
chr1_54117500	chr1	54117500	34	26.3009	0.309162	0.888461	282	244.571	0.331964	0.664583	230.4	275.8	0.461099	54432	NM_018982	NM_018982.3	YIPF1	intron	NA	NA	DELETION	-0.53	NO_CHANGE	0.08	NA	NA	NA	NA
chr1_54464677	chr1	54464677	10	10	0.43216	0.494517	65	155.986	0.133053	0.708451	NA	NA	NA	NA	NA	NA	NA	NA	NA	NA	DELETION	-0.53	NO_CHANGE	0.08	NA	NA	NA	NA
chr1_54537088	chr1	54537088	45	10	0.0183779	0.30101	56	21.1833	0.0450071	0.529865	2.7	2.4	0.474054	23648	NM_001009955	NM_001009955.2	SSBP3	intron	NA	NA	DELETION	-0.53	NO_CHANGE	0.08	6355 // regulation of transcription, DNA-dependent // inferred from electronic annotation /// 45449 // regulation of transcription // inferred from sequence or structural similarity /// 6350 // transcription // inferred from electronic annotation	5634 // nucleus // inferred from electronic annotation /// 5634 // nucleus // inferred from sequence or structural similarity	3677 // DNA binding // inferred from electronic annotation /// 3697 // single-stranded DNA binding // inferred from electronic annotation /// 3697 // single-stranded DNA binding // inferred from sequence or structural similarity /// 30528 // transcription regulator activity // inferred from electronic annotation	NA
chr1_54571208	chr1	54571208	17	30.3472	0.285042	0.883356	35	54.884	0.320788	0.672272	2.7	2.4	0.474054	23648	NM_001009955	NM_001009955.2	SSBP3	intron	NA	NA	DELETION	-0.53	NO_CHANGE	0.08	6355 // regulation of transcription, DNA-dependent // inferred from electronic annotation /// 45449 // regulation of transcription // inferred from sequence or structural similarity /// 6350 // transcription // inferred from electronic annotation	5634 // nucleus // inferred from electronic annotation /// 5634 // nucleus // inferred from sequence or structural similarity	3677 // DNA binding // inferred from electronic annotation /// 3697 // single-stranded DNA binding // inferred from electronic annotation /// 3697 // single-stranded DNA binding // inferred from sequence or structural similarity /// 30528 // transcription regulator activity // inferred from electronic annotation	NA
chr1_54588792	chr1	54588792	21	22.2546	0.461403	0.487483	144	165.615	0.497767	0.50196	2.7	2.4	0.474054	23648	NM_001009955	NM_001009955.2	SSBP3	intron	NA	NA	DELETION	-0.53	NO_CHANGE	0.08	6355 // regulation of transcription, DNA-dependent // inferred from electronic annotation /// 45449 // regulation of transcription // inferred from sequence or structural similarity /// 6350 // transcription // inferred from electronic annotation	5634 // nucleus // inferred from electronic annotation /// 5634 // nucleus // inferred from sequence or structural similarity	3677 // DNA binding // inferred from electronic annotation /// 3697 // single-stranded DNA binding // inferred from electronic annotation /// 3697 // single-stranded DNA binding // inferred from sequence or structural similarity /// 30528 // transcription regulator activity // inferred from electronic annotation	NA
chr1_54611316	chr1	54611316	10	10	0.43216	0.86363	45	25.0348	0.133679	0.705965	2.7	2.4	0.474054	23648	NM_001009955	NM_001009955.2	SSBP3	intron	NA	NA	DELETION	-0.53	NO_CHANGE	0.08	6355 // regulation of transcription, DNA-dependent // inferred from electronic annotation /// 45449 // regulation of transcription // inferred from sequence or structural similarity /// 6350 // transcription // inferred from electronic annotation	5634 // nucleus // inferred from electronic annotation /// 5634 // nucleus // inferred from sequence or structural similarity	3677 // DNA binding // inferred from electronic annotation /// 3697 // single-stranded DNA binding // inferred from electronic annotation /// 3697 // single-stranded DNA binding // inferred from sequence or structural similarity /// 30528 // transcription regulator activity // inferred from electronic annotation	NA
chr1_54643385	chr1	54643385	540	388.444	0.277305	0.876071	887	759.711	0.325095	0.670549	2.7	2.4	0.474054	23648	NM_001009955	NM_001009955.2	SSBP3	intron	NA	NA	DELETION	-0.53	NO_CHANGE	0.08	6355 // regulation of transcription, DNA-dependent // inferred from electronic annotation /// 45449 // regulation of transcription // inferred from sequence or structural similarity /// 6350 // transcription // inferred from electronic annotation	5634 // nucleus // inferred from electronic annotation /// 5634 // nucleus // inferred from sequence or structural similarity	3677 // DNA binding // inferred from electronic annotation /// 3697 // single-stranded DNA binding // inferred from electronic annotation /// 3697 // single-stranded DNA binding // inferred from sequence or structural similarity /// 30528 // transcription regulator activity // inferred from electronic annotation	NA
chr1_54972479	chr1	54972479	10	10	0.43216	0.708649	22	33.7007	0.333618	0.664461	225.1	466.6	0.306337	7268	NM_004623	NM_004623.3	TTC4	intron	NA	NA	DELETION	-0.53	NO_CHANGE	0.08	NA	NA	5488 // binding // inferred from electronic annotation	NA
chr1_55045327	chr1	55045327	14	16.1852	0.494402	0.496452	45	80.8817	0.250524	0.711978	4.1	6.9	0.298682	163747	NM_152607	NM_152607.2	C1orf177	exon	NA	NA	DELETION	-0.53	NO_CHANGE	0.08	NA	NA	NA	NA
chr1_55277917	chr1	55277917	10	18.2083	0.276532	0.888245	12	42.3666	0.0446846	0.529285	4.4	172	0.00410609	255738	NM_174936	NM_174936.2	PCSK9	promotor	chr1_55277670(66.94,0.85,1271)	NA	DELETION	-0.53	NO_CHANGE	0.08	6508 // proteolysis // inferred from electronic annotation /// 6629 // lipid metabolism // inferred from electronic annotation /// 8202 // steroid metabolism // inferred from electronic annotation /// 8203 // cholesterol metabolism // inferred from electronic annotation /// 43086 // negative regulation of enzyme activity // inferred from electronic annotation	NA	4289 // subtilase activity // non-traceable author statement /// 5509 // calcium ion binding // inferred from electronic annotation /// 8233 // peptidase activity // inferred from electronic annotation /// 42802 // identical protein binding // inferred from electronic annotation /// 4252 // serine-type endopeptidase activity // inferred from electronic annotation /// 4289 // subtilase activity //…	NA
chr1_55336920	chr1	55336920	17	30.3472	0.285042	0.883484	182	479.513	0.104925	0.676504	NA	NA	NA	23358	NM_015306	NM_015306.1	USP24	intron	NA	NA	DELETION	-0.53	NO_CHANGE	0.08	NA	NA	NA	NA
chr1_55454224	chr1	55454224	1639	2926.48	0.284945	0.883441	3784	3195.79	0.317453	0.67437	NA	NA	NA	23358	NM_015306	NM_015306.1	USP24	promotor	chr1_55453110(72.48,0.96,1351)	NA	DELETION	-0.53	NO_CHANGE	0.08	NA	NA	NA	NA
chr1_55651205	chr1	55651205	17	16.1852	0.407686	0.900807	140	120.36	0.327148	0.669278	NA	NA	NA	NA	NA	NA	NA	NA	NA	NA	DELETION	-0.53	NO_CHANGE	0.08	NA	NA	NA	NA
chr1_55731804	chr1	55731804	10	10	0.43216	0.561552	35	72.2158	0.188748	0.728102	NA	NA	NA	NA	NA	NA	NA	NA	NA	NA	DELETION	-0.53	NO_CHANGE	0.08	NA	NA	NA	NA
chr1_55936404	chr1	55936404	10	10	0.43216	0.644068	11	40.4409	0.0391816	0.502964	NA	NA	NA	NA	NA	NA	NA	NA	NA	NA	DELETION	-0.53	NO_CHANGE	0.08	NA	NA	NA	NA
chr1_56301891	chr1	56301891	10	10	0.43216	0.739729	10	21.1833	0.178132	0.732216	NA	NA	NA	NA	NA	NA	NA	NA	NA	NA	DELETION	-0.53	NO_CHANGE	0.08	NA	NA	NA	NA
chr1_56772628	chr1	56772628	18	26.3009	0.377287	0.904751	328	473.736	0.366728	0.645302	8.1	13.7	0.242433	8613	NM_177414	NM_177414.1	PPAP2B	intron	NA	NA	DELETION	-0.53	NO_CHANGE	0.08	6629 // lipid metabolism // non-traceable author statement /// 8354 // germ cell migration // traceable author statement	16020 // membrane // traceable author statement /// 16021 // integral to membrane // inferred from electronic annotation /// 16020 // membrane // inferred from electronic annotation	4721 // phosphoprotein phosphatase activity // traceable author statement /// 8195 // phosphatidate phosphatase activity // inferred from electronic annotation /// 16787 // hydrolase activity // inferred from electronic annotation	Glycerolipid metabolism // KEGG /// Glycerophospholipid metabolism // KEGG /// Glycosphingolipid metabolism // KEGG
chr1_57303595	chr1	57303595	10	10	0.43216	0.594621	10	10	0.413672	0.555972	0.9	1	0.364103	1600	NM_021080	NM_021080.3	DAB1	intron	NA	NA	DELETION	-0.53	NO_CHANGE	0.08	7399 // nervous system development // inferred from electronic annotation /// 30154 // cell differentiation // inferred from electronic annotation /// 7275 // development // inferred from electronic annotation	NA	NA	NA
chr1_57424915	chr1	57424915	41	227.604	0.0219843	0.325322	360	444.849	0.458793	0.507049	0.9	1	0.364103	1600	NM_021080	NM_021080.3	DAB1	intron	NA	NA	DELETION	-0.53	NO_CHANGE	0.08	7399 // nervous system development // inferred from electronic annotation /// 30154 // cell differentiation // inferred from electronic annotation /// 7275 // development // inferred from electronic annotation	NA	NA	NA
chr1_57661873	chr1	57661873	56	62.7175	0.489452	0.493575	355	286.938	0.294064	0.690111	0.9	1	0.364103	1600	NM_021080	NM_021080.3	DAB1	intron	chr1_57661230(68.48,0.89,2161)	NA	DELETION	-0.53	NO_CHANGE	0.08	7399 // nervous system development // inferred from electronic annotation /// 30154 // cell differentiation // inferred from electronic annotation /// 7275 // development // inferred from electronic annotation	NA	NA	NA
chr1_58146022	chr1	58146022	201	53.6133	0.0317479	0.392639	271	103.028	0.0457348	0.533714	0.9	1	0.364103	1600	NM_021080	NM_021080.3	DAB1	intron	NA	NA	DELETION	-0.53	NO_CHANGE	0.08	7399 // nervous system development // inferred from electronic annotation /// 30154 // cell differentiation // inferred from electronic annotation /// 7275 // development // inferred from electronic annotation	NA	NA	NA
chr1_58687354	chr1	58687354	13	23.2662	0.283934	0.883006	122	194.501	0.311842	0.675446	NA	NA	NA	NA	NA	NA	NA	NA	NA	NA	DELETION	-0.53	NO_CHANGE	0.08	NA	NA	NA	NA
chr1_58827194	chr1	58827194	42	21.243	0.149188	0.780902	1580	508.399	0.0261202	0.425206	NA	NA	NA	NA	NA	NA	NA	NA	NA	NA	DELETION	-0.53	NO_CHANGE	0.08	NA	NA	NA	NA
chr1_58888235	chr1	58888235	10	10	0.43216	0.545227	10	10	0.413672	0.540561	NA	NA	NA	NA	NA	NA	NA	NA	NA	NA	DELETION	-0.53	NO_CHANGE	0.08	NA	NA	NA	NA
chr1_58938386	chr1	58938386	40	72.8332	0.276532	0.881073	43	77.9931	0.246148	0.712949	NA	NA	NA	114803	NM_001085487	NM_001085487.1	MYSM1	promotor	NA	NA	DELETION	-0.53	NO_CHANGE	0.08	NA	NA	NA	NA
chr1_59553969	chr1	59553969	11	12.1389	0.481944	0.494308	110	137.692	0.45102	0.507327	4.2	1.8	0.313387	55277	NM_018291	NM_018291.2	FLJ10986	intron	NA	NA	DELETION	-0.53	NO_CHANGE	0.08	5975 // carbohydrate metabolism // inferred from electronic annotation	NA	16301 // kinase activity // inferred from electronic annotation /// 8741 // ribulokinase activity // inferred from electronic annotation	NA
chr1_59705305	chr1	59705305	10	10	0.43216	0.702647	10	10.5917	0.447981	0.510783	4.2	1.8	0.313387	55277	NM_018291	NM_018291.2	FLJ10986	intron	NA	LINE/L1	DELETION	-0.53	NO_CHANGE	0.08	5975 // carbohydrate metabolism // inferred from electronic annotation	NA	16301 // kinase activity // inferred from electronic annotation /// 8741 // ribulokinase activity // inferred from electronic annotation	NA
chr1_59730186	chr1	59730186	24	42.486	0.288675	0.886621	310	293.678	0.381974	0.639594	4.2	1.8	0.313387	55277	NM_018291	NM_018291.2	FLJ10986	intron	NA	NA	DELETION	-0.53	NO_CHANGE	0.08	5975 // carbohydrate metabolism // inferred from electronic annotation	NA	16301 // kinase activity // inferred from electronic annotation /// 8741 // ribulokinase activity // inferred from electronic annotation	NA
chr1_60053222	chr1	60053222	20	30.3472	0.359151	0.896258	107	105.917	0.407658	0.623513	429	33.7	0.0279476	51361	NM_015888	NM_015888.4	HOOK1	promotor	chr1_60052540(70.84,0.89,1261)	NA	DELETION	-0.53	NO_CHANGE	0.08	226 // microtubule cytoskeleton organization and biogenesis // inferred from electronic annotation /// 7283 // spermatogenesis // inferred from electronic annotation /// 30154 // cell differentiation // inferred from electronic annotation	5737 // cytoplasm // inferred from electronic annotation /// 5856 // cytoskeleton // inferred from electronic annotation /// 5874 // microtubule // inferred from electronic annotation	8017 // microtubule binding // inferred from electronic annotation	NA
chr1_60509522	chr1	60509522	10	10.1157	0.437934	0.4768	15	14.4432	0.391431	0.634731	NA	NA	NA	NA	NA	NA	NA	NA	NA	NA	DELETION	-0.53	NO_CHANGE	0.08	NA	NA	NA	NA
chr1_60559632	chr1	60559632	10	10	0.43216	0.621257	10	10	0.413672	0.563867	NA	NA	NA	NA	NA	NA	NA	NA	NA	NA	DELETION	-0.53	NO_CHANGE	0.08	NA	NA	NA	NA
chr1_60606221	chr1	60606221	10	10	0.43216	0.797169	40	33.7007	0.316147	0.674555	NA	NA	NA	NA	NA	NA	NA	NA	NA	NA	DELETION	-0.53	NO_CHANGE	0.08	NA	NA	NA	NA
chr1_60968914	chr1	60968914	10	21.243	0.21485	0.852081	30	50.0696	0.287661	0.691535	NA	NA	NA	NA	NA	NA	NA	NA	NA	NA	DELETION	-0.53	NO_CHANGE	0.08	NA	NA	NA	NA
chr1_61104173	chr1	61104173	67	45.5208	0.253451	0.883782	141	92.4363	0.19497	0.730418	NA	NA	NA	NA	NA	NA	NA	NA	NA	NA	DELETION	-0.53	NO_CHANGE	0.08	NA	NA	NA	NA
chr1_61282140	chr1	61282140	136	705.066	0.0269781	0.365001	616	1504.98	0.127292	0.69927	NA	NA	NA	NA	NA	NA	NA	NA	chr1_61281150(65.82,0.87,1341)	NA	DELETION	-0.53	NO_CHANGE	0.08	NA	NA	NA	NA
chr1_61319753	chr1	61319753	202	232.662	0.496293	0.497835	338	355.302	0.443441	0.512267	6.3	10.5	0.256527	4774	NM_005595	NM_005595.1	NFIA	promotor	NA	NA	DELETION	-0.53	NO_CHANGE	0.08	6118 // electron transport // inferred from electronic annotation /// 6260 // DNA replication // inferred from electronic annotation /// 6350 // transcription // inferred from electronic annotation /// 6355 // regulation of transcription, DNA-dependent // inferred from electronic annotation /// 6355 // regulation of transcription, DNA-dependent // non-traceable author statement /// 19079 // viral…	5634 // nucleus // inferred from electronic annotation /// 5634 // nucleus // non-traceable author statement /// 5622 // intracellular // inferred from electronic annotation	3700 // transcription factor activity // inferred from electronic annotation /// 3700 // transcription factor activity // non-traceable author statement /// 20037 // heme binding // inferred from electronic annotation /// 3677 // DNA binding // inferred from electronic annotation	NA
chr1_61579886	chr1	61579886	10	10	0.43216	0.503438	10	10	0.413672	0.525261	6.3	10.5	0.256527	4774	NM_005595	NM_005595.1	NFIA	intron	NA	NA	DELETION	-0.53	NO_CHANGE	0.08	6118 // electron transport // inferred from electronic annotation /// 6260 // DNA replication // inferred from electronic annotation /// 6350 // transcription // inferred from electronic annotation /// 6355 // regulation of transcription, DNA-dependent // inferred from electronic annotation /// 6355 // regulation of transcription, DNA-dependent // non-traceable author statement /// 19079 // viral…	5634 // nucleus // inferred from electronic annotation /// 5634 // nucleus // non-traceable author statement /// 5622 // intracellular // inferred from electronic annotation	3700 // transcription factor activity // inferred from electronic annotation /// 3700 // transcription factor activity // non-traceable author statement /// 20037 // heme binding // inferred from electronic annotation /// 3677 // DNA binding // inferred from electronic annotation	NA
chr1_61735286	chr1	61735286	10	28.324	0.123742	0.737368	131	177.169	0.40491	0.628239	NA	NA	NA	NA	NA	NA	NA	NA	NA	NA	DELETION	-0.53	NO_CHANGE	0.08	NA	NA	NA	NA
chr1_61861776	chr1	61861776	10	10	0.43216	0.8932	19	23.1091	0.468358	0.505867	NA	NA	NA	NA	NA	NA	NA	NA	NA	NA	DELETION	-0.53	NO_CHANGE	0.08	NA	NA	NA	NA
chr1_61964630	chr1	61964630	60	57.6596	0.412311	0.90474	1694	1425.06	0.315326	0.675034	19.2	9.9	0.384546	83941	NM_032027	NM_032027.2	TM2D1	promotor	NA	NA	DELETION	-0.53	NO_CHANGE	0.08	NA	NA	NA	NA
chr1_62215836	chr1	62215836	12	109.25	0.00408345	0.12325	93	246.497	0.103282	0.673861	16.1	8.2	0.380642	10207	NM_176877	NM_176877.2	INADL	intron	NA	NA	DELETION	-0.53	NO_CHANGE	0.08	NA	5923 // tight junction // inferred from electronic annotation /// 16020 // membrane // inferred from electronic annotation	5515 // protein binding // inferred from electronic annotation	NA
chr1_62367649	chr1	62367649	10	11.1273	0.486161	0.492963	51	62.5871	0.462955	0.506864	16.1	8.2	0.380642	10207	NM_176877	NM_176877.2	INADL	intron	NA	NA	DELETION	-0.53	NO_CHANGE	0.08	NA	5923 // tight junction // inferred from electronic annotation /// 16020 // membrane // inferred from electronic annotation	5515 // protein binding // inferred from electronic annotation	NA
chr1_62404288	chr1	62404288	10	10	0.43216	0.47816	10	20.2204	0.197157	0.727989	NA	NA	NA	NA	NA	NA	NA	NA	NA	NA	DELETION	-0.53	NO_CHANGE	0.08	NA	NA	NA	NA
chr1_62555315	chr1	62555315	10	44.5092	0.041572	0.457335	28	73.1787	0.107169	0.680474	1	1.8	0.192183	163782	NM_181712	NM_181712.4	ANKRD38	intron	NA	NA	DELETION	-0.53	NO_CHANGE	0.08	NA	NA	NA	NA
chr1_62685665	chr1	62685665	10	10	0.43216	0.476577	33	51.9954	0.318195	0.673129	11.9	12.8	0.369858	7398	NM_003368	NM_003368.4	USP1	exon	NA	NA	DELETION	-0.53	NO_CHANGE	0.08	6281 // DNA repair // inferred from electronic annotation /// 6511 // ubiquitin-dependent protein catabolism // inferred from electronic annotation /// 6512 // ubiquitin cycle // inferred from electronic annotation /// 6974 // response to DNA damage stimulus // inferred from electronic annotation	5634 // nucleus // inferred from electronic annotation	4197 // cysteine-type endopeptidase activity // traceable author statement /// 4221 // ubiquitin thiolesterase activity // inferred from electronic annotation /// 4197 // cysteine-type endopeptidase activity // inferred from electronic annotation /// 8233 // peptidase activity // inferred from electronic annotation /// 8234 // cysteine-type peptidase activity // inferred from electronic annotatio…	NA
chr1_62925971	chr1	62925971	49	54.6249	0.487103	0.492045	142	204.13	0.369423	0.643929	10.5	11.7	0.360716	85440	NM_033407	NM_033407.2	DOCK7	intron	chr1_62925820(71.02,0.93,1301)	NA	DELETION	-0.53	NO_CHANGE	0.08	NA	NA	5085 // guanyl-nucleotide exchange factor activity // inferred from electronic annotation /// 5525 // GTP binding // inferred from electronic annotation /// 51020 // GTPase binding // inferred from electronic annotation	NA
chr1_62926936	chr1	62926936	61	52.6018	0.359526	0.886398	116	83.7704	0.238003	0.717952	10.5	11.7	0.360716	85440	NM_033407	NM_033407.2	DOCK7	promotor	chr1_62925820(71.02,0.93,1301)	NA	DELETION	-0.53	NO_CHANGE	0.08	NA	NA	5085 // guanyl-nucleotide exchange factor activity // inferred from electronic annotation /// 5525 // GTP binding // inferred from electronic annotation /// 51020 // GTPase binding // inferred from electronic annotation	NA
chr1_62938126	chr1	62938126	10	10	0.43216	0.508638	10	10	0.413672	0.527524	NA	NA	NA	NA	NA	NA	NA	NA	NA	LINE/L1	DELETION	-0.53	NO_CHANGE	0.08	NA	NA	NA	NA
chr1_62952879	chr1	62952879	10	10.1157	0.437934	0.477655	33	85.6961	0.108975	0.681381	NA	NA	NA	NA	NA	NA	NA	NA	NA	NA	DELETION	-0.53	NO_CHANGE	0.08	NA	NA	NA	NA
chr1_62968861	chr1	62968861	10	10	0.43216	0.733718	264	181.021	0.214329	0.731209	NA	NA	NA	NA	NA	NA	NA	NA	NA	NA	DELETION	-0.53	NO_CHANGE	0.08	NA	NA	NA	NA
chr1_62969037	chr1	62969037	10	10	0.43216	0.714144	15	25.9977	0.268426	0.704681	NA	NA	NA	NA	NA	NA	NA	NA	NA	NA	DELETION	-0.53	NO_CHANGE	0.08	NA	NA	NA	NA
chr1_63141922	chr1	63141922	10	10	0.43216	0.572443	10	10	0.413672	0.549217	NA	NA	NA	NA	NA	NA	NA	NA	NA	NA	DELETION	-0.53	NO_CHANGE	0.08	NA	NA	NA	NA
chr1_63157561	chr1	63157561	10	10	0.43216	0.89633	10	11.5545	0.49942	0.502651	NA	NA	NA	NA	NA	NA	NA	NA	NA	NA	DELETION	-0.53	NO_CHANGE	0.08	NA	NA	NA	NA
chr1_63236616	chr1	63236616	10	10	0.43216	0.744755	17	13.4803	0.284128	0.69202	NA	NA	NA	NA	NA	NA	NA	NA	NA	NA	DELETION	-0.53	NO_CHANGE	0.08	NA	NA	NA	NA
chr1_63287375	chr1	63287375	16	35.405	0.199964	0.82867	41	72.2158	0.260408	0.708236	NA	NA	NA	NA	NA	NA	NA	NA	NA	NA	DELETION	-0.53	NO_CHANGE	0.08	NA	NA	NA	NA
chr1_63429663	chr1	63429663	10	19.2199	0.253951	0.874506	57	76.0673	0.412786	0.622554	NA	NA	NA	NA	NA	NA	NA	NA	NA	NA	DELETION	-0.53	NO_CHANGE	0.08	NA	NA	NA	NA
chr1_63813085	chr1	63813085	10	10	0.43216	0.715309	10	13.4803	0.406835	0.626074	NA	NA	NA	NA	NA	NA	NA	NA	NA	NA	DELETION	-0.53	NO_CHANGE	0.08	NA	NA	NA	NA
chr1_63854929	chr1	63854929	12	10	0.343355	0.894006	80	53.9212	0.206799	0.729221	88.1	2196	0.00388071	5236	NM_002633	NM_002633.2	PGM1	intron	NA	NA	DELETION	-0.53	NO_CHANGE	0.08	5975 // carbohydrate metabolism // inferred from electronic annotation /// 6006 // glucose metabolism // non-traceable author statement /// 6094 // gluconeogenesis // traceable author statement /// 6096 // glycolysis // traceable author statement /// 6006 // glucose metabolism // inferred from electronic annotation	5737 // cytoplasm // non-traceable author statement	287 // magnesium ion binding // inferred from electronic annotation /// 4614 // phosphoglucomutase activity // inferred from direct assay /// 4614 // phosphoglucomutase activity // traceable author statement /// 16853 // isomerase activity // inferred from electronic annotation /// 4614 // phosphoglucomutase activity // inferred from electronic annotation /// 16868 // intramolecular transferase a…	Glycogen_Metabolism // GenMAPP /// Glycogen_Metabolism // GenMAPP /// Glycolysis / Gluconeogenesis // KEGG /// Pentose phosphate pathway // KEGG /// Galactose metabolism // KEGG /// Starch and sucrose metabolism // KEGG /// Streptomycin biosynthesis // KEGG
chr1_63970066	chr1	63970066	91	269.078	0.112886	0.708536	267	440.998	0.293087	0.690175	NA	NA	NA	NA	NA	NA	NA	NA	NA	NA	DELETION	-0.53	NO_CHANGE	0.08	NA	NA	NA	NA
chr1_64028608	chr1	64028608	649	678.765	0.454735	0.482711	1212	1474.17	0.468338	0.50587	1.2	382.9	2.13523e-05	4919	NM_005012	NM_005012.2	ROR1	intron	NA	NA	DELETION	-0.53	NO_CHANGE	0.08	6468 // protein amino acid phosphorylation // inferred from electronic annotation /// 7169 // transmembrane receptor protein tyrosine kinase signaling pathway // traceable author statement	5737 // cytoplasm // traceable author statement /// 5886 // plasma membrane // traceable author statement /// 5887 // integral to plasma membrane // traceable author statement /// 16020 // membrane // inferred from electronic annotation /// 16021 // integral to membrane // inferred from electronic annotation	166 // nucleotide binding // inferred from electronic annotation /// 4714 // transmembrane receptor protein tyrosine kinase activity // traceable author statement /// 4872 // receptor activity // inferred from electronic annotation /// 5524 // ATP binding // inferred from electronic annotation /// 16301 // kinase activity // inferred from electronic annotation /// 16740 // transferase activity //…	Nuclear_Receptors // GenMAPP
chr1_64283632	chr1	64283632	23	43.4976	0.260592	0.879608	92	125.174	0.401376	0.629216	1.2	382.9	2.13523e-05	4919	NM_005012	NM_005012.2	ROR1	intron	NA	NA	DELETION	-0.53	NO_CHANGE	0.08	6468 // protein amino acid phosphorylation // inferred from electronic annotation /// 7169 // transmembrane receptor protein tyrosine kinase signaling pathway // traceable author statement	5737 // cytoplasm // traceable author statement /// 5886 // plasma membrane // traceable author statement /// 5887 // integral to plasma membrane // traceable author statement /// 16020 // membrane // inferred from electronic annotation /// 16021 // integral to membrane // inferred from electronic annotation	166 // nucleotide binding // inferred from electronic annotation /// 4714 // transmembrane receptor protein tyrosine kinase activity // traceable author statement /// 4872 // receptor activity // inferred from electronic annotation /// 5524 // ATP binding // inferred from electronic annotation /// 16301 // kinase activity // inferred from electronic annotation /// 16740 // transferase activity //…	Nuclear_Receptors // GenMAPP
chr1_64309422	chr1	64309422	10	10	0.43216	0.851729	68	10	0.000871144	0.0555785	1.2	382.9	2.13523e-05	4919	NM_005012	NM_005012.2	ROR1	intron	NA	NA	DELETION	-0.53	NO_CHANGE	0.08	6468 // protein amino acid phosphorylation // inferred from electronic annotation /// 7169 // transmembrane receptor protein tyrosine kinase signaling pathway // traceable author statement	5737 // cytoplasm // traceable author statement /// 5886 // plasma membrane // traceable author statement /// 5887 // integral to plasma membrane // traceable author statement /// 16020 // membrane // inferred from electronic annotation /// 16021 // integral to membrane // inferred from electronic annotation	166 // nucleotide binding // inferred from electronic annotation /// 4714 // transmembrane receptor protein tyrosine kinase activity // traceable author statement /// 4872 // receptor activity // inferred from electronic annotation /// 5524 // ATP binding // inferred from electronic annotation /// 16301 // kinase activity // inferred from electronic annotation /// 16740 // transferase activity //…	Nuclear_Receptors // GenMAPP
chr1_64421636	chr1	64421636	10	10	0.43216	0.58192	21	35.6265	0.279249	0.693533	NA	NA	NA	NA	NA	NA	NA	NA	NA	NA	DELETION	-0.53	NO_CHANGE	0.08	NA	NA	NA	NA
chr1_64913745	chr1	64913745	36	10	0.0356176	0.419323	44	10	0.00676541	0.208631	8.4	3.7	0.366764	57685	NM_020925	NM_020925.2	CACHD1	exon	NA	NA	DELETION	-0.53	NO_CHANGE	0.08	NA	16020 // membrane // inferred from electronic annotation	NA	NA
chr1_64983719	chr1	64983719	2412	1281.66	0.164281	0.798693	2717	1588.75	0.150691	0.721267	6.1	4	0.460661	55225	NM_018211	NM_018211.2	RAVER2	intron	chr1_64982900(75.24,0.84,1391)	NA	DELETION	-0.53	NO_CHANGE	0.08	NA	5634 // nucleus // inferred from electronic annotation	166 // nucleotide binding // inferred from electronic annotation /// 3723 // RNA binding // inferred from electronic annotation /// 3676 // nucleic acid binding // inferred from electronic annotation	NA
chr1_65088425	chr1	65088425	15	488.589	9.7608e-06	0.00192586	156	689.42	0.0206783	0.381832	1.4	0.4	0.130707	3716	NM_002227	NM_002227.2	JAK1	intron	NA	NA	DELETION	-0.53	NO_CHANGE	0.08	6468 // protein amino acid phosphorylation // traceable author statement /// 7242 // intracellular signaling cascade // traceable author statement /// 6468 // protein amino acid phosphorylation // inferred from electronic annotation /// 7242 // intracellular signaling cascade // inferred from electronic annotation	5856 // cytoskeleton // inferred from electronic annotation	166 // nucleotide binding // inferred from electronic annotation /// 4713 // protein-tyrosine kinase activity // traceable author statement /// 4718 // Janus kinase activity // inferred from electronic annotation /// 5524 // ATP binding // inferred from electronic annotation /// 16740 // transferase activity // inferred from electronic annotation /// 4672 // protein kinase activity // inferred fr…	TGF_Beta_Signaling_Pathway // GenMAPP /// TGF_Beta_Signaling_Pathway // GenMAPP
chr1_65239544	chr1	65239544	10	10	0.43216	0.764795	20	26.9606	0.406835	0.626436	NA	NA	NA	NA	NA	NA	NA	NA	NA	NA	DELETION	-0.53	NO_CHANGE	0.08	NA	NA	NA	NA
chr1_65241624	chr1	65241624	10	10.1157	0.437934	0.477997	524	332.193	0.181231	0.727963	NA	NA	NA	NA	NA	NA	NA	NA	chr1_65240920(66.18,0.98,861)	NA	DELETION	-0.53	NO_CHANGE	0.08	NA	NA	NA	NA
chr1_65427923	chr1	65427923	30	20.2314	0.250427	0.880149	78	83.7704	0.45634	0.506889	NA	NA	NA	387851	NM_001002921	NM_001002921.1	AK3L2	intron	NA	NA	DELETION	-0.53	NO_CHANGE	0.08	NA	NA	NA	NA
chr1_65487526	chr1	65487526	10	13.1504	0.429249	0.909413	86	127.1	0.353657	0.655938	NA	NA	NA	NA	NA	NA	NA	NA	NA	NA	DELETION	-0.53	NO_CHANGE	0.08	NA	NA	NA	NA
chr1_65547479	chr1	65547479	120	157.805	0.429249	0.909955	151	183.91	0.467525	0.506199	12.1	1	0.0667549	9829	NM_014787	NM_014787.2	DNAJC6	intron	NA	NA	DELETION	-0.53	NO_CHANGE	0.08	6470 // protein amino acid dephosphorylation // inferred from electronic annotation /// 6118 // electron transport // inferred from electronic annotation	NA	4721 // phosphoprotein phosphatase activity // inferred from electronic annotation /// 31072 // heat shock protein binding // inferred from electronic annotation	NA
chr1_65637725	chr1	65637725	10	10	0.43216	0.581957	15	21.1833	0.379656	0.640444	12.1	1	0.0667549	9829	NM_014787	NM_014787.2	DNAJC6	intron	NA	NA	DELETION	-0.53	NO_CHANGE	0.08	6470 // protein amino acid dephosphorylation // inferred from electronic annotation /// 6118 // electron transport // inferred from electronic annotation	NA	4721 // phosphoprotein phosphatase activity // inferred from electronic annotation /// 31072 // heat shock protein binding // inferred from electronic annotation	NA
chr1_65676695	chr1	65676695	10	10	0.43216	0.495022	72	101.102	0.382956	0.63848	96.6	276.2	0.229871	3953	NM_002303	NM_002303.3	LEPR	intron	NA	NA	DELETION	-0.53	NO_CHANGE	0.08	6112 // energy reserve metabolism // traceable author statement /// 7166 // cell surface receptor linked signal transduction // traceable author statement /// 7275 // development // traceable author statement	5887 // integral to plasma membrane // not recorded /// 16020 // membrane // inferred from electronic annotation /// 16021 // integral to membrane // inferred from electronic annotation /// 5887 // integral to plasma membrane // non-traceable author statement	4896 // hematopoietin/interferon-class (D200-domain) cytokine receptor activity // inferred from electronic annotation /// 4872 // receptor activity // inferred from electronic annotation /// 4888 // transmembrane receptor activity // traceable author statement	NA
chr1_65846660	chr1	65846660	10	10	0.43216	0.484883	69	94.362	0.398374	0.629931	96.6	276.2	0.229871	3953	NM_002303	NM_002303.3	LEPR	intron	NA	NA	DELETION	-0.53	NO_CHANGE	0.08	6112 // energy reserve metabolism // traceable author statement /// 7166 // cell surface receptor linked signal transduction // traceable author statement /// 7275 // development // traceable author statement	5887 // integral to plasma membrane // not recorded /// 16020 // membrane // inferred from electronic annotation /// 16021 // integral to membrane // inferred from electronic annotation /// 5887 // integral to plasma membrane // non-traceable author statement	4896 // hematopoietin/interferon-class (D200-domain) cytokine receptor activity // inferred from electronic annotation /// 4872 // receptor activity // inferred from electronic annotation /// 4888 // transmembrane receptor activity // traceable author statement	NA
chr1_65859775	chr1	65859775	20	23.2662	0.491233	0.494552	1483	620.093	0.0614049	0.590468	96.6	276.2	0.229871	3953	NM_002303	NM_002303.3	LEPR	intron	NA	NA	DELETION	-0.53	NO_CHANGE	0.08	6112 // energy reserve metabolism // traceable author statement /// 7166 // cell surface receptor linked signal transduction // traceable author statement /// 7275 // development // traceable author statement	5887 // integral to plasma membrane // not recorded /// 16020 // membrane // inferred from electronic annotation /// 16021 // integral to membrane // inferred from electronic annotation /// 5887 // integral to plasma membrane // non-traceable author statement	4896 // hematopoietin/interferon-class (D200-domain) cytokine receptor activity // inferred from electronic annotation /// 4872 // receptor activity // inferred from electronic annotation /// 4888 // transmembrane receptor activity // traceable author statement	NA
chr1_65966772	chr1	65966772	10	10	0.43216	0.668328	15	19.2576	0.435828	0.514034	NA	NA	NA	NA	NA	NA	NA	NA	NA	NA	DELETION	-0.53	NO_CHANGE	0.08	NA	NA	NA	NA
chr1_65993382	chr1	65993382	10	35.405	0.0747963	0.609031	57	88.5847	0.32568	0.669811	NA	NA	NA	NA	NA	NA	NA	NA	NA	NA	DELETION	-0.53	NO_CHANGE	0.08	NA	NA	NA	NA
chr1_66438744	chr1	66438744	10	10	0.43216	0.82281	81	92.4363	0.49305	0.502578	6.6	6	0.435707	5142	NM_001037340	NM_001037340.1	PDE4B	intron	NA	LINE/L1	DELETION	-0.53	NO_CHANGE	0.08	7165 // signal transduction // inferred from electronic annotation	5625 // soluble fraction // traceable author statement /// 5626 // insoluble fraction // traceable author statement	4114 // 3',5'-cyclic-nucleotide phosphodiesterase activity // inferred from electronic annotation /// 4115 // 3',5'-cyclic-AMP phosphodiesterase activity // traceable author statement /// 16787 // hydrolase activity // inferred from electronic annotation /// 3824 // catalytic activity // inferred from electronic annotation	G_Protein_Signaling // GenMAPP /// G_Protein_Signaling // GenMAPP /// G_Protein_Signaling // GenMAPP /// Smooth_muscle_contraction // GenMAPP /// Smooth_muscle_contraction // GenMAPP /// Smooth_muscle_contraction // GenMAPP /// Purine metabolism // KEGG
chr1_66646591	chr1	66646591	47	12.1389	0.0289277	0.37887	97	42.3666	0.0698606	0.617189	NA	NA	NA	NA	NA	NA	NA	NA	NA	NA	DELETION	-0.53	NO_CHANGE	0.08	NA	NA	NA	NA
chr1_66965851	chr1	66965851	59	10	0.00747037	0.175508	106	44.2924	0.0612808	0.589807	0.9	1.4	0.238281	84251	NM_032291	NM_032291.2	SGIP1	intron	NA	NA	DELETION	-0.53	NO_CHANGE	0.08	6817 // phosphate transport // inferred from electronic annotation	5737 // cytoplasm // inferred from electronic annotation	NA	NA
chr1_67373275	chr1	67373275	10	51.5902	0.0273688	0.367025	31	91.4734	0.0769143	0.63305	NA	NA	NA	NA	NA	NA	NA	NA	chr1_67372810(59.67,0.85,671)	NA	DELETION	-0.53	NO_CHANGE	0.08	NA	NA	NA	NA
chr1_67471497	chr1	67471497	10	10	0.43216	0.683	232	719.27	0.066644	0.607667	2.5	0.9	0.229951	149233	NM_144701	NM_144701.2	IL23R	intron	NA	NA	DELETION	-0.53	NO_CHANGE	0.08	NA	NA	4872 // receptor activity // inferred from electronic annotation	NA
chr1_67600281	chr1	67600281	10	10	0.43216	0.78267	23	32.7378	0.37511	0.641562	7.7	3.1	0.336051	3595	NM_001559	NM_001559.2	IL12RB2	intron	NA	NA	DELETION	-0.53	NO_CHANGE	0.08	7166 // cell surface receptor linked signal transduction // traceable author statement /// 8284 // positive regulation of cell proliferation // traceable author statement	5887 // integral to plasma membrane // traceable author statement /// 16020 // membrane // inferred from electronic annotation /// 16021 // integral to membrane // inferred from electronic annotation	4872 // receptor activity // inferred from electronic annotation /// 4907 // interleukin receptor activity // traceable author statement /// 4896 // hematopoietin/interferon-class (D200-domain) cytokine receptor activity // inferred from electronic annotation	NA
chr1_67797107	chr1	67797107	11	10	0.384993	0.908407	52	59.6984	0.496682	0.501816	NA	NA	NA	NA	NA	NA	NA	NA	NA	NA	DELETION	-0.53	NO_CHANGE	0.08	NA	NA	NA	NA
chr1_67898282	chr1	67898282	10	12.1389	0.469615	0.491939	82	128.063	0.323007	0.671572	NA	NA	NA	NA	NA	NA	NA	NA	NA	NA	DELETION	-0.53	NO_CHANGE	0.08	NA	NA	NA	NA
chr1_67959613	chr1	67959613	10	10	0.43216	0.481611	10	10	0.413672	0.517066	202.1	1362	0.0705182	55970	NM_018841	NM_018841.4	GNG12	intron	NA	NA	DELETION	-0.53	NO_CHANGE	0.08	7165 // signal transduction // traceable author statement /// 7186 // G-protein coupled receptor protein signaling pathway // inferred from electronic annotation /// 7165 // signal transduction // inferred from electronic annotation	5834 // heterotrimeric G-protein complex // inferred from electronic annotation /// 16020 // membrane // inferred from electronic annotation	4871 // signal transducer activity // inferred from electronic annotation	G_Protein_Signaling // GenMAPP /// Calcium_regulation_in_cardiac_cells // GenMAPP /// Smooth_muscle_contraction // GenMAPP
chr1_68036171	chr1	68036171	10	10	0.43216	0.579504	14	10	0.23288	0.719089	202.1	1362	0.0705182	55970	NM_018841	NM_018841.4	GNG12	intron	NA	NA	DELETION	-0.53	NO_CHANGE	0.08	7165 // signal transduction // traceable author statement /// 7186 // G-protein coupled receptor protein signaling pathway // inferred from electronic annotation /// 7165 // signal transduction // inferred from electronic annotation	5834 // heterotrimeric G-protein complex // inferred from electronic annotation /// 16020 // membrane // inferred from electronic annotation	4871 // signal transducer activity // inferred from electronic annotation	G_Protein_Signaling // GenMAPP /// Calcium_regulation_in_cardiac_cells // GenMAPP /// Smooth_muscle_contraction // GenMAPP
chr1_68344968	chr1	68344968	10	10	0.43216	0.592898	10	10	0.413672	0.555411	1.4	10.1	0.0550463	79971	NM_001002292	NM_001002292.1	GPR177	intron	NA	NA	DELETION	-0.53	NO_CHANGE	0.08	43123 // positive regulation of I-kappaB kinase/NF-kappaB cascade // inferred from sequence or structural similarity	NA	4871 // signal transducer activity // inferred from sequence or structural similarity	NA
chr1_68397468	chr1	68397468	10	10	0.43216	0.702165	10	10	0.413672	0.584041	1.4	10.1	0.0550463	79971	NM_024911	NM_024911.4	GPR177	exon	NA	NA	DELETION	-0.53	NO_CHANGE	0.08	43123 // positive regulation of I-kappaB kinase/NF-kappaB cascade // inferred from sequence or structural similarity	NA	4871 // signal transducer activity // inferred from sequence or structural similarity	NA
chr1_68423516	chr1	68423516	17	15.1736	0.376084	0.90288	63	77.0302	0.46517	0.506661	1.4	10.1	0.0550463	79971	NM_024911	NM_024911.4	GPR177	intron	NA	NA	DELETION	-0.53	NO_CHANGE	0.08	43123 // positive regulation of I-kappaB kinase/NF-kappaB cascade // inferred from sequence or structural similarity	NA	4871 // signal transducer activity // inferred from sequence or structural similarity	NA
chr1_68471141	chr1	68471141	111	116.331	0.455779	0.483386	150	177.169	0.486099	0.503489	1.4	10.1	0.0550463	79971	NM_024911	NM_024911.4	GPR177	promotor	NA	NA	DELETION	-0.53	NO_CHANGE	0.08	43123 // positive regulation of I-kappaB kinase/NF-kappaB cascade // inferred from sequence or structural similarity	NA	4871 // signal transducer activity // inferred from sequence or structural similarity	NA
chr1_68719052	chr1	68719052	10	17.1967	0.301426	0.89508	63	92.4363	0.357756	0.654484	314.2	1132.1	0.165549	55635	NM_017779	NM_017779.3	DEPDC1	intron	NA	NA	DELETION	-0.53	NO_CHANGE	0.08	7242 // intracellular signaling cascade // inferred from electronic annotation	NA	NA	NA
chr1_68734644	chr1	68734644	125	202.314	0.328879	0.906374	190	299.455	0.318037	0.673061	314.2	1132.1	0.165549	55635	NM_017779	NM_017779.3	DEPDC1	intron	NA	NA	DELETION	-0.53	NO_CHANGE	0.08	7242 // intracellular signaling cascade // inferred from electronic annotation	NA	NA	NA
chr1_69081661	chr1	69081661	73	63.7291	0.365409	0.895515	95	81.8446	0.328302	0.66939	NA	NA	NA	NA	NA	NA	NA	NA	NA	LINE/L1	DELETION	-0.53	NO_CHANGE	0.08	NA	NA	NA	NA
chr1_69530415	chr1	69530415	10	10	0.43216	0.535432	41	33.7007	0.30292	0.681833	NA	NA	NA	NA	NA	NA	NA	NA	NA	NA	DELETION	-0.53	NO_CHANGE	0.08	NA	NA	NA	NA
chr1_69554932	chr1	69554932	10	10	0.43216	0.764985	63	96.2878	0.334874	0.663551	NA	NA	NA	NA	NA	NA	NA	NA	NA	NA	DELETION	-0.53	NO_CHANGE	0.08	NA	NA	NA	NA
chr1_69827702	chr1	69827702	10	10	0.43216	0.713591	10	10	0.413672	0.586567	NA	NA	NA	NA	NA	NA	NA	NA	NA	NA	DELETION	-0.53	NO_CHANGE	0.08	NA	NA	NA	NA
chr1_70534440	chr1	70534440	17	12.1389	0.274162	0.897268	142	129.026	0.358038	0.654102	18.5	152.8	0.0622631	81573	NM_030816	NM_030816.3	ANKRD13C	exon	NA	NA	DELETION	-0.53	NO_CHANGE	0.08	NA	NA	NA	NA
chr1_70649442	chr1	70649442	134	115.319	0.358568	0.906587	161	170.429	0.447642	0.511683	73.2	661.9	0.051688	1491	NM_153742	NM_153742.3	CTH	promotor	chr1_70649240(60.55,0.94,631)	NA	DELETION	-0.53	NO_CHANGE	0.08	8652 // amino acid biosynthesis // inferred from electronic annotation /// 19344 // cysteine biosynthesis // inferred from electronic annotation /// 6520 // amino acid metabolism // inferred from electronic annotation /// 6534 // cysteine metabolism // traceable author statement	NA	4123 // cystathionine gamma-lyase activity // inferred from electronic annotation /// 16829 // lyase activity // inferred from electronic annotation	Glycine, serine and threonine metabolism // KEGG /// Methionine metabolism // KEGG /// Cysteine metabolism // KEGG /// Selenoamino acid metabolism // KEGG /// Nitrogen metabolism // KEGG
chr1_71214539	chr1	71214539	10	14.162	0.392516	0.889894	42	54.884	0.425262	0.514413	55.5	13.5	0.183606	5733	NM_198719	NM_198719.1	PTGER3	intron	NA	NA	DELETION	-0.53	NO_CHANGE	0.08	6351 // transcription, DNA-dependent // traceable author statement /// 7165 // signal transduction // inferred from electronic annotation /// 7186 // G-protein coupled receptor protein signaling pathway // inferred from electronic annotation /// 7186 // G-protein coupled receptor protein signaling pathway // traceable author statement /// 8219 // cell death // traceable author statement	5635 // nuclear envelope // traceable author statement /// 5886 // plasma membrane // traceable author statement /// 5887 // integral to plasma membrane // traceable author statement /// 16020 // membrane // inferred from electronic annotation /// 16021 // integral to membrane // inferred from electronic annotation /// 16021 // integral to membrane // non-traceable author statement /// 16021 // i…	1584 // rhodopsin-like receptor activity // inferred from electronic annotation /// 4872 // receptor activity // inferred from electronic annotation /// 4879 // ligand-dependent nuclear receptor activity // traceable author statement /// 4957 // prostaglandin E receptor activity // inferred from electronic annotation /// 4957 // prostaglandin E receptor activity // non-traceable author statement …	NA
chr1_71285336	chr1	71285336	10	10	0.43216	0.665623	35	24.0719	0.215676	0.732756	55.5	13.5	0.183606	5733	NM_198715	NM_198715.2	PTGER3	promotor	chr1_71285220(69.73,0.90,1091)	NA	DELETION	-0.53	NO_CHANGE	0.08	6351 // transcription, DNA-dependent // traceable author statement /// 7165 // signal transduction // inferred from electronic annotation /// 7186 // G-protein coupled receptor protein signaling pathway // inferred from electronic annotation /// 7186 // G-protein coupled receptor protein signaling pathway // traceable author statement /// 8219 // cell death // traceable author statement	5635 // nuclear envelope // traceable author statement /// 5886 // plasma membrane // traceable author statement /// 5887 // integral to plasma membrane // traceable author statement /// 16020 // membrane // inferred from electronic annotation /// 16021 // integral to membrane // inferred from electronic annotation /// 16021 // integral to membrane // non-traceable author statement /// 16021 // i…	1584 // rhodopsin-like receptor activity // inferred from electronic annotation /// 4872 // receptor activity // inferred from electronic annotation /// 4879 // ligand-dependent nuclear receptor activity // traceable author statement /// 4957 // prostaglandin E receptor activity // inferred from electronic annotation /// 4957 // prostaglandin E receptor activity // non-traceable author statement …	NA
chr1_71440470	chr1	71440470	10	26.3009	0.144118	0.779644	42	82.8075	0.207984	0.729776	NA	NA	NA	NA	NA	NA	NA	NA	NA	NA	DELETION	-0.53	NO_CHANGE	0.08	NA	NA	NA	NA
chr1_71584502	chr1	71584502	10	10	0.43216	0.770103	45	54.884	0.466682	0.50647	NA	NA	NA	NA	NA	NA	NA	NA	NA	NA	DELETION	-0.53	NO_CHANGE	0.08	NA	NA	NA	NA
chr1_71810877	chr1	71810877	79	101.157	0.442624	0.473654	1042	1414.47	0.402732	0.627784	11.4	159.9	0.0278596	257194	NM_173808	NM_173808.2	NEGR1	intron	NA	NA	DELETION	-0.53	NO_CHANGE	0.08	7155 // cell adhesion // inferred from electronic annotation	16020 // membrane // inferred from electronic annotation	5515 // protein binding // inferred from electronic annotation	NA
chr1_71890882	chr1	71890882	10	10.1157	0.437934	0.476606	108	82.8075	0.267062	0.704137	11.4	159.9	0.0278596	257194	NM_173808	NM_173808.2	NEGR1	intron	NA	NA	DELETION	-0.53	NO_CHANGE	0.08	7155 // cell adhesion // inferred from electronic annotation	16020 // membrane // inferred from electronic annotation	5515 // protein binding // inferred from electronic annotation	NA
chr1_71985028	chr1	71985028	10	10	0.43216	0.559097	10	10	0.413672	0.544973	11.4	159.9	0.0278596	257194	NM_173808	NM_173808.2	NEGR1	intron	NA	NA	DELETION	-0.53	NO_CHANGE	0.08	7155 // cell adhesion // inferred from electronic annotation	16020 // membrane // inferred from electronic annotation	5515 // protein binding // inferred from electronic annotation	NA
chr1_72586588	chr1	72586588	13	10	0.306648	0.894506	96	108.805	0.488893	0.503227	NA	NA	NA	NA	NA	NA	NA	NA	NA	NA	DELETION	-0.53	NO_CHANGE	0.08	NA	NA	NA	NA
chr1_73264625	chr1	73264625	17	23.2662	0.409366	0.90218	97	146.357	0.342025	0.661361	NA	NA	NA	NA	NA	NA	NA	NA	NA	NA	DELETION	-0.53	NO_CHANGE	0.08	NA	NA	NA	NA
chr1_74385370	chr1	74385370	110	79.9142	0.281547	0.880853	136	115.545	0.320685	0.672322	NA	NA	NA	127255	NM_001105659	NM_001105659.1	LRRC44	intron	NA	NA	DELETION	-0.53	NO_CHANGE	0.08	NA	NA	NA	NA
chr1_74702113	chr1	74702113	24	100.146	0.0494259	0.49331	60	134.803	0.155788	0.721672	6.1	5.7	0.428216	51086	NM_015978	NM_015978.1	TNNI3K	intron	NA	NA	DELETION	-0.53	NO_CHANGE	0.08	6468 // protein amino acid phosphorylation // inferred from electronic annotation	5634 // nucleus // inferred from electronic annotation	166 // nucleotide binding // inferred from electronic annotation /// 287 // magnesium ion binding // inferred from electronic annotation /// 4674 // protein serine/threonine kinase activity // inferred from electronic annotation /// 5524 // ATP binding // inferred from electronic annotation /// 16740 // transferase activity // inferred from electronic annotation /// 4672 // protein kinase activit…	NA
chr1_75095969	chr1	75095969	229	335.842	0.375502	0.903215	299	400.557	0.410513	0.623271	NA	NA	NA	NA	NA	NA	NA	NA	NA	NA	DELETION	-0.53	NO_CHANGE	0.08	NA	NA	NA	NA
chr1_75829601	chr1	75829601	79	112.285	0.390748	0.901911	1532	588.318	0.0472214	0.536376	6.8	72.1	0.028031	204962	NM_152697	NM_152697.3	SLC44A5	intron	NA	NA	DELETION	-0.53	NO_CHANGE	0.08	NA	16020 // membrane // inferred from electronic annotation /// 16021 // integral to membrane // inferred from electronic annotation	NA	NA
chr1_76313186	chr1	76313186	10	23.2662	0.18255	0.819457	11	29.8492	0.0970059	0.66126	2.9	9.3	0.150161	256435	NM_152996	NM_152996.1	ST6GALNAC3	intron	chr1_76312780(68.93,0.88,621)	NA	DELETION	-0.53	NO_CHANGE	0.08	6486 // protein amino acid glycosylation // inferred from electronic annotation	5795 // Golgi stack // inferred from electronic annotation /// 16020 // membrane // inferred from electronic annotation /// 16021 // integral to membrane // inferred from electronic annotation /// 30173 // integral to Golgi membrane // inferred from electronic annotation	8373 // sialyltransferase activity // inferred from electronic annotation /// 16740 // transferase activity // inferred from electronic annotation /// 16757 // transferase activity, transferring glycosyl groups // inferred from electronic annotation	NA
chr1_76473640	chr1	76473640	10	10	0.43216	0.520865	33	20.2204	0.167923	0.730258	2.9	9.3	0.150161	256435	NM_152996	NM_152996.1	ST6GALNAC3	intron	NA	NA	DELETION	-0.53	NO_CHANGE	0.08	6486 // protein amino acid glycosylation // inferred from electronic annotation	5795 // Golgi stack // inferred from electronic annotation /// 16020 // membrane // inferred from electronic annotation /// 16021 // integral to membrane // inferred from electronic annotation /// 30173 // integral to Golgi membrane // inferred from electronic annotation	8373 // sialyltransferase activity // inferred from electronic annotation /// 16740 // transferase activity // inferred from electronic annotation /// 16757 // transferase activity, transferring glycosyl groups // inferred from electronic annotation	NA
chr1_76591557	chr1	76591557	176	1023.71	0.0190447	0.30513	201	1274.85	0.00481379	0.170962	2.9	9.3	0.150161	256435	NM_152996	NM_152996.1	ST6GALNAC3	intron	NA	NA	DELETION	-0.53	NO_CHANGE	0.08	6486 // protein amino acid glycosylation // inferred from electronic annotation	5795 // Golgi stack // inferred from electronic annotation /// 16020 // membrane // inferred from electronic annotation /// 16021 // integral to membrane // inferred from electronic annotation /// 30173 // integral to Golgi membrane // inferred from electronic annotation	8373 // sialyltransferase activity // inferred from electronic annotation /// 16740 // transferase activity // inferred from electronic annotation /// 16757 // transferase activity, transferring glycosyl groups // inferred from electronic annotation	NA
chr1_76697697	chr1	76697697	10	10	0.43216	0.904784	31	30.8121	0.410076	0.62332	2.9	9.3	0.150161	256435	NM_152996	NM_152996.1	ST6GALNAC3	intron	NA	NA	DELETION	-0.53	NO_CHANGE	0.08	6486 // protein amino acid glycosylation // inferred from electronic annotation	5795 // Golgi stack // inferred from electronic annotation /// 16020 // membrane // inferred from electronic annotation /// 16021 // integral to membrane // inferred from electronic annotation /// 30173 // integral to Golgi membrane // inferred from electronic annotation	8373 // sialyltransferase activity // inferred from electronic annotation /// 16740 // transferase activity // inferred from electronic annotation /// 16757 // transferase activity, transferring glycosyl groups // inferred from electronic annotation	NA
chr1_77090919	chr1	77090919	14	29.3356	0.219986	0.850295	78	80.8817	0.435266	0.514026	NA	NA	NA	NA	NA	NA	NA	NA	NA	NA	DELETION	-0.53	NO_CHANGE	0.08	NA	NA	NA	NA
chr1_77230105	chr1	77230105	10	10	0.43216	0.701416	12	35.6265	0.075581	0.629615	3.9	1.4	0.267562	81849	NM_030965	NM_030965.1	ST6GALNAC5	intron	NA	NA	DELETION	-0.53	NO_CHANGE	0.08	6486 // protein amino acid glycosylation // inferred from electronic annotation	5795 // Golgi stack // inferred from electronic annotation /// 16020 // membrane // inferred from electronic annotation /// 16021 // integral to membrane // inferred from electronic annotation /// 30173 // integral to Golgi membrane // inferred from electronic annotation	8373 // sialyltransferase activity // inferred from electronic annotation /// 16740 // transferase activity // inferred from electronic annotation /// 16757 // transferase activity, transferring glycosyl groups // inferred from electronic annotation	NA
chr1_77263455	chr1	77263455	10	10	0.43216	0.650621	155	284.049	0.241241	0.717862	3.9	1.4	0.267562	81849	NM_030965	NM_030965.1	ST6GALNAC5	intron	NA	NA	DELETION	-0.53	NO_CHANGE	0.08	6486 // protein amino acid glycosylation // inferred from electronic annotation	5795 // Golgi stack // inferred from electronic annotation /// 16020 // membrane // inferred from electronic annotation /// 16021 // integral to membrane // inferred from electronic annotation /// 30173 // integral to Golgi membrane // inferred from electronic annotation	8373 // sialyltransferase activity // inferred from electronic annotation /// 16740 // transferase activity // inferred from electronic annotation /// 16757 // transferase activity, transferring glycosyl groups // inferred from electronic annotation	NA
chr1_77737725	chr1	77737725	10	12.1389	0.469615	0.48915	12	37.5522	0.0648312	0.599084	1.4	57.6	0.00091532	26289	NM_012093	NM_012093.2	AK5	intron	NA	NA	DELETION	-0.53	NO_CHANGE	0.08	6139 // nucleobase, nucleoside, nucleotide and nucleic acid metabolism // inferred from electronic annotation /// 6172 // ADP biosynthesis // traceable author statement /// 6173 // dADP biosynthesis // traceable author statement /// 9220 // pyrimidine ribonucleotide biosynthesis // traceable author statement /// 46034 // ATP metabolism // inferred from electronic annotation	5737 // cytoplasm // inferred from electronic annotation /// 5829 // cytosol // traceable author statement	166 // nucleotide binding // inferred from electronic annotation /// 4017 // adenylate kinase activity // inferred from electronic annotation /// 4017 // adenylate kinase activity // traceable author statement /// 5524 // ATP binding // inferred from electronic annotation /// 16301 // kinase activity // inferred from electronic annotation /// 16740 // transferase activity // inferred from electro…	Purine metabolism // KEGG
chr1_78021350	chr1	78021350	116	20.2314	0.00825709	0.186191	240	143.469	0.158667	0.725544	43.3	112.9	0.229224	374986	NM_198549	NM_198549.2	FAM73A	intron	NA	NA	DELETION	-0.53	NO_CHANGE	0.08	NA	NA	NA	NA
chr1_78216945	chr1	78216945	60	65.7522	0.478404	0.49255	129	160.801	0.453538	0.507054	16.7	10.6	0.454505	8880	NM_003902	NM_003902.3	FUBP1	intron	NA	NA	DELETION	-0.53	NO_CHANGE	0.08	6350 // transcription // inferred from electronic annotation /// 6355 // regulation of transcription, DNA-dependent // inferred from electronic annotation /// 6366 // transcription from RNA polymerase II promoter // traceable author statement /// 6817 // phosphate transport // inferred from electronic annotation	5634 // nucleus // inferred from electronic annotation /// 5737 // cytoplasm // inferred from electronic annotation	3697 // single-stranded DNA binding // traceable author statement /// 3700 // transcription factor activity // traceable author statement /// 3676 // nucleic acid binding // inferred from electronic annotation /// 3677 // DNA binding // inferred from electronic annotation	NA
chr1_78631920	chr1	78631920	10	10	0.43216	0.749727	10	10	0.413672	0.594078	NA	NA	NA	NA	NA	NA	NA	NA	NA	NA	DELETION	-0.53	NO_CHANGE	0.08	NA	NA	NA	NA
chr1_78635243	chr1	78635243	130	179.048	0.40623	0.899643	1446	3622.35	0.119533	0.692718	NA	NA	NA	NA	NA	NA	NA	NA	NA	LINE/L1	DELETION	-0.53	NO_CHANGE	0.08	NA	NA	NA	NA
chr1_78659692	chr1	78659692	10	13.1504	0.429249	0.90599	106	96.2878	0.357879	0.65409	NA	NA	NA	NA	NA	NA	NA	NA	NA	NA	DELETION	-0.53	NO_CHANGE	0.08	NA	NA	NA	NA
chr1_79119180	chr1	79119180	10	10	0.43216	0.588503	25	32.7378	0.42401	0.514974	NA	NA	NA	NA	NA	NA	NA	NA	NA	NA	DELETION	-0.53	NO_CHANGE	0.08	NA	NA	NA	NA
chr1_79164029	chr1	79164029	48	33.3819	0.263068	0.883764	217	239.757	0.473462	0.505132	NA	NA	NA	64123	NM_022159	NM_022159.3	ELTD1	intron	NA	NA	DELETION	-0.53	NO_CHANGE	0.08	NA	NA	NA	NA
chr1_79243215	chr1	79243215	12	22.2546	0.268759	0.890945	35	44.2924	0.444452	0.512075	NA	NA	NA	64123	NM_022159	NM_022159.3	ELTD1	intron	NA	NA	DELETION	-0.53	NO_CHANGE	0.08	NA	NA	NA	NA
chr1_79307580	chr1	79307580	10	10	0.43216	0.566562	14	12.5174	0.348933	0.658409	NA	NA	NA	NA	NA	NA	NA	NA	NA	NA	DELETION	-0.53	NO_CHANGE	0.08	NA	NA	NA	NA
chr1_79731690	chr1	79731690	10	97.1109	0.00319204	0.104806	102	233.016	0.14981	0.719475	NA	NA	NA	NA	NA	NA	NA	NA	NA	LTR/ERV1	DELETION	-0.53	NO_CHANGE	0.08	NA	NA	NA	NA
chr1_80889601	chr1	80889601	10	32.3703	0.0923002	0.657361	56	91.4734	0.298913	0.683574	NA	NA	NA	NA	NA	NA	NA	NA	NA	NA	DELETION	-0.53	NO_CHANGE	0.08	NA	NA	NA	NA
chr1_81464240	chr1	81464240	10	10	0.43216	0.618129	10	10	0.413672	0.562967	NA	NA	NA	NA	NA	NA	NA	NA	NA	NA	DELETION	-0.53	NO_CHANGE	0.08	NA	NA	NA	NA
chr1_81575541	chr1	81575541	10	34.3935	0.0801572	0.621795	129	133.84	0.435598	0.51419	NA	NA	NA	NA	NA	NA	NA	NA	NA	NA	DELETION	-0.53	NO_CHANGE	0.08	NA	NA	NA	NA
chr1_81756422	chr1	81756422	44	23.2662	0.162743	0.794657	194	207.982	0.455268	0.507046	NA	NA	NA	NA	NA	NA	NA	NA	NA	NA	DELETION	-0.53	NO_CHANGE	0.08	NA	NA	NA	NA
chr1_81845054	chr1	81845054	10	10	0.43216	0.507405	21	26.9606	0.435828	0.512729	NA	NA	NA	NA	NA	NA	NA	NA	NA	NA	DELETION	-0.53	NO_CHANGE	0.08	NA	NA	NA	NA
chr1_81893788	chr1	81893788	10	29.3356	0.114833	0.707629	70	166.578	0.13582	0.7078	NA	NA	NA	NA	NA	NA	NA	NA	NA	NA	DELETION	-0.53	NO_CHANGE	0.08	NA	NA	NA	NA
chr1_81992671	chr1	81992671	12	10	0.343355	0.89488	112	135.766	0.470385	0.505596	NA	NA	NA	NA	NA	NA	NA	NA	NA	NA	DELETION	-0.53	NO_CHANGE	0.08	NA	NA	NA	NA
chr1_82073564	chr1	82073564	45	10.1157	0.0190491	0.304971	58	16.3689	0.01616	0.343666	6.8	350.2	0.00259283	23266	NM_012302	NM_012302.2	LPHN2	intron	NA	NA	DELETION	-0.53	NO_CHANGE	0.08	7165 // signal transduction // inferred from electronic annotation /// 7186 // G-protein coupled receptor protein signaling pathway // inferred from electronic annotation /// 7218 // neuropeptide signaling pathway // inferred from electronic annotation /// 7186 // G-protein coupled receptor protein signaling pathway // traceable author statement /// 7186 // G-protein coupled receptor protein sign…	16020 // membrane // inferred from electronic annotation /// 16021 // integral to membrane // non-traceable author statement /// 16021 // integral to membrane // traceable author statement /// 16021 // integral to membrane // inferred from electronic annotation	4872 // receptor activity // inferred from electronic annotation /// 4930 // G-protein coupled receptor activity // inferred from electronic annotation /// 4930 // G-protein coupled receptor activity // traceable author statement /// 5529 // sugar binding // inferred from electronic annotation /// 16524 // latrotoxin receptor activity // inferred from electronic annotation /// 16524 // latrotoxin…	GPCRDB_Class_B_Secretin-like // GenMAPP /// GPCRDB_Other // GenMAPP
chr1_82280258	chr1	82280258	18	70.8101	0.0575938	0.529907	51	129.026	0.116569	0.688842	NA	NA	NA	NA	NA	NA	NA	NA	NA	NA	DELETION	-0.53	NO_CHANGE	0.08	NA	NA	NA	NA
chr1_82287135	chr1	82287135	10	35.405	0.0747963	0.607638	12	42.3666	0.0446846	0.528991	NA	NA	NA	NA	NA	NA	NA	NA	NA	NA	DELETION	-0.53	NO_CHANGE	0.08	NA	NA	NA	NA
chr1_82598141	chr1	82598141	10	10	0.43216	0.507153	27	74.1416	0.0939445	0.654846	NA	NA	NA	NA	NA	NA	NA	NA	NA	LTR/ERV1	DELETION	-0.53	NO_CHANGE	0.08	NA	NA	NA	NA
chr1_82976142	chr1	82976142	10	10	0.43216	0.675188	29	38.5151	0.415636	0.514541	NA	NA	NA	NA	NA	NA	NA	NA	NA	NA	DELETION	-0.53	NO_CHANGE	0.08	NA	NA	NA	NA
chr1_83501949	chr1	83501949	5069	6519.58	0.440391	0.471928	7241	8806.48	0.468393	0.505674	NA	NA	NA	NA	NA	NA	NA	NA	NA	LINE/L1	DELETION	-0.53	NO_CHANGE	0.08	NA	NA	NA	NA
chr1_83677302	chr1	83677302	27	61.7059	0.188644	0.821881	449	319.675	0.231375	0.720919	NA	NA	NA	NA	NA	NA	NA	NA	NA	NA	DELETION	-0.53	NO_CHANGE	0.08	NA	NA	NA	NA
chr1_84814413	chr1	84814413	10	38.4397	0.0610741	0.55052	53	86.659	0.29839	0.683992	137	520.5	0.166535	1486	NM_004388	NM_004388.1	CTBS	promotor	NA	NA	DELETION	-0.53	NO_CHANGE	0.08	5975 // carbohydrate metabolism // inferred from electronic annotation /// 6032 // chitin catabolism // inferred from electronic annotation /// 7165 // signal transduction // inferred from electronic annotation /// 7186 // G-protein coupled receptor protein signaling pathway // inferred from electronic annotation /// 7165 // signal transduction // non-traceable author statement	5764 // lysosome // inferred from electronic annotation /// 5834 // heterotrimeric G-protein complex // inferred from electronic annotation /// 16020 // membrane // inferred from electronic annotation /// 5834 // heterotrimeric G-protein complex // non-traceable author statement /// 5764 // lysosome // not recorded	4568 // chitinase activity // inferred from electronic annotation /// 4871 // signal transducer activity // inferred from electronic annotation /// 4553 // hydrolase activity, hydrolyzing O-glycosyl compounds // inferred from electronic annotation /// 16787 // hydrolase activity // inferred from electronic annotation /// 16798 // hydrolase activity, acting on glycosyl bonds // inferred from elect…	G_Protein_Signaling // GenMAPP /// Calcium_regulation_in_cardiac_cells // GenMAPP /// Smooth_muscle_contraction // GenMAPP /// G_Protein_Signaling // GenMAPP /// Calcium_regulation_in_cardiac_cells // GenMAPP /// Smooth_muscle_contraction // GenMAPP /// G_Protein_Signaling // GenMAPP /// Calcium_regulation_in_cardiac_cells // GenMAPP /// Smooth_muscle_contraction // GenMAPP
chr1_84859466	chr1	84859466	150	171.967	0.498658	0.499173	192	257.088	0.410801	0.623088	NA	NA	NA	NA	NA	NA	NA	NA	chr1_84858960(71.04,0.78,621)	NA	DELETION	-0.53	NO_CHANGE	0.08	NA	NA	NA	NA
chr1_85131462	chr1	85131462	10	10	0.43216	0.601299	10	10	0.413672	0.557907	NA	NA	NA	NA	NA	NA	NA	NA	chr1_85130980(70.14,0.88,961)	NA	DELETION	-0.53	NO_CHANGE	0.08	NA	NA	NA	NA
chr1_85131650	chr1	85131650	29	38.4397	0.425285	0.916042	67	98.2135	0.358286	0.653937	NA	NA	NA	NA	NA	NA	NA	NA	chr1_85130980(70.14,0.88,961)	NA	DELETION	-0.53	NO_CHANGE	0.08	NA	NA	NA	NA
chr1_85235232	chr1	85235232	241	336.854	0.398963	0.893766	290	393.817	0.4025	0.62802	22.5	67.9	0.183318	255231	NM_153259	NM_153259.2	MCOLN2	promotor	chr1_85235190(71.18,0.86,1141)	NA	DELETION	-0.53	NO_CHANGE	0.08	6812 // cation transport // inferred from electronic annotation /// 6811 // ion transport // inferred from electronic annotation /// 6810 // transport // inferred from electronic annotation	16020 // membrane // inferred from electronic annotation /// 16021 // integral to membrane // inferred from electronic annotation	5261 // cation channel activity // inferred from electronic annotation /// 5216 // ion channel activity // inferred from electronic annotation	NA
chr1_85459436	chr1	85459436	28	10.1157	0.0709302	0.584927	37	16.3689	0.0725093	0.626054	NA	NA	NA	NA	NA	NA	NA	NA	NA	NA	DELETION	-0.53	NO_CHANGE	0.08	NA	NA	NA	NA
chr1_85819615	chr1	85819615	227	256.939	0.494843	0.496778	344	423.666	0.4608	0.507058	55.2	3295.3	0.000347823	3491	NM_001554	NM_001554.3	CYR61	intron	chr1_85818970(69.68,0.97,981)	NA	DELETION	-0.53	NO_CHANGE	0.08	1558 // regulation of cell growth // inferred from electronic annotation /// 6935 // chemotaxis // inferred from electronic annotation /// 7155 // cell adhesion // inferred from electronic annotation /// 8283 // cell proliferation // traceable author statement /// 9653 // morphogenesis // traceable author statement /// 50896 // response to stimulus // inferred from electronic annotation	5576 // extracellular region // inferred from electronic annotation	5520 // insulin-like growth factor binding // inferred from electronic annotation /// 8201 // heparin binding // inferred from electronic annotation /// 5515 // protein binding // inferred from electronic annotation /// 19838 // growth factor binding // inferred from electronic annotation	Hypertrophy_model // GenMAPP /// Hypertrophy_model // GenMAPP /// Hypertrophy_model // GenMAPP
chr1_86025947	chr1	86025947	10	10	0.43216	0.767727	10	10	0.413672	0.597582	6.9	5.4	0.476871	255631	NM_152890	NM_152890.5	COL24A1	intron	NA	LINE/L1	DELETION	-0.53	NO_CHANGE	0.08	6817 // phosphate transport // inferred from electronic annotation /// 7155 // cell adhesion // inferred from electronic annotation	5581 // collagen // inferred from electronic annotation /// 5737 // cytoplasm // inferred from electronic annotation /// 5578 // extracellular matrix (sensu Metazoa) // inferred from electronic annotation	5201 // extracellular matrix structural constituent // inferred from electronic annotation /// 5198 // structural molecule activity // inferred from electronic annotation	NA
chr1_86094897	chr1	86094897	298	119.366	0.0905603	0.651502	633	965.766	0.335846	0.663626	6.9	5.4	0.476871	255631	NM_152890	NM_152890.5	COL24A1	intron	NA	NA	DELETION	-0.53	NO_CHANGE	0.08	6817 // phosphate transport // inferred from electronic annotation /// 7155 // cell adhesion // inferred from electronic annotation	5581 // collagen // inferred from electronic annotation /// 5737 // cytoplasm // inferred from electronic annotation /// 5578 // extracellular matrix (sensu Metazoa) // inferred from electronic annotation	5201 // extracellular matrix structural constituent // inferred from electronic annotation /// 5198 // structural molecule activity // inferred from electronic annotation	NA
chr1_86740854	chr1	86740854	10	10	0.43216	0.794418	18	46.2181	0.112216	0.686143	NA	NA	NA	NA	NA	NA	NA	NA	NA	NA	DELETION	-0.53	NO_CHANGE	0.08	NA	NA	NA	NA
chr1_86790855	chr1	86790855	10	44.5092	0.041572	0.460186	62	112.657	0.245291	0.713474	2	0.8	0.224009	22802	NM_012128	NM_012128.3	CLCA4	intron	NA	NA	DELETION	-0.53	NO_CHANGE	0.08	6821 // chloride transport // inferred from electronic annotation /// 6810 // transport // traceable author statement	16021 // integral to membrane // inferred from electronic annotation /// 5887 // integral to plasma membrane // traceable author statement	5247 // voltage-gated chloride channel activity // inferred from electronic annotation /// 5254 // chloride channel activity // traceable author statement	NA
chr1_87466889	chr1	87466889	33	21.243	0.231945	0.870774	3824	1707.18	0.074432	0.627898	NA	NA	NA	NA	NA	NA	NA	NA	NA	NA	DELETION	-0.53	NO_CHANGE	0.08	NA	NA	NA	NA
chr1_87495879	chr1	87495879	15	25.2893	0.31028	0.889036	107	92.4363	0.329811	0.669456	NA	NA	NA	NA	NA	NA	NA	NA	NA	NA	DELETION	-0.53	NO_CHANGE	0.08	NA	NA	NA	NA
chr1_87817296	chr1	87817296	10	10	0.43216	0.627822	10	19.2576	0.218379	0.729493	NA	NA	NA	NA	NA	NA	NA	NA	NA	NA	DELETION	-0.53	NO_CHANGE	0.08	NA	NA	NA	NA
chr1_88273045	chr1	88273045	10	10	0.43216	0.69271	99	87.6219	0.343242	0.661017	NA	NA	NA	NA	NA	NA	NA	NA	NA	NA	DELETION	-0.53	NO_CHANGE	0.08	NA	NA	NA	NA
chr1_88711873	chr1	88711873	10	22.2546	0.197936	0.840204	20	29.8492	0.348136	0.659767	NA	NA	NA	NA	NA	NA	NA	NA	NA	NA	DELETION	-0.53	NO_CHANGE	0.08	NA	NA	NA	NA
chr1_88921543	chr1	88921543	93	138.585	0.367805	0.896539	130	182.947	0.381684	0.639762	0.5	4.2	0.0389856	5586	NM_006256	NM_006256.2	PKN2	promotor	NA	NA	DELETION	-0.53	NO_CHANGE	0.08	6468 // protein amino acid phosphorylation // inferred from electronic annotation /// 6468 // protein amino acid phosphorylation // traceable author statement /// 7165 // signal transduction // inferred from electronic annotation /// 7165 // signal transduction // traceable author statement	5622 // intracellular // inferred from electronic annotation	166 // nucleotide binding // inferred from electronic annotation /// 4674 // protein serine/threonine kinase activity // inferred from electronic annotation /// 5524 // ATP binding // inferred from electronic annotation /// 16740 // transferase activity // inferred from electronic annotation /// 4672 // protein kinase activity // inferred from electronic annotation /// 16301 // kinase activity //…	NA
chr1_89230118	chr1	89230118	495	436.999	0.370788	0.899694	4626	702.901	0.0010305	0.0625613	227.8	378.3	0.36794	56267	NM_019610	NM_019610.3	RBMXL1	intron	NA	NA	DELETION	-0.53	NO_CHANGE	0.08	NA	NA	166 // nucleotide binding // inferred from electronic annotation /// 3676 // nucleic acid binding // inferred from electronic annotation	NA
chr1_89762453	chr1	89762453	70	57.6596	0.337924	0.901117	212	198.353	0.37478	0.641616	NA	NA	NA	NA	NA	NA	NA	NA	NA	NA	DELETION	-0.53	NO_CHANGE	0.08	NA	NA	NA	NA
chr1_89762992	chr1	89762992	10	12.1389	0.469615	0.49042	59	71.253	0.472643	0.505371	NA	NA	NA	NA	NA	NA	NA	NA	chr1_89762890(71.36,0.95,901)	NA	DELETION	-0.53	NO_CHANGE	0.08	NA	NA	NA	NA
chr1_89763683	chr1	89763683	165	1012.58	0.0160871	0.278246	214	1050.5	0.0139189	0.3203	NA	NA	NA	NA	NA	NA	NA	NA	chr1_89762890(71.36,0.95,901)	NA	DELETION	-0.53	NO_CHANGE	0.08	NA	NA	NA	NA
chr1_90810089	chr1	90810089	10	10	0.43216	0.887775	19	32.7378	0.271373	0.69654	NA	NA	NA	NA	NA	NA	NA	NA	NA	NA	DELETION	-0.53	NO_CHANGE	0.08	NA	NA	NA	NA
chr1_90883319	chr1	90883319	14	46.5323	0.086848	0.639255	233	547.877	0.13982	0.712101	NA	NA	NA	NA	NA	NA	NA	NA	NA	NA	DELETION	-0.53	NO_CHANGE	0.08	NA	NA	NA	NA
chr1_90898310	chr1	90898310	10	10	0.43216	0.561483	26	20.2204	0.27421	0.69495	NA	NA	NA	NA	NA	NA	NA	NA	NA	NA	DELETION	-0.53	NO_CHANGE	0.08	NA	NA	NA	NA
chr1_90938866	chr1	90938866	37	51.5902	0.400163	0.89495	200	123.248	0.170105	0.73213	NA	NA	NA	NA	NA	NA	NA	NA	NA	NA	DELETION	-0.53	NO_CHANGE	0.08	NA	NA	NA	NA
chr1_91088887	chr1	91088887	26	293.356	0.00175782	0.0727326	189	421.74	0.158281	0.725024	NA	NA	NA	NA	NA	NA	NA	NA	chr1_91088860(69.52,0.85,1271)	NA	DELETION	-0.53	NO_CHANGE	0.08	NA	NA	NA	NA
chr1_91090342	chr1	91090342	14	15.1736	0.472794	0.489661	104	124.211	0.479363	0.504407	NA	NA	NA	NA	NA	NA	NA	NA	NA	NA	DELETION	-0.53	NO_CHANGE	0.08	NA	NA	NA	NA
chr1_91132237	chr1	91132237	10	10	0.43216	0.586255	15	10.5917	0.227565	0.723004	NA	NA	NA	NA	NA	NA	NA	NA	chr1_91131750(67.46,0.86,591)	NA	DELETION	-0.53	NO_CHANGE	0.08	NA	NA	NA	NA
chr1_91227560	chr1	91227560	10	18.2083	0.276532	0.877008	54	53.9212	0.412807	0.622277	20.3	15.2	0.494391	84146	NM_201269	NM_201269.1	ZNF644	intron	NA	NA	DELETION	-0.53	NO_CHANGE	0.08	6350 // transcription // inferred from electronic annotation /// 6355 // regulation of transcription, DNA-dependent // inferred from electronic annotation	5634 // nucleus // inferred from electronic annotation	3677 // DNA binding // inferred from electronic annotation /// 8270 // zinc ion binding // inferred from electronic annotation /// 46872 // metal ion binding // inferred from electronic annotation /// 3676 // nucleic acid binding // inferred from electronic annotation	NA
chr1_91575191	chr1	91575191	19	13.1504	0.261076	0.880544	31	44.2924	0.372929	0.642889	1	13	0.0161469	164045	NM_001017975	NM_001017975.3	HFM1	intron	NA	NA	DELETION	-0.53	NO_CHANGE	0.08	NA	NA	NA	NA
chr1_91811890	chr1	91811890	13	24.2777	0.265837	0.887191	70	93.3991	0.412893	0.622318	NA	NA	NA	NA	NA	NA	NA	NA	NA	NA	DELETION	-0.53	NO_CHANGE	0.08	NA	NA	NA	NA
chr1_91918915	chr1	91918915	10	10	0.43216	0.550244	10	10	0.413672	0.542157	NA	NA	NA	NA	NA	NA	NA	NA	NA	NA	DELETION	-0.53	NO_CHANGE	0.08	NA	NA	NA	NA
chr1_91983160	chr1	91983160	10	10	0.43216	0.703613	2651	1086.13	0.0577397	0.57737	38.6	30.2	0.487502	7049	NM_003243	NM_003243.2	TGFBR3	intron	NA	NA	DELETION	-0.53	NO_CHANGE	0.08	7165 // signal transduction // non-traceable author statement /// 7179 // transforming growth factor beta receptor signaling pathway // traceable author statement /// 7275 // development // traceable author statement	16020 // membrane // inferred from electronic annotation /// 16021 // integral to membrane // traceable author statement /// 16021 // integral to membrane // inferred from electronic annotation	4872 // receptor activity // inferred from electronic annotation /// 5539 // glycosaminoglycan binding // traceable author statement /// 4872 // receptor activity // not recorded	TGF_Beta_Signaling_Pathway // GenMAPP
chr1_92043157	chr1	92043157	10	10	0.43216	0.835349	10	10	0.413672	0.61003	38.6	30.2	0.487502	7049	NM_003243	NM_003243.2	TGFBR3	intron	NA	NA	DELETION	-0.53	NO_CHANGE	0.08	7165 // signal transduction // non-traceable author statement /// 7179 // transforming growth factor beta receptor signaling pathway // traceable author statement /// 7275 // development // traceable author statement	16020 // membrane // inferred from electronic annotation /// 16021 // integral to membrane // traceable author statement /// 16021 // integral to membrane // inferred from electronic annotation	4872 // receptor activity // inferred from electronic annotation /// 5539 // glycosaminoglycan binding // traceable author statement /// 4872 // receptor activity // not recorded	TGF_Beta_Signaling_Pathway // GenMAPP
chr1_92056263	chr1	92056263	14	10	0.274301	0.887906	55	57.7727	0.442997	0.512449	38.6	30.2	0.487502	7049	NM_003243	NM_003243.2	TGFBR3	intron	NA	NA	DELETION	-0.53	NO_CHANGE	0.08	7165 // signal transduction // non-traceable author statement /// 7179 // transforming growth factor beta receptor signaling pathway // traceable author statement /// 7275 // development // traceable author statement	16020 // membrane // inferred from electronic annotation /// 16021 // integral to membrane // traceable author statement /// 16021 // integral to membrane // inferred from electronic annotation	4872 // receptor activity // inferred from electronic annotation /// 5539 // glycosaminoglycan binding // traceable author statement /// 4872 // receptor activity // not recorded	TGF_Beta_Signaling_Pathway // GenMAPP
chr1_92142688	chr1	92142688	10	10	0.43216	0.648103	41	80.8817	0.207737	0.729391	NA	NA	NA	NA	NA	NA	NA	NA	NA	NA	DELETION	-0.53	NO_CHANGE	0.08	NA	NA	NA	NA
chr1_92382265	chr1	92382265	10	12.1389	0.469615	0.487886	31	64.5128	0.185251	0.726848	6.1	8	0.325968	284697	NM_183242	NM_183242.2	BTBD8	intron	NA	NA	DELETION	-0.53	NO_CHANGE	0.08	NA	NA	5515 // protein binding // inferred from electronic annotation	NA
chr1_92537152	chr1	92537152	42	68.7869	0.323441	0.901294	59	109.768	0.234141	0.717887	37.5	23.8	0.438741	11146	NM_053274	NM_053274.2	GLMN	promotor	chr1_92536820(67.89,0.84,811)	NA	DELETION	-0.53	NO_CHANGE	0.08	1570 // vasculogenesis // inferred from mutant phenotype /// 40029 // regulation of gene expression, epigenetic // inferred from mutant phenotype /// 42130 // negative regulation of T cell proliferation // inferred from direct assay /// 42327 // positive regulation of phosphorylation // inferred from direct assay /// 42692 // muscle cell differentiation // inferred from mutant phenotype /// 45086…	5622 // intracellular // non-traceable author statement	5171 // hepatocyte growth factor receptor binding // inferred from physical interaction /// 5515 // protein binding // inferred from physical interaction /// 5515 // protein binding // inferred from sequence or structural similarity	NA
chr1_93023683	chr1	93023683	34	46.5323	0.409366	0.902273	45	52.9583	0.488298	0.503491	0.4	1.2	0.0773683	7813	NM_005665	NM_005665.4	EVI5	intron	chr1_93022600(68.46,0.89,1351)	NA	DELETION	-0.53	NO_CHANGE	0.08	7275 // development // traceable author statement /// 8283 // cell proliferation // traceable author statement	NA	5515 // protein binding // traceable author statement	NA
chr1_93059470	chr1	93059470	10	10	0.43216	0.559879	13	24.0719	0.236353	0.718057	NA	NA	NA	NA	NA	NA	NA	NA	NA	NA	DELETION	-0.53	NO_CHANGE	0.08	NA	NA	NA	NA
chr1_93059526	chr1	93059526	10	10	0.43216	0.707234	10	10	0.413672	0.584933	NA	NA	NA	NA	NA	NA	NA	NA	NA	NA	DELETION	-0.53	NO_CHANGE	0.08	NA	NA	NA	NA
chr1_93248143	chr1	93248143	13	14.162	0.47539	0.490989	55	62.5871	0.491326	0.502865	NA	NA	NA	NA	NA	NA	NA	NA	NA	DNA/Mariner	DELETION	-0.53	NO_CHANGE	0.08	NA	NA	NA	NA
chr1_93374840	chr1	93374840	32	55.6365	0.296571	0.896148	135	198.353	0.356969	0.65473	141.6	221.9	0.37766	22823	NM_007358	NM_007358.2	MTF2	exon	NA	NA	DELETION	-0.53	NO_CHANGE	0.08	6355 // regulation of transcription, DNA-dependent // inferred from electronic annotation	5634 // nucleus // inferred from electronic annotation	3676 // nucleic acid binding // inferred from electronic annotation /// 3677 // DNA binding // inferred from electronic annotation /// 5515 // protein binding // inferred from electronic annotation /// 8270 // zinc ion binding // inferred from electronic annotation /// 46872 // metal ion binding // inferred from electronic annotation	NA
chr1_93686241	chr1	93686241	64	44.5092	0.263068	0.882373	139	157.912	0.490319	0.503406	57.5	21.6	0.281656	54874	NM_017737	NM_017737.3	FNBP1L	promotor	chr1_93686020(72.95,0.86,1291)	NA	DELETION	-0.53	NO_CHANGE	0.08	NA	NA	3824 // catalytic activity // inferred from electronic annotation	NA
chr1_93927547	chr1	93927547	14	18.2083	0.434788	0.477276	66	88.5847	0.409395	0.622906	NA	NA	NA	NA	NA	NA	NA	NA	NA	NA	DELETION	-0.53	NO_CHANGE	0.08	NA	NA	NA	NA
chr1_93966668	chr1	93966668	14	10	0.274301	0.887771	33	30.8121	0.373593	0.642941	NA	NA	NA	NA	NA	NA	NA	NA	NA	NA	DELETION	-0.53	NO_CHANGE	0.08	NA	NA	NA	NA
chr1_94084844	chr1	94084844	1794	2779.8	0.349211	0.895898	2039	2913.67	0.372856	0.64297	NA	NA	NA	NA	NA	NA	NA	NA	chr1_94084460(70.16,1.00,1491)	NA	DELETION	-0.53	NO_CHANGE	0.08	NA	NA	NA	NA
chr1_94146988	chr1	94146988	86	97.1109	0.493631	0.496192	167	203.167	0.468208	0.505858	163.6	821.6	0.111071	2730	NM_002061	NM_002061.2	GCLM	intron	chr1_94146870(72.25,0.95,1301)	NA	DELETION	-0.53	NO_CHANGE	0.08	6534 // cysteine metabolism // traceable author statement /// 6750 // glutathione biosynthesis // inferred from electronic annotation	NA	4357 // glutamate-cysteine ligase activity // inferred from electronic annotation /// 16491 // oxidoreductase activity // inferred from electronic annotation /// 16874 // ligase activity // inferred from electronic annotation	Glutamate metabolism // KEGG /// Glutathione metabolism // KEGG
chr1_94148186	chr1	94148186	6472	8080.44	0.45537	0.48312	7679	9347.62	0.467847	0.505776	163.6	821.6	0.111071	2730	NM_002061	NM_002061.2	GCLM	promotor	NA	NA	DELETION	-0.53	NO_CHANGE	0.08	6534 // cysteine metabolism // traceable author statement /// 6750 // glutathione biosynthesis // inferred from electronic annotation	NA	4357 // glutamate-cysteine ligase activity // inferred from electronic annotation /// 16491 // oxidoreductase activity // inferred from electronic annotation /// 16874 // ligase activity // inferred from electronic annotation	Glutamate metabolism // KEGG /// Glutathione metabolism // KEGG
chr1_94201872	chr1	94201872	10	10	0.43216	0.528214	157	47.181	0.0204276	0.381166	NA	NA	NA	NA	NA	NA	NA	NA	NA	NA	DELETION	-0.53	NO_CHANGE	0.08	NA	NA	NA	NA
chr1_94354736	chr1	94354736	20	10	0.145806	0.776747	32	28.8863	0.354328	0.655187	5.9	2.9	0.378365	24	NM_000350	NM_000350.2	ABCA4	intron	NA	NA	DELETION	-0.53	NO_CHANGE	0.08	6810 // transport // traceable author statement /// 7601 // visual perception // traceable author statement /// 7603 // phototransduction, visible light // traceable author statement /// 50896 // response to stimulus // inferred from electronic annotation /// 6810 // transport // inferred from electronic annotation /// 7601 // visual perception // inferred from electronic annotation	5624 // membrane fraction // traceable author statement /// 5887 // integral to plasma membrane // inferred from electronic annotation /// 16020 // membrane // inferred from electronic annotation /// 16021 // integral to membrane // inferred from electronic annotation	166 // nucleotide binding // inferred from electronic annotation /// 5215 // transporter activity // traceable author statement /// 5524 // ATP binding // traceable author statement /// 16887 // ATPase activity // inferred from electronic annotation /// 42626 // ATPase activity, coupled to transmembrane movement of substances // traceable author statement /// 5524 // ATP binding // inferred from …	NA
chr1_94449301	chr1	94449301	10	10	0.43216	0.50141	10	10	0.413672	0.524605	262.1	5391.9	0.00617441	9411	NM_004815	NM_004815.3	ARHGAP29	intron	NA	NA	DELETION	-0.53	NO_CHANGE	0.08	7242 // intracellular signaling cascade // inferred from electronic annotation /// 7266 // Rho protein signal transduction // traceable author statement /// 46080 // dUTP metabolism // inferred from electronic annotation	NA	5100 // Rho GTPase activator activity // traceable author statement	NA
chr1_94449592	chr1	94449592	13	23.2662	0.283934	0.883779	49	70.2901	0.370639	0.643785	262.1	5391.9	0.00617441	9411	NM_004815	NM_004815.3	ARHGAP29	intron	NA	NA	DELETION	-0.53	NO_CHANGE	0.08	7242 // intracellular signaling cascade // inferred from electronic annotation /// 7266 // Rho protein signal transduction // traceable author statement /// 46080 // dUTP metabolism // inferred from electronic annotation	NA	5100 // Rho GTPase activator activity // traceable author statement	NA
chr1_94624492	chr1	94624492	39	39.4513	0.437934	0.47315	214	263.828	0.460185	0.50701	NA	NA	NA	NA	NA	NA	NA	NA	NA	NA	DELETION	-0.53	NO_CHANGE	0.08	NA	NA	NA	NA
chr1_94633978	chr1	94633978	10	10	0.43216	0.855686	63	88.5847	0.382168	0.639217	NA	NA	NA	NA	NA	NA	NA	NA	NA	NA	DELETION	-0.53	NO_CHANGE	0.08	NA	NA	NA	NA
chr1_94720356	chr1	94720356	104	65.7522	0.224996	0.854775	517	498.771	0.392559	0.629565	744.6	1692.3	0.253601	5825	NM_002858	NM_002858.2	ABCD3	intron	NA	NA	DELETION	-0.53	NO_CHANGE	0.08	6810 // transport // inferred from electronic annotation /// 7031 // peroxisome organization and biogenesis // traceable author statement /// 15910 // peroxisomal long-chain fatty acid import // traceable author statement	5778 // peroxisomal membrane // traceable author statement /// 5779 // integral to peroxisomal membrane // traceable author statement /// 16020 // membrane // inferred from electronic annotation /// 16021 // integral to membrane // inferred from electronic annotation /// 5777 // peroxisome // inferred from direct assay /// 5777 // peroxisome // inferred from electronic annotation	166 // nucleotide binding // inferred from electronic annotation /// 5515 // protein binding // inferred from physical interaction /// 5524 // ATP binding // inferred from electronic annotation /// 16887 // ATPase activity // inferred from electronic annotation /// 42626 // ATPase activity, coupled to transmembrane movement of substances // traceable author statement /// 17111 // nucleoside-triph…	NA
chr1_94832489	chr1	94832489	29	35.405	0.46671	0.49119	103	100.139	0.397081	0.630694	NA	NA	NA	NA	NA	NA	NA	NA	NA	NA	DELETION	-0.53	NO_CHANGE	0.08	NA	NA	NA	NA
chr1_94914659	chr1	94914659	10	10	0.43216	0.548703	10	10	0.413672	0.541824	NA	NA	NA	NA	NA	NA	NA	NA	NA	NA	DELETION	-0.53	NO_CHANGE	0.08	NA	NA	NA	NA
chr1_94947805	chr1	94947805	10	10	0.43216	0.860885	10	10	0.413672	0.615224	NA	NA	NA	NA	NA	NA	NA	NA	NA	NA	DELETION	-0.53	NO_CHANGE	0.08	NA	NA	NA	NA
chr1_95011670	chr1	95011670	10	10	0.43216	0.547627	10	10	0.413672	0.541325	NA	NA	NA	NA	NA	NA	NA	NA	NA	NA	DELETION	-0.53	NO_CHANGE	0.08	NA	NA	NA	NA
chr1_95123825	chr1	95123825	10	10	0.43216	0.481058	10	12.5174	0.45102	0.50738	41.5	12.4	0.228204	126969	NM_152369	NM_152369.2	SLC44A3	intron	NA	NA	DELETION	-0.53	NO_CHANGE	0.08	NA	16020 // membrane // inferred from electronic annotation /// 16021 // integral to membrane // inferred from electronic annotation	NA	NA
chr1_95549542	chr1	95549542	10	10	0.43216	0.83588	10	10	0.413672	0.610199	NA	NA	NA	NA	NA	NA	NA	NA	NA	NA	DELETION	-0.53	NO_CHANGE	0.08	NA	NA	NA	NA
chr1_95609364	chr1	95609364	18	114.308	0.0144132	0.260944	90	257.088	0.0842829	0.6428	NA	NA	NA	NA	NA	NA	NA	NA	NA	NA	DELETION	-0.53	NO_CHANGE	0.08	NA	NA	NA	NA
chr1_96101014	chr1	96101014	32	35.405	0.483265	0.495091	496	238.794	0.0919462	0.651357	NA	NA	NA	NA	NA	NA	NA	NA	NA	NA	DELETION	-0.53	NO_CHANGE	0.08	NA	NA	NA	NA
chr1_97560286	chr1	97560286	10	10	0.43216	0.776925	10	10	0.413672	0.59937	15.5	1185.9	0.000365659	1806	NM_000110	NM_000110.3	DPYD	intron	NA	LINE/L1	DELETION	-0.53	NO_CHANGE	0.08	6118 // electron transport // inferred from electronic annotation /// 6207 // 'de novo' pyrimidine base biosynthesis // inferred from electronic annotation /// 6212 // uracil catabolism // non-traceable author statement /// 6214 // thymidine catabolism // non-traceable author statement	5737 // cytoplasm // non-traceable author statement /// 16020 // membrane // inferred from electronic annotation /// 5737 // cytoplasm // inferred from electronic annotation	4152 // dihydroorotate dehydrogenase activity // inferred from electronic annotation /// 4158 // dihydroorotate oxidase activity // inferred from electronic annotation /// 5506 // iron ion binding // inferred from electronic annotation /// 16491 // oxidoreductase activity // inferred from electronic annotation /// 17113 // dihydropyrimidine dehydrogenase (NADP+) activity // non-traceable author s…	Pyrimidine metabolism // KEGG /// beta-Alanine metabolism // KEGG /// Pantothenate and CoA biosynthesis // KEGG
[truncated: 19,971 more rows]
