# Supplementary material for: An improved method for genome wide DNA methylation profiling correlated to transcription and genomic instability in two breast cancer cell lines
Source: BMC Genomics. 2009 May 13;10:223. doi: 10.1186/1471-2164-10-223 (PMC2696471; doi:10.1186/1471-2164-10-223)
Supplement: Additional File 9 — The genes show preferential expression in MCF-7. This file display all genes that express preferentially in MCF-7. [file 1471-2164-10-223-S9.xls]

## Sheet: Sheet1
	A436_01_Signal	A436_01_Detection	A436_01_Detection p-value	A436-02_Signal	A436-02_Detection	A436-02_Detection p-value	A436_01vs02_Signal Log Ratio	A436_01vs02_Change	A436_01vs02_Change p-value	Probe Set ID	Gene Title	Transcript ID(Array Design)	Target Description	Representative Public ID	Archival UniGene Cluster	UniGene ID	Genome Version	Alignments	Gene Symbol	Chromosomal Location	Unigene Cluster Type	Ensembl	Entrez Gene	SwissProt	EC	OMIM	RefSeq Protein ID	RefSeq Transcript ID	FlyBase	AGI	WormBase	MGI Name	RGD Name	SGD accession number	Gene Ontology Biological Process	Gene Ontology Cellular Component	Gene Ontology Molecular Function	Pathway	Protein Families	Protein Domains	InterPro	Trans Membrane	QTL	Annotation Description	Annotation Transcript Cluster	Transcript Assignments	Annotation Notes
1007_s_at	1123.7	P	0.000219	250.9	P	0.000562	2.7	I	0	1007_s_at	discoidin domain receptor family, member 1	U48705mRNA	U48705 /FEATURE=mRNA /DEFINITION=HSU48705 Human receptor tyrosine kinase DDR gene, complete cds	U48705	---	Hs.631988	March 2006 (NCBI Build 36.1)	chr6:30964144-30975910 (+) // 95.63 // p21.33 /// chr6_cox_hap1:2304770-2316538 (+) // 95.56 // /// chr6_qbl_hap2:2103099-2114867 (+) // 95.45 //	DDR1	chr6p21.3	full length	ENSG00000204580 /// ENSG00000137332	780	Q08345 /// Q4LE50 /// Q6NSK4 /// Q6ZNR9 /// Q96T61 /// Q96T62	EC:2.7.1.112	600408	NP_001945.3 /// NP_054699.2 /// NP_054700.2	NM_001954 /// NM_013993 /// NM_013994	---	---	---	---	---	---	6468 // protein amino acid phosphorylation // inferred from electronic annotation /// 7155 // cell adhesion // traceable author statement /// 7169 // transmembrane receptor protein tyrosine kinase signaling pathway // inferred from electronic annotation /// 7155 // cell adhesion // inferred from electronic annotation	5887 // integral to plasma membrane // traceable author statement /// 16020 // membrane // inferred from electronic annotation /// 16021 // integral to membrane // inferred from electronic annotation	166 // nucleotide binding // inferred from electronic annotation /// 4713 // protein-tyrosine kinase activity // inferred from electronic annotation /// 4714 // transmembrane receptor protein tyrosine kinase activity // traceable author statement /// 4872 // receptor activity // inferred from electronic annotation /// 5524 // ATP binding // inferred from electronic annotation /// 16740 // transfe…	---	---	---	IPR000719 // Protein kinase // 5.2E-69 /// IPR000421 // Coagulation factor 5/8 type C domain (FA58C) // 3.6E-69 /// IPR000719 // Protein kinase // 1.4E-70	---	---	This probe set was annotated using the Matching Probes based pipeline to a Entrez Gene identifier using 4 transcripts. // false // Matching Probes // A	NM_001954(16),NM_013993(16),NM_013994(16),Z29093(16)	Z29093 // H.sapiens EDDR1 gene for receptor tyrosine kinase. // gb // 16 // --- /// NM_001954 // Homo sapiens discoidin domain receptor family, member 1 (DDR1), transcript variant 2, mRNA. // refseq // 16 // --- /// NM_013994 // Homo sapiens discoidin domain receptor family, member 1 (DDR1), transcript variant 3, mRNA. // refseq // 16 // --- /// NM_013993 // Homo sapiens discoidin domain receptor…	ENSESTT00000096742 // ensembl_est // 3 // Cross Hyb Matching Probes /// ENSESTT00000096744 // ensembl_est // 3 // Cross Hyb Matching Probes /// ENSESTT00000096749 // ensembl_est // 3 // Cross Hyb Matching Probes /// ENSESTT00000096750 // ensembl_est // 3 // Cross Hyb Matching Probes /// ENSESTT00000096751 // ensembl_est // 3 // Cross Hyb Matching Probes /// S57212 // gb // 1 // Negative Strand Ma…
1438_at	68.7	P	0.000959	2	A	0.458816	3.9	I	1e-06	1438_at	EPH receptor B3	X75208cds	X75208 /FEATURE=cds /DEFINITION=HSPTKR H.sapiens HEK2 mRNA for protein tyrosine kinase receptor	X75208	---	Hs.2913	March 2006 (NCBI Build 36.1)	chr3:185762717-185782104 (+) // 97.2 // q27.1	EPHB3	chr3q21-qter	full length	ENSG00000182580	2049	P54753	EC:2.7.1.112	601839	NP_004434.2	NM_004443	---	---	---	---	---	---	6468 // protein amino acid phosphorylation // inferred from electronic annotation /// 7165 // signal transduction // traceable author statement /// 7169 // transmembrane receptor protein tyrosine kinase signaling pathway // inferred from electronic annotation	5887 // integral to plasma membrane // traceable author statement /// 16020 // membrane // inferred from electronic annotation /// 16021 // integral to membrane // inferred from electronic annotation	166 // nucleotide binding // inferred from electronic annotation /// 4872 // receptor activity // inferred from electronic annotation /// 5003 // ephrin receptor activity // inferred from electronic annotation /// 5524 // ATP binding // inferred from electronic annotation /// 16740 // transferase activity // inferred from electronic annotation /// 4672 // protein kinase activity // inferred from …	---	---	---	IPR001660 // Sterile alpha motif SAM // 4.2E-30 /// IPR000719 // Protein kinase // 3.1E-81 /// IPR001090 // Ephrin receptor, ligand binding // 1.0E-126 /// IPR003961 // Fibronectin, type III // 6.7E-17 /// IPR003961 // Fibronectin, type III // 3.4E-21	---	---	This probe set was annotated using the Matching Probes based pipeline to a Entrez Gene identifier using 1 transcripts. // false // Matching Probes // A	NM_004443(16)	NM_004443 // Homo sapiens EPH receptor B3 (EPHB3), mRNA. // refseq // 16 // --- /// GENSCAN00000067156 // cdna:Genscan chromosome:NCBI36:3:185745367:185782104:1 // ensembl_prediction // 16 // --- /// ENST00000330394 // cdna:known-ccds chromosome:NCBI36:3:185762281:185782889:1 gene:ENSG00000182580 CCDS3268.1 // ensembl_transcript // 16 // ---	---
1552256_a_at	647.8	P	0.000732	130.2	P	0.018555	2.1	I	2.3e-05	1552256_a_at	scavenger receptor class B, member 1	Hs2.180616.1	gb:NM_005505.2 /DB_XREF=gi:21361199 /GEN=SCARB1 /TID=Hs2.180616.1 /CNT=302 /FEA=FLmRNA /TIER=FL+Stack /STK=102 /LL=949 /UG=Hs.180616 /DEF=Homo sapiens scavenger receptor class B, member 1 (SCARB1), mRNA. /PROD=scavenger receptor class B, member 1 /FL=gb:NM_005505.2	NM_005505	Hs.180616	Hs.298813	March 2006 (NCBI Build 36.1)	chr12:123827779-123914472 (-) // 91.77 // q24.31	SCARB1	chr12q24.31	full length	ENSG00000073060	949	Q52LZ5 /// Q59FM4 /// Q8WTV0 /// Q9NR60	---	601040	NP_005496.3	NM_005505	---	---	---	---	---	---	6810 // transport // traceable author statement /// 6915 // apoptosis // not recorded /// 7155 // cell adhesion // inferred from electronic annotation /// 8203 // cholesterol metabolism // traceable author statement	5624 // membrane fraction // not recorded /// 5886 // plasma membrane // traceable author statement /// 16020 // membrane // inferred from electronic annotation /// 16021 // integral to membrane // inferred from electronic annotation	4872 // receptor activity // inferred from electronic annotation /// 4872 // receptor activity // traceable author statement /// 5215 // transporter activity // traceable author statement /// 5515 // protein binding // inferred from physical interaction	Statin_Pathway_PharmGKB // GenMAPP /// Statin_Pathway_PharmGKB // GenMAPP	---	---	IPR002159 // CD36 antigen // 1.0E-126	---	---	This probe set was annotated using the Matching Probes based pipeline to a Entrez Gene identifier using 3 transcripts. // false // Matching Probes // A	BC022087(11),BC034322(11),NM_005505(11)	BC022087 // Homo sapiens scavenger receptor class B, member 1, mRNA (cDNA clone IMAGE:3010672), with apparent retained intron. // gb // 11 // --- /// BC034322 // Homo sapiens scavenger receptor class B, member 1, mRNA (cDNA clone IMAGE:4779572), with apparent retained intron. // gb // 11 // --- /// NM_005505 // Homo sapiens scavenger receptor class B, member 1 (SCARB1), mRNA. // refseq // 11 // -…	ENSESTT00000055290 // ensembl_est // 1 // Cross Hyb Matching Probes /// ENSESTT00000055294 // ensembl_est // 1 // Cross Hyb Matching Probes /// ENSESTT00000055297 // ensembl_est // 1 // Cross Hyb Matching Probes /// ENSESTT00000055299 // ensembl_est // 1 // Cross Hyb Matching Probes
1552287_s_at	488.5	P	0.000244	135.3	P	0.000244	2.1	I	2e-05	1552287_s_at	AFG3 ATPase family gene 3-like 1 (S. cerevisiae)	Hs2.337620.1	gb:NM_001132.1 /DB_XREF=gi:27477067 /GEN=AFG3L1 /TID=Hs2.337620.1 /CNT=31 /FEA=FLmRNA /TIER=FL+Stack /STK=10 /LL=172 /UG=Hs.337620 /DEF=Homo sapiens AFG3 ATPase family gene 3-like 1 (yeast) (AFG3L1), mRNA. /PROD=AFG3 ATPase family gene 3-like 1 /FL=gb:NM_001132.1	NM_001132	Hs.337620	Hs.534773	March 2006 (NCBI Build 36.1)	chr16:88566501-88590323 (+) // 83.44 // q24.3	AFG3L1	chr16q24.3	full length	ENSG00000167540	172	O43931 /// Q49A37 /// Q658U5 /// Q6ZSU8 /// Q8N8B4 /// Q8WU50	---	603020	NP_001026975.1 /// NP_001123.1	NM_001031805 /// NM_001132	---	---	---	---	---	---	6508 // proteolysis // inferred from electronic annotation	5739 // mitochondrion // non-traceable author statement /// 16020 // membrane // inferred from electronic annotation /// 16021 // integral to membrane // inferred from electronic annotation /// 5739 // mitochondrion // inferred from electronic annotation	166 // nucleotide binding // inferred from electronic annotation /// 4222 // metalloendopeptidase activity // inferred from electronic annotation /// 5524 // ATP binding // inferred from electronic annotation /// 8237 // metallopeptidase activity // inferred from electronic annotation /// 8237 // metallopeptidase activity // non-traceable author statement /// 8270 // zinc ion binding // inferred …	---	---	---	IPR003959 // AAA ATPase, central region // 2.2E-18 /// IPR003959 // AAA ATPase, central region // 8.8E-19 /// IPR003959 // AAA ATPase, central region // 8.8E-19	---	---	This probe set was annotated using the Matching Probes based pipeline to a Entrez Gene identifier using 3 transcripts. // false // Matching Probes // A	AK128352(10),NM_001031805(11),NM_001132(11)	AK128352 // Homo sapiens cDNA FLJ46494 fis, clone THYMU3028410, weakly similar to AFG3-like protein 1 (EC 3.4.24.-). // gb // 10 // --- /// BC077734 // Homo sapiens cDNA clone IMAGE:6305582, partial cds. // gb // 11 // --- /// NM_001132 // Homo sapiens AFG3 ATPase family gene 3-like 1 (S. cerevisiae) (AFG3L1), transcript variant 1, mRNA. // refseq // 11 // --- /// NM_001031805 // Homo sapiens AFG…	---
1552329_at	171.4	P	0.000244	47.6	P	0.000244	2.2	I	2e-05	1552329_at	retinoblastoma binding protein 6	Hs2.374853.1	gb:BC029352.1 /DB_XREF=gi:20810414 /TID=Hs2.374853.1 /CNT=35 /FEA=FLmRNA /TIER=FL /STK=7 /LL=283886 /UG_GENE=MY038 /UG=Hs.374853 /DEF=Homo sapiens, hypothetical brain protein my038, clone MGC:32516 IMAGE:4593989, mRNA, complete cds. /PROD=hypothetical brain protein my038 /FL=gb:NM_032626.2 gb:BC029352.1	BC029352	Hs.374853	Hs.188553	March 2006 (NCBI Build 36.1)	chr16:24459317-24468223 (+) // 96.35 // p12.1	RBBP6	chr16p12.2	full length	---	5930	Q7Z6E9 /// Q96BR4 /// Q9P1K4	---	600938	NP_008841.2 /// NP_061173.1 /// NP_116015.2	NM_006910 /// NM_018703 /// NM_032626	---	---	---	---	---	---	74 // regulation of progression through cell cycle // traceable author statement /// 6512 // ubiquitin cycle // inferred from electronic annotation	---	3676 // nucleic acid binding // inferred from electronic annotation /// 5515 // protein binding // inferred from electronic annotation /// 5515 // protein binding // traceable author statement /// 8270 // zinc ion binding // inferred from electronic annotation /// 46872 // metal ion binding // inferred from electronic annotation	---	---	---	---	---	---	This probe set was annotated using the Matching Probes based pipeline to a Entrez Gene identifier using 1 transcripts. // false // Matching Probes // A	NM_032626(11)	ENSESTT00000082351 // --- // ensembl_est // 11 // --- /// NM_032626 // Homo sapiens retinoblastoma binding protein 6 (RBBP6), transcript variant 3, mRNA. // refseq // 11 // ---	ENSESTT00000082349 // ensembl_est // 3 // Cross Hyb Matching Probes /// ENSESTT00000082350 // ensembl_est // 3 // Cross Hyb Matching Probes /// BC063524 // gb // 3 // Cross Hyb Matching Probes /// NM_018703 // refseq // 3 // Cross Hyb Matching Probes /// NM_006910 // refseq // 3 // Cross Hyb Matching Probes /// ENST00000381039 // ensembl_transcript // 2 // Cross Hyb Matching Probes /// ENST000003…
1552362_a_at	39.7	P	0.005859	8.3	A	0.219482	2.1	I	0.000167	1552362_a_at	liver-expressed antimicrobial peptide 2	Hs2.337588.1	gb:NM_052971.1 /DB_XREF=gi:16418464 /GEN=LEAP-2 /TID=Hs2.337588.1 /CNT=24 /FEA=FLmRNA /TIER=FL /STK=5 /LL=116842 /UG=Hs.337588 /DEF=Homo sapiens liver-expressed antimicrobial peptide 2 (LEAP-2), mRNA. /PROD=liver-expressed antimicrobial peptide 2precursor /FL=gb:NM_052971.1	NM_052971	Hs.337588	---	March 2006 (NCBI Build 36.1)	chr5:132235389-132238595 (+) // 96.62 // q31.1	LEAP-2	chr5q31.1	---	ENSG00000164406	116842	Q7Z5F5 /// Q969E1	---	---	NP_443203.1	NM_052971	---	---	---	---	---	---	42742 // defense response to bacteria // inferred from electronic annotation	---	---	---	---	---	IPR009955 // Liver-expressed antimicrobial peptide 2 // 9.2E-59	---	---	This probe set was annotated using the Matching Probes based pipeline to a Entrez Gene identifier using 2 transcripts. // false // Matching Probes // A	AF143867(11),NM_052971(11)	ENSESTT00000050000 // --- // ensembl_est // 10 // --- /// AF143867 // Homo sapiens clone IMAGE:111122 mRNA sequence. // gb // 11 // --- /// NM_052971 // Homo sapiens liver-expressed antimicrobial peptide 2 (LEAP-2), mRNA. // refseq // 11 // --- /// ENST00000378655 // cdna:known-ccds chromosome:NCBI36:5:132235913:132238637:1 gene:ENSG00000164406 CCDS4163.1 // ensembl_transcript // 11 // --- /// EN…	ENSESTT00000050001 // ensembl_est // 2 // Cross Hyb Matching Probes /// GENSCAN00000024950 // ensembl_prediction // 4 // Cross Hyb Matching Probes /// ENST00000378648 // ensembl_transcript // 4 // Cross Hyb Matching Probes
1552364_s_at	180.6	P	0.000244	24.9	P	0.001953	2.9	I	2e-05	1552364_s_at	musashi homolog 2 (Drosophila)	Hs2.103512.1	gb:BC001526.1 /DB_XREF=gi:16306701 /TID=Hs2.103512.1 /CNT=32 /FEA=FLmRNA /TIER=FL /STK=5 /LL=124540 /UG_GENE=MSI2 /UG=Hs.103512 /DEF=Homo sapiens, clone MGC:3245 IMAGE:3505639, mRNA, complete cds. /PROD=Unknown (protein for MGC:3245) /FL=gb:NM_138962.2 gb:BC001526.1	BC001526	Hs.103512	Hs.585782	March 2006 (NCBI Build 36.1)	chr17:52688893-53112694 (+) // 95.65 // q22	MSI2	chr17q22	full length	ENSG00000153944	124540	Q6ZRF6 /// Q96DH6 /// Q9HAF8	---	607897	NP_620412.1 /// NP_733839.1	NM_138962 /// NM_170721	---	---	---	---	---	---	---	---	166 // nucleotide binding // inferred from electronic annotation /// 3723 // RNA binding // inferred from electronic annotation /// 3676 // nucleic acid binding // inferred from electronic annotation	---	---	---	IPR000504 // RNA-binding region RNP-1 (RNA recognition motif) // 2.5E-23 /// IPR000504 // RNA-binding region RNP-1 (RNA recognition motif) // 2.4E-18	---	---	This probe set was annotated using the Matching Probes based pipeline to a Entrez Gene identifier using 1 transcripts. // false // Matching Probes // A	NM_138962(11)	ENSESTT00000050658 // --- // ensembl_est // 11 // --- /// NM_138962 // Homo sapiens musashi homolog 2 (Drosophila) (MSI2), transcript variant 1, mRNA. // refseq // 11 // --- /// ENST00000284073 // cdna:known-ccds chromosome:NCBI36:17:52688930:53112298:1 gene:ENSG00000153944 CCDS11596.1 // ensembl_transcript // 11 // ---	BC017560 // gb // 1 // Cross Hyb Matching Probes /// BX647939 // gb // 1 // Cross Hyb Matching Probes /// NM_170721 // refseq // 1 // Cross Hyb Matching Probes /// GENSCAN00000018729 // ensembl_prediction // 1 // Cross Hyb Matching Probes /// ENST00000322684 // ensembl_transcript // 1 // Cross Hyb Matching Probes /// GENSCAN00000014211 // ensembl_prediction // 1 // Negative Strand Matching Probes
1552365_at	323.5	P	0.000244	1.6	A	0.334473	7.9	I	2e-05	1552365_at	scinderin	Hs2.210473.1	gb:NM_033128.1 /DB_XREF=gi:14916472 /GEN=SCIN /TID=Hs2.210473.1 /CNT=44 /FEA=FLmRNA /TIER=FL /STK=5 /LL=85477 /UG=Hs.210473 /DEF=Homo sapiens scinderin (SCIN), mRNA. /PROD=scinderin /FL=gb:NM_033128.1 gb:AF276507.1 gb:BC021090.1	NM_033128	Hs.210473	Hs.326941	March 2006 (NCBI Build 36.1)	chr7:12576536-12659753 (+) // 90.08 // p21.3	SCIN	chr7p21.3	full length	---	85477	Q8NBV9 /// Q9Y6U3	---	---	NP_149119.1	NM_033128	---	---	---	---	---	---	8285 // negative regulation of cell proliferation // inferred from mutant phenotype /// 17156 // calcium ion-dependent exocytosis // inferred from sequence or structural similarity /// 43065 // positive regulation of apoptosis // inferred from mutant phenotype /// 45010 // actin nucleation // inferred from sequence or structural similarity /// 45654 // positive regulation of megakaryocyte differe…	5856 // cytoskeleton // inferred from electronic annotation /// 5938 // cell cortex // inferred from sequence or structural similarity /// 5737 // cytoplasm // inferred from sequence or structural similarity	1786 // phosphatidylserine binding // inferred from sequence or structural similarity /// 5509 // calcium ion binding // inferred from sequence or structural similarity /// 5509 // calcium ion binding // traceable author statement /// 5545 // phosphatidylinositol binding // traceable author statement /// 5546 // phosphatidylinositol-4,5-bisphosphate binding // inferred from sequence or structural…	---	---	---	IPR007123 // Gelsolin region // 4.6E-19 /// IPR007123 // Gelsolin region // 1.5E-16 /// IPR007123 // Gelsolin region // 2.8E-8 /// IPR007123 // Gelsolin region // 2.6E-19	---	---	This probe set was annotated using the Matching Probes based pipeline to a Entrez Gene identifier using 1 transcripts. // false // Matching Probes // A	NM_033128(11)	ENSESTT00000067715 // --- // ensembl_est // 11 // --- /// NM_033128 // Homo sapiens scinderin (SCIN), mRNA. // refseq // 11 // ---	---
1552367_a_at	193.3	P	0.000244	5.5	A	0.239258	4.7	I	2e-05	1552367_a_at	scinderin	Hs2.210473.1	gb:AF276507.1 /DB_XREF=gi:14331130 /TID=Hs2.210473.1 /CNT=44 /FEA=FLmRNA /TIER=FL /STK=2 /LL=85477 /UG_GENE=SCIN /UG=Hs.210473 /DEF=Homo sapiens scinderin mRNA, complete cds. /PROD=scinderin /FL=gb:NM_033128.1 gb:AF276507.1 gb:BC021090.1	AF276507	Hs.210473	Hs.326941	March 2006 (NCBI Build 36.1)	chr7:12576536-12659753 (+) // 90.08 // p21.3	SCIN	chr7p21.3	full length	ENSG00000006747	85477	Q8NBV9 /// Q9Y6U3	---	---	NP_149119.1	NM_033128	---	---	---	---	---	---	8285 // negative regulation of cell proliferation // inferred from mutant phenotype /// 17156 // calcium ion-dependent exocytosis // inferred from sequence or structural similarity /// 43065 // positive regulation of apoptosis // inferred from mutant phenotype /// 45010 // actin nucleation // inferred from sequence or structural similarity /// 45654 // positive regulation of megakaryocyte differe…	5856 // cytoskeleton // inferred from electronic annotation /// 5938 // cell cortex // inferred from sequence or structural similarity /// 5737 // cytoplasm // inferred from sequence or structural similarity	1786 // phosphatidylserine binding // inferred from sequence or structural similarity /// 5509 // calcium ion binding // inferred from sequence or structural similarity /// 5509 // calcium ion binding // traceable author statement /// 5545 // phosphatidylinositol binding // traceable author statement /// 5546 // phosphatidylinositol-4,5-bisphosphate binding // inferred from sequence or structural…	---	---	---	IPR007123 // Gelsolin region // 7.0E-22 /// IPR007123 // Gelsolin region // 8.2E-23 /// IPR007123 // Gelsolin region // 4.6E-19 /// IPR007123 // Gelsolin region // 1.5E-16 /// IPR007123 // Gelsolin region // 2.8E-8 /// IPR007123 // Gelsolin region // 2.6E-19 /// IPR007123 // Gelsolin region // 4.6E-19 /// IPR007123 // Gelsolin region // 1.5E-16 /// IPR007123 // Gelsolin region // 2.8E-8 /// IPR00…	---	---	This probe set was annotated using the Matching Probes based pipeline to a Entrez Gene identifier using 2 transcripts. // false // Matching Probes // A	BC021090(11),NM_033128(11)	BC021090 // Homo sapiens scinderin, mRNA (cDNA clone MGC:31749 IMAGE:4877906), complete cds. // gb // 11 // --- /// NM_033128 // Homo sapiens scinderin (SCIN), mRNA. // refseq // 11 // --- /// ENST00000297029 // cdna:known chromosome:NCBI36:7:12576870:12659250:1 gene:ENSG00000006747 // ensembl_transcript // 11 // ---	ENSESTT00000067714 // ensembl_est // 8 // Cross Hyb Matching Probes /// ENSESTT00000067715 // ensembl_est // 3 // Cross Hyb Matching Probes /// AB067492 // gb // 5 // Cross Hyb Matching Probes /// GENSCAN00000036119 // ensembl_prediction // 6 // Cross Hyb Matching Probes /// ENST00000341757 // ensembl_transcript // 5 // Cross Hyb Matching Probes
1552470_a_at	87.4	P	0.001953	19.5	P	0.037598	2	I	0.000114	1552470_a_at	abhydrolase domain containing 11	Hs2.182476.1	gb:NM_148914.1 /DB_XREF=gi:23200013 /GEN=WBSCR21 /TID=Hs2.182476.1 /CNT=4 /FEA=FLmRNA /TIER=FL /STK=4 /LL=83451 /UG=Hs.182476 /DEF=Homo sapiens Williams Beuren syndrome chromosome region 21 (WBSCR21), transcript variant 3, mRNA. /PROD=Williams Beuren syndrome chromosome region 21isoform 3 /FL=gb:NM_148914.1 gb:AY053500.1	NM_148914	Hs.182476	---	March 2006 (NCBI Build 36.1)	chr7:72788362-72791118 (-) // 86.7 // q11.23	ABHD11	chr7q11.23	---	ENSG00000106077	83451	Q6PJU0 /// Q8N722 /// Q8N723 /// Q8NFV2 /// Q8NFV3 /// Q8NFV4 /// Q9HBS8	---	---	NP_112585.2 /// NP_683710.1 /// NP_683711.1 /// NP_683712.1 /// NP_683713.1 /// NP_683714.1	NM_031295 /// NM_148912 /// NM_148913 /// NM_148914 /// NM_148915 /// NM_148916	---	---	---	---	---	---	6725 // aromatic compound metabolism // inferred from electronic annotation	---	3824 // catalytic activity // inferred from electronic annotation /// 16787 // hydrolase activity // inferred from electronic annotation	---	---	---	IPR000073 // Alpha/beta hydrolase fold // 3.3E-13 /// IPR000073 // Alpha/beta hydrolase fold // 3.3E-13	---	---	This probe set was annotated using the Matching Probes based pipeline to a Entrez Gene identifier using 7 transcripts. // false // Matching Probes // A	AY053500(11),NM_031295(11),NM_148912(11),NM_148913(11),NM_148914(11),NM_148915(11),NM_148916(11)	AY053500 // Homo sapiens Williams-Beuren Syndrome critical region protein 21 form E (WBSCR21) mRNA, complete cds. // gb // 11 // --- /// NM_148913 // Homo sapiens abhydrolase domain containing 11 (ABHD11), transcript variant 2, mRNA. // refseq // 11 // --- /// NM_148914 // Homo sapiens abhydrolase domain containing 11 (ABHD11), transcript variant 3, mRNA. // refseq // 11 // --- /// NM_148916 // H…	---
1552477_a_at	68.2	P	0.00293	2.5	A	0.696289	4.7	I	4e-05	1552477_a_at	interferon regulatory factor 6	Hs2.11801.1	gb:BC014852.1 /DB_XREF=gi:15928784 /TID=Hs2.11801.1 /CNT=59 /FEA=FLmRNA /TIER=FL /STK=3 /LL=3664 /UG_GENE=IRF6 /UG=Hs.11801 /DEF=Homo sapiens, interferon regulatory factor 6, clone MGC:5122 IMAGE:3449699, mRNA, complete cds. /PROD=interferon regulatory factor 6 /FL=gb:BC014852.1 gb:AF027292.1 gb:NM_006147.2	BC014852	Hs.11801	Hs.591415	March 2006 (NCBI Build 36.1)	chr1:208027369-208046102 (-) // 89.68 // q32.2	IRF6	chr1q32.3-q41	full length	ENSG00000117595	3664	O14896	---	119300 /// 119500 /// 607199 /// 608864	NP_006138.1	NM_006147	---	---	---	---	---	---	6350 // transcription // inferred from electronic annotation /// 6355 // regulation of transcription, DNA-dependent // inferred from electronic annotation	5634 // nucleus // inferred from electronic annotation	3700 // transcription factor activity // inferred from electronic annotation /// 3677 // DNA binding // inferred from electronic annotation	Apoptosis // GenMAPP	---	---	--- // --- // 6.8E-46 /// IPR001346 // Interferon regulatory factor // 6.8E-46 /// IPR006876 // LMBR1-like conserved region // 6.7E-26	---	---	This probe set was annotated using the Matching Probes based pipeline to a Entrez Gene identifier using 1 transcripts. // false // Matching Probes // A	NM_006147(11)	NM_006147 // Homo sapiens interferon regulatory factor 6 (IRF6), mRNA. // refseq // 11 // --- /// GENSCAN00000065741 // cdna:Genscan chromosome:NCBI36:1:208028388:208041381:-1 // ensembl_prediction // 11 // --- /// ENST00000367021 // cdna:known-ccds chromosome:NCBI36:1:208025659:208046012:-1 gene:ENSG00000117595 CCDS1492.1 // ensembl_transcript // 11 // --- /// ENST00000236254 // cdna:known chrom…	ENSESTT00000065085 // ensembl_est // 4 // Cross Hyb Matching Probes
1552496_a_at	42.5	P	0.018555	0.5	A	0.888428	5.8	I	3.5e-05	1552496_a_at	cordon-bleu homolog (mouse)	Hs2.33010.1	gb:NM_015198.1 /DB_XREF=gi:24308020 /GEN=COBL /TID=Hs2.33010.1 /CNT=21 /FEA=FLmRNA /TIER=FL /STK=3 /LL=23242 /UG=Hs.33010 /DEF=Homo sapiens KIAA0633 protein (COBL), mRNA. /PROD=KIAA0633 protein /FL=gb:NM_015198.1	NM_015198	Hs.33010	Hs.99141	March 2006 (NCBI Build 36.1)	chr7:51052472-51071146 (-) // 92.11 // p12.1	COBL	chr7p12.1	full length	ENSG00000106078	23242	O75128 /// Q2T9J3 /// Q504Y4 /// Q86XA7 /// Q8N304 /// Q8TCM1	---	---	NP_056013.2	NM_015198	---	---	---	---	---	---	---	---	---	---	---	---	IPR003124 // Actin-binding WH2 // 1.1E-6 /// IPR003124 // Actin-binding WH2 // 9.6E-8 /// IPR003124 // Actin-binding WH2 // 6.4E-7 /// IPR003124 // Actin-binding WH2 // 1.1E-6 /// IPR003124 // Actin-binding WH2 // 9.6E-8 /// IPR003124 // Actin-binding WH2 // 6.4E-7 /// IPR003124 // Actin-binding WH2 // 1.1E-6 /// IPR003124 // Actin-binding WH2 // 9.6E-8 /// IPR003124 // Actin-binding WH2 // 6.4E-…	---	---	This probe set was annotated using the Matching Probes based pipeline to a Entrez Gene identifier using 3 transcripts. // false // Matching Probes // A	AL713786(11),BC045771(11),NM_015198(11)	CR595988 // full-length cDNA clone CS0DI044YL02 of Placenta Cot 25-normalized of Homo sapiens (human). // gb // 9 // --- /// BC045771 // Homo sapiens cordon-bleu homolog (mouse), mRNA (cDNA clone IMAGE:4992460), partial cds. // gb // 11 // --- /// AL713786 // Homo sapiens mRNA; cDNA DKFZp547K059 (from clone DKFZp547K059). // gb // 11 // --- /// NM_015198 // Homo sapiens cordon-bleu homolog (mouse…	GENSCAN00000023171 // ensembl_prediction // 1 // Cross Hyb Matching Probes
1552516_a_at	286.4	P	0.000244	17.6	P	0.010742	3.7	I	2e-05	1552516_a_at	homeodomain interacting protein kinase 1	Hs2.12259.1	gb:NM_152696.1 /DB_XREF=gi:23397583 /TID=Hs2.12259.1 /CNT=13 /FEA=FLmRNA /TIER=FL /STK=3 /LL=204851 /UG_GENE=Nbak2 /UG=Hs.12259 /UG_TITLE=homeodomain interacting protein kinase 1-like protein /DEF=Homo sapiens homeodomain interacting protein kinase 1-like protein (Nbak2), mRNA. /FL=gb:BC033012.1 gb:NM_152696.1	NM_152696	Hs.12259	Hs.532363	March 2006 (NCBI Build 36.1)	chr1:114273518-114316203 (+) // 98.95 // p13.2	HIPK1	chr1p13.2	full length	ENSG00000163349	204851	Q86Z02	EC:2.7.1.-	608003	NP_689909.2 /// NP_852003.1 /// NP_938009.1 /// NP_938010.1	NM_152696 /// NM_181358 /// NM_198268 /// NM_198269	---	---	---	---	---	---	6350 // transcription // inferred from electronic annotation /// 6355 // regulation of transcription, DNA-dependent // inferred from electronic annotation /// 6468 // protein amino acid phosphorylation // inferred from electronic annotation	5634 // nucleus // inferred from electronic annotation	166 // nucleotide binding // inferred from electronic annotation /// 4674 // protein serine/threonine kinase activity // inferred from electronic annotation /// 5515 // protein binding // inferred from physical interaction /// 5524 // ATP binding // inferred from electronic annotation /// 16301 // kinase activity // inferred from electronic annotation /// 16740 // transferase activity // inferred…	---	hanks // 3.1.5 // CMCG Group; CMGC I Cyclin-dependent (CDKs) and close relatives; Cdk6 // 5.0E-65 /// hanks // 3.1.5 // CMCG Group; CMGC I Cyclin-dependent (CDKs) and close relatives; Cdk6 // 6.0E-60 /// hanks // 3.1.5 // CMCG Group; CMGC I Cyclin-dependent (CDKs) and close relatives; Cdk6 // 2.0E-60	---	IPR000719 // Protein kinase // 3.7E-59 /// IPR000719 // Protein kinase // 3.0E-12 /// IPR000719 // Protein kinase // 6.3E-4	---	---	This probe set was annotated using the Matching Probes based pipeline to a Entrez Gene identifier using 5 transcripts. // false // Matching Probes // A	BC028408(11),NM_152696(11),NM_181358(11),NM_198268(11),NM_198269(11)	BC028408 // Homo sapiens homeodomain interacting protein kinase 1, transcript variant 3, mRNA (cDNA clone MGC:33548 IMAGE:4821915), complete cds. // gb // 11 // --- /// NM_152696 // Homo sapiens homeodomain interacting protein kinase 1 (HIPK1), transcript variant 2, mRNA. // refseq // 11 // --- /// NM_198268 // Homo sapiens homeodomain interacting protein kinase 1 (HIPK1), transcript variant 1, m…	ENSESTT00000074046 // ensembl_est // 8 // Cross Hyb Matching Probes
1552575_a_at	229	P	0.000244	51.7	P	0.037598	2.4	I	2e-05	1552575_a_at	chromosome 6 open reading frame 141	Hs2.98573.1	gb:NM_153344.1 /DB_XREF=gi:23503276 /TID=Hs2.98573.1 /CNT=5 /FEA=FLmRNA /TIER=FL /STK=3 /LL=135398 /UG_GENE=MGC46457 /UG=Hs.98573 /UG_TITLE=hypothetical protein MGC46457 /DEF=Homo sapiens hypothetical protein MGC46457 (MGC46457), mRNA. /FL=gb:NM_153344.1	NM_153344	Hs.98573	Hs.485528	March 2006 (NCBI Build 36.1)	chr6:49626346-49630829 (+) // 75.6 // p12.3	C6orf141	chr6p12.3	full length	---	135398	Q5SZD1	---	---	NP_699175.1	NM_153344	---	---	---	---	---	---	---	---	---	---	---	---	---	---	---	This probe set was annotated using the Matching Probes based pipeline to a Entrez Gene identifier using 2 transcripts. // false // Matching Probes // A	BC036917(11),NM_153344(11)	BC036917 // Homo sapiens chromosome 6 open reading frame 141, mRNA (cDNA clone MGC:46457 IMAGE:5201433), complete cds. // gb // 11 // --- /// NM_153344 // Homo sapiens chromosome 6 open reading frame 141 (C6orf141), mRNA. // refseq // 11 // ---	ENSESTT00000043662 // ensembl_est // 7 // Cross Hyb Matching Probes /// ENSESTT00000043663 // ensembl_est // 7 // Cross Hyb Matching Probes /// ENST00000371194 // ensembl_transcript // 8 // Cross Hyb Matching Probes
1552622_s_at	117.1	P	0.000244	21.7	P	0.001953	2.5	I	2e-05	1552622_s_at	DNA directed RNA polymerase II polypeptide J-related gene /// similar to postmeiotic segregation increased 2-like 2	Hs2.375569.1	gb:BQ613856 /DB_XREF=gi:21603525 /DB_XREF=il16d04.x1 /CLONE=IMAGE:6030007 /TID=Hs2.375569.1 /CNT=38 /FEA=FLmRNA /TIER=ConsEnd /STK=1 /LL=246721 /UG_GENE=POLR2J2 /UG=Hs.375569 /UG_TITLE=DNA directed RNA polymerase II polypeptide J-related gene /FL=gb:NM_145325.1 gb:AF468111.1	BQ613856	Hs.375569	Hs.530089	March 2006 (NCBI Build 36.1)	chr7:44019089-44025288 (-) // 45.02 // p13 /// chr7:101993922-102000124 (-) // 45.32 // q22.1 /// chr7:102093569-102099335 (-) // 41.38 // q22.1 /// chr7:101901389-101906354 (-) // 37.88 // q22.1	POLR2J2 /// LOC441259	chr7q11.22 /// chr7q11.23	full length	ENSG00000197373 /// ENSG00000205236	246721 /// 441259	O43374 /// P52435 /// Q2NL74 /// Q59FR2 /// Q6DHX9 /// Q6ZQT5 /// Q86TH9 /// Q8IV37 /// Q8TDE6 /// Q9GZM3 /// Q9H1A7 /// Q9H1A8 /// Q9NXW9 /// Q9NZY8	---	609881	NP_116580.2 /// NP_116581.3 /// NP_663165.2 /// XP_379906.2 /// XP_934332.1 /// XP_938620.1 /// XP_938623.1 /// XP_938626.1 /// XP_940737.1 /// XP_941004.1 /// XP_941005.1 /// XP_941006.1 /// XP_941007.1	NM_032958 /// NM_032959 /// NM_145325 /// XM_379906 /// XM_929239 /// XM_933527 /// XM_933530 /// XM_933533 /// XM_935644 /// XM_935911 /// XM_935912 /// XM_935913 /// XM_935914	---	---	---	---	---	---	6350 // transcription // inferred from electronic annotation /// 6298 // mismatch repair // inferred from electronic annotation /// 7242 // intracellular signaling cascade // inferred from electronic annotation /// 6366 // transcription from RNA polymerase II promoter // traceable author statement	5634 // nucleus // inferred from electronic annotation /// 5665 // DNA-directed RNA polymerase II, core complex // traceable author statement	3677 // DNA binding // inferred from electronic annotation /// 3899 // DNA-directed RNA polymerase activity // inferred from electronic annotation /// 46983 // protein dimerization activity // inferred from electronic annotation /// 5524 // ATP binding // inferred from electronic annotation /// 5096 // GTPase activator activity // inferred from direct assay /// 5096 // GTPase activator activity /…	RNA_transcription_Reactome // GenMAPP /// RNA_transcription_Reactome // GenMAPP	---	---	IPR003594 // ATP-binding region, ATPase-like // 7.3E-4 /// IPR008193 // DNA-directed RNA polymerase, 13 to 16 kDa subunit // 9.4E-23	---	---	This probe set was annotated using the Matching Probes based pipeline to a Entrez Gene identifier using 5 transcripts. // true // Matching Probes // A	ENSESTT00000066884(10),ENSESTT00000066885(10),ENSESTT00000066887(10),ENSESTT00000066898(9),ENSESTT00000066900(9),BC050598(11),AB209398(11),AK021477(11),BC050405(11),BC075816(11),XM_929239(11),XM_935644(11),ENST00000379357(11),ENST00000379340(11)	ENSESTT00000066884 // --- // ensembl_est // 10 // --- /// ENSESTT00000066885 // --- // ensembl_est // 10 // --- /// ENSESTT00000066887 // --- // ensembl_est // 10 // --- /// ENSESTT00000066898 // --- // ensembl_est // 9 // --- /// ENSESTT00000066900 // --- // ensembl_est // 9 // --- /// BC050598 // Homo sapiens mRNA similar to DNA directed RNA polymerase II polypeptide J-related gene (cDNA clone …	XM_499315 // refseq // 7 // Cross Hyb Matching Probes /// XM_935538 // refseq // 7 // Cross Hyb Matching Probes
1552632_a_at	69.8	P	0.000732	9.2	P	0.046143	2.6	I	0.000101	1552632_a_at	arylsulfatase G	Hs2.279937.1	gb:BC012375.1 /DB_XREF=gi:15214501 /TID=Hs2.279937.1 /CNT=31 /FEA=FLmRNA /TIER=FL /STK=2 /LL=22901 /UG_GENE=KIAA1001 /UG=Hs.279937 /DEF=Homo sapiens, Similar to KIAA1001 protein, clone MGC:8996 IMAGE:3882163, mRNA, complete cds. /PROD=Similar to KIAA1001 protein /FL=gb:AB023218.1 gb:NM_014960.1 gb:BC012375.1	BC012375	Hs.279937	Hs.437249	March 2006 (NCBI Build 36.1)	chr17:63799230-63930377 (+) // 79.05 // q24.2	ARSG	chr17q24.2	full length	ENSG00000141337	22901	Q96EG1	---	610008	NP_055775.2	NM_014960	---	---	---	---	---	---	8152 // metabolism // inferred from electronic annotation	---	5509 // calcium ion binding // inferred from electronic annotation /// 8484 // sulfuric ester hydrolase activity // inferred from electronic annotation /// 16787 // hydrolase activity // inferred from electronic annotation /// 46872 // metal ion binding // inferred from electronic annotation	---	---	---	IPR000917 // Sulfatase // 1.0E-50	---	---	This probe set was annotated using the Matching Probes based pipeline to a Entrez Gene identifier using 2 transcripts. // false // Matching Probes // A	AY358380(11),NM_014960(11)	ENSESTT00000062451 // --- // ensembl_est // 11 // --- /// AY358380 // Homo sapiens clone DNA71235 GWLF839 (UNQ839) mRNA, complete cds. // gb // 11 // --- /// NM_014960 // Homo sapiens arylsulfatase G (ARSG), mRNA. // refseq // 11 // --- /// ENST00000355179 // cdna:known-ccds chromosome:NCBI36:17:63766918:63928549:1 gene:ENSG00000141337 CCDS11676.1 // ensembl_transcript // 11 // ---	ENSESTT00000062452 // ensembl_est // 3 // Cross Hyb Matching Probes /// GENSCAN00000010212 // ensembl_prediction // 5 // Cross Hyb Matching Probes
1552672_a_at	146.8	P	0.018555	13.4	A	0.72583	3	I	6.8e-05	1552672_a_at	immunoglobulin superfamily, member 3	Hs2.81234.1	gb:NM_001542.1 /DB_XREF=gi:4504626 /GEN=IGSF3 /TID=Hs2.81234.1 /CNT=16 /FEA=FLmRNA /TIER=FL /STK=2 /LL=3321 /UG=Hs.81234 /DEF=Homo sapiens immunoglobulin superfamily, member 3 (IGSF3), mRNA. /PROD=immunoglobulin superfamily, member 3 /FL=gb:NM_001542.1 gb:AF031174.1	NM_001542	Hs.81234	Hs.171057	March 2006 (NCBI Build 36.1)	chr2:91288475-91319192 (+) // 60.55 // p11.1 /// chr1:116921364-117010576 (-) // 96.78 // p13.1 /// chr13_random:108071-138687 (-) // 60.71 //	IGSF3	chr1p13	full length	ENSG00000143061	3321	O75054	---	603491	NP_001007238.1 /// NP_001533.2	NM_001007237 /// NM_001542	---	---	---	---	---	---	---	---	---	---	---	---	IPR007110 // Immunoglobulin-like // 1.3E-4 /// IPR007110 // Immunoglobulin-like // 2.0E-7 /// IPR007110 // Immunoglobulin-like // 1.1E-6 /// IPR007110 // Immunoglobulin-like // 2.9E-5 /// IPR007110 // Immunoglobulin-like // 0.019 /// IPR007110 // Immunoglobulin-like // 1.1E-6 /// IPR007110 // Immunoglobulin-like // 5.7E-4 /// IPR007110 // Immunoglobulin-like // 0.0037 /// IPR007110 // Immunoglobu…	---	---	This probe set was annotated using the Matching Probes based pipeline to a Entrez Gene identifier using 2 transcripts. // false // Matching Probes // A	NM_001007237(11),NM_001542(11)	NM_001542 // Homo sapiens immunoglobulin superfamily, member 3 (IGSF3), transcript variant 1, mRNA. // refseq // 11 // --- /// NM_001007237 // Homo sapiens immunoglobulin superfamily, member 3 (IGSF3), transcript variant 2, mRNA. // refseq // 11 // --- /// ENST00000369486 // cdna:known chromosome:NCBI36:1:116918554:117011898:-1 gene:ENSG00000143061 // ensembl_transcript // 11 // --- /// ENST00000…	GENSCAN00000034107 // ensembl_prediction // 8 // Cross Hyb Matching Probes
1552685_a_at	119.5	P	0.000732	14.3	A	0.27417	2.6	I	2e-05	1552685_a_at	grainyhead-like 1 (Drosophila)	Hs2.321264.1	gb:NM_014552.1 /DB_XREF=gi:7657296 /GEN=LBP-32 /TID=Hs2.321264.1 /CNT=18 /FEA=FLmRNA /TIER=FL /STK=2 /LL=29841 /UG=Hs.321264 /DEF=Homo sapiens LBP protein 32 (LBP-32), mRNA. /PROD=LBP protein 32 /FL=gb:AF198489.1 gb:NM_014552.1	NM_014552	Hs.321264	Hs.418493	March 2006 (NCBI Build 36.1)	chr2:10009273-10058570 (+) // 99.61 // p25.1	GRHL1	chr2p25.1	full length	ENSG00000134317	29841	Q9NZI5	---	609786	NP_055367.2 /// NP_937825.1	NM_014552 /// NM_198182	---	---	---	---	---	---	---	---	---	---	---	---	IPR007604 // CP2 transcription factor // 1.0E-126 /// IPR007604 // CP2 transcription factor // 1.0E-126 /// IPR007604 // CP2 transcription factor // 1.0E-126 /// IPR007604 // CP2 transcription factor // 1.0E-126	---	---	This probe set was annotated using the Matching Probes based pipeline to a Entrez Gene identifier using 2 transcripts. // false // Matching Probes // A	NM_014552(11),NM_198182(11)	ENSESTT00000060147 // --- // ensembl_est // 11 // --- /// NM_198182 // Homo sapiens grainyhead-like 1 (Drosophila) (GRHL1), transcript variant 2, mRNA. // refseq // 11 // --- /// NM_014552 // Homo sapiens grainyhead-like 1 (Drosophila) (GRHL1), transcript variant 1, mRNA. // refseq // 11 // --- /// ENST00000324907 // cdna:known chromosome:NCBI36:2:10009362:10058411:1 gene:ENSG00000134317 // ensem…	---
1552691_at	21.1	P	0.000244	0.3	A	0.943848	6.7	I	0.000114	1552691_at	ADP-ribosylation factor-like 11	Hs2.348334.1	gb:NM_138450.2 /DB_XREF=gi:27764878 /TID=Hs2.348334.1 /CNT=14 /FEA=FLmRNA /TIER=FL /STK=2 /LL=115761 /UG_GENE=MGC17429 /UG=Hs.348334 /UG_TITLE=hypothetical protein MGC17429 /DEF=Homo sapiens hypothetical protein MGC17429 (MGC17429), mRNA. /FL=gb:NM_138450.2 gb:BC013150.1	NM_138450	Hs.348334	Hs.558599	March 2006 (NCBI Build 36.1)	chr13:49100624-49105732 (+) // 70.64 // q14.3	ARL11	chr13q14.3	full length	ENSG00000152213	115761	Q969Q4	---	151400 /// 609351	NP_612459.1	NM_138450	---	---	---	---	---	---	6364 // rRNA processing // inferred from electronic annotation /// 7264 // small GTPase mediated signal transduction // inferred from electronic annotation /// 7046 // ribosome biogenesis // inferred from electronic annotation	5622 // intracellular // inferred from electronic annotation	166 // nucleotide binding // inferred from electronic annotation /// 5525 // GTP binding // inferred from electronic annotation	---	---	---	IPR006689 // ARF/SAR superfamily // 2.4E-66	---	---	This probe set was annotated using the Matching Probes based pipeline to a Entrez Gene identifier using 1 transcripts. // false // Matching Probes // A	NM_138450(11)	NM_138450 // Homo sapiens ADP-ribosylation factor-like 11 (ARL11), mRNA. // refseq // 11 // --- /// ENST00000282026 // cdna:known-ccds chromosome:NCBI36:13:49100436:49106009:1 gene:ENSG00000152213 CCDS9419.1 // ensembl_transcript // 11 // --- /// ENST00000378294 // cdna:known chromosome:NCBI36:13:49100658:49103990:1 gene:ENSG00000152213 // ensembl_transcript // 11 // ---	---
1552740_at	49.7	P	0.000244	11.1	A	0.219482	3	I	8.8e-05	1552740_at	chromosome 2 open reading frame 15	Hs2.352211.1	gb:NM_144706.1 /DB_XREF=gi:21389620 /TID=Hs2.352211.1 /CNT=8 /FEA=FLmRNA /TIER=FL /STK=2 /LL=150590 /UG_GENE=MGC29762 /UG=Hs.352211 /UG_TITLE=hypothetical protein MGC29762 /DEF=Homo sapiens hypothetical protein MGC29762 (MGC29762), mRNA. /FL=gb:NM_144706.1 gb:BC021264.1	NM_144706	Hs.352211	Hs.352211	March 2006 (NCBI Build 36.1)	chr2:99124616-99134358 (+) // 77.29 // q11.2	C2orf15	chr2q11.2	full length	ENSG00000170534	150590	Q8WU43	---	---	NP_653307.1	NM_144706	---	---	---	---	---	---	---	---	---	---	---	---	---	---	---	This probe set was annotated using the Matching Probes based pipeline to a Entrez Gene identifier using 1 transcripts. // false // Matching Probes // A	NM_144706(11)	ENSESTT00000055896 // --- // ensembl_est // 11 // --- /// NM_144706 // Homo sapiens chromosome 2 open reading frame 15 (C2orf15), mRNA. // refseq // 11 // --- /// ENST00000302513 // cdna:known-ccds chromosome:NCBI36:2:99124617:99134358:1 gene:ENSG00000170534 CCDS2038.1 // ensembl_transcript // 11 // ---	---
1552766_at	32.7	P	0.00293	0.4	A	0.919434	6.8	I	6e-05	1552766_at	heparan sulfate 6-O-sulfotransferase 2	Hs2.82302.2	gb:NM_147174.2 /DB_XREF=gi:27597081 /GEN=HS6ST2 /TID=Hs2.82302.2 /CNT=9 /FEA=FLmRNA /TIER=FL /STK=2 /LL=90161 /UG=Hs.82302 /DEF=Homo sapiens heparan sulfate 6-O-sulfotransferase 2 (HS6ST2), mRNA. /PROD=heparan sulfate 6-O-sulfotransferase 2 /FL=gb:NM_147174.2	NM_147174	Hs.82302	Hs.385956	March 2006 (NCBI Build 36.1)	chrX:131587724-131919037 (-) // 89.03 // q26.2	HS6ST2	chrXq26.2	full length	ENSG00000171004	90161	Q2TB13 /// Q96MM7 /// Q9Y3P2	---	300545	NP_671704.2	NM_147175	---	---	---	---	---	---	---	16020 // membrane // inferred from electronic annotation /// 16021 // integral to membrane // inferred from electronic annotation	16740 // transferase activity // inferred from electronic annotation	---	---	---	IPR010635 // Heparan sulphate 6-sulfotransferase // 1.0E-126 /// IPR010635 // Heparan sulphate 6-sulfotransferase // 1.0E-126 /// IPR010635 // Heparan sulphate 6-sulfotransferase // 8.5E-103 /// IPR010635 // Heparan sulphate 6-sulfotransferase // 1.0E-126	---	---	This probe set was annotated using the Matching Probes based pipeline to a Entrez Gene identifier using 3 transcripts. // false // Matching Probes // A	AK027720(11),BC037325(11),NM_147175(11)	AK027720 // Homo sapiens cDNA FLJ14814 fis, clone NT2RP5003500, highly similar to Mus musculus mRNA for heparan sulfate 6-sulfotransferase 2. // gb // 11 // --- /// BC037325 // Homo sapiens heparan sulfate 6-O-sulfotransferase 2, mRNA (cDNA clone IMAGE:5262899), partial cds. // gb // 11 // --- /// NM_147175 // Homo sapiens heparan sulfate 6-O-sulfotransferase 2 (HS6ST2), mRNA. // refseq // 11 // …	---
1552767_a_at	251.6	P	0.000244	5.6	A	0.27417	5.6	I	2e-05	1552767_a_at	heparan sulfate 6-O-sulfotransferase 2	Hs2.82302.2	gb:NM_147174.2 /DB_XREF=gi:27597081 /GEN=HS6ST2 /TID=Hs2.82302.2 /CNT=9 /FEA=FLmRNA /TIER=FL /STK=2 /LL=90161 /UG=Hs.82302 /DEF=Homo sapiens heparan sulfate 6-O-sulfotransferase 2 (HS6ST2), mRNA. /PROD=heparan sulfate 6-O-sulfotransferase 2 /FL=gb:NM_147174.2	NM_147174	Hs.82302	Hs.385956	March 2006 (NCBI Build 36.1)	chrX:131587724-131919037 (-) // 89.03 // q26.2	HS6ST2	chrXq26.2	full length	ENSG00000171004	90161	Q2TB13 /// Q96MM7 /// Q9Y3P2	---	300545	NP_671704.2	NM_147175	---	---	---	---	---	---	---	16020 // membrane // inferred from electronic annotation /// 16021 // integral to membrane // inferred from electronic annotation	16740 // transferase activity // inferred from electronic annotation	---	---	---	IPR010635 // Heparan sulphate 6-sulfotransferase // 1.0E-126 /// IPR010635 // Heparan sulphate 6-sulfotransferase // 1.0E-126 /// IPR010635 // Heparan sulphate 6-sulfotransferase // 8.5E-103 /// IPR010635 // Heparan sulphate 6-sulfotransferase // 1.0E-126	---	---	This probe set was annotated using the Matching Probes based pipeline to a Entrez Gene identifier using 3 transcripts. // false // Matching Probes // A	AK027720(11),BC037325(11),NM_147175(11)	AK027720 // Homo sapiens cDNA FLJ14814 fis, clone NT2RP5003500, highly similar to Mus musculus mRNA for heparan sulfate 6-sulfotransferase 2. // gb // 11 // --- /// BC037325 // Homo sapiens heparan sulfate 6-O-sulfotransferase 2, mRNA (cDNA clone IMAGE:5262899), partial cds. // gb // 11 // --- /// NM_147175 // Homo sapiens heparan sulfate 6-O-sulfotransferase 2 (HS6ST2), mRNA. // refseq // 11 // …	---
1552787_at	51.9	P	0.018555	11	A	0.171387	2.1	I	0.000273	1552787_at	helicase (DNA) B	Hs2.192323.1	gb:NM_033647.1 /DB_XREF=gi:21703699 /GEN=HELB /TID=Hs2.192323.1 /CNT=9 /FEA=FLmRNA /TIER=FL /STK=2 /LL=92797 /UG=Hs.192323 /DEF=Homo sapiens helicase (DNA) B (HELB), mRNA. /PROD=helicase (DNA) B /FL=gb:AF319995.1 gb:NM_033647.1	NM_033647	Hs.192323	Hs.505941	March 2006 (NCBI Build 36.1)	chr12:64982612-65018246 (+) // 99.88 // q14.3	HELB	chr12q14.3	full length	ENSG00000127311	92797	Q8NG08	---	---	NP_387467.2	NM_033647	---	---	---	---	---	---	---	---	4386 // helicase activity // inferred from electronic annotation	---	---	---	---	---	---	This probe set was annotated using the Matching Probes based pipeline to a Entrez Gene identifier using 1 transcripts. // false // Matching Probes // A	NM_033647(11)	ENSESTT00000078662 // --- // ensembl_est // 11 // --- /// NM_033647 // Homo sapiens helicase (DNA) B (HELB), mRNA. // refseq // 11 // --- /// ENST00000247815 // cdna:known-ccds chromosome:NCBI36:12:64982623:65018225:1 gene:ENSG00000127311 CCDS8976.1 // ensembl_transcript // 11 // ---	---
1552797_s_at	397.2	P	0.000244	37	P	0.001953	3.4	I	2e-05	1552797_s_at	prominin 2	Hs2.145582.1	gb:NM_144707.1 /DB_XREF=gi:21389622 /GEN=PROM-2 /TID=Hs2.145582.1 /CNT=7 /FEA=FLmRNA /TIER=FL /STK=2 /LL=150696 /UG=Hs.145582 /DEF=Homo sapiens prominin-2 (PROM-2), mRNA. /PROD=prominin-related protein /FL=gb:NM_144707.1 gb:AF245303.1	NM_144707	Hs.145582	Hs.469313	March 2006 (NCBI Build 36.1)	chr2:95303927-95320781 (+) // 88.57 // q11.1	PROM2	chr2q11.1	full length	ENSG00000155066	150696	Q2HIX6 /// Q8N271 /// Q8NB84 /// Q8TAE2	---	---	NP_653308.1	NM_144707	---	---	---	---	---	---	---	16021 // integral to membrane // inferred from electronic annotation	---	---	---	---	IPR008795 // Prominin // 1.0E-126 /// IPR008795 // Prominin // 1.0E-126 /// IPR008795 // Prominin // 1.0E-111 /// IPR008795 // Prominin // 5.0E-55 /// IPR008795 // Prominin // 1.5E-110	---	---	This probe set was annotated using the Matching Probes based pipeline to a Entrez Gene identifier using 3 transcripts. // false // Matching Probes // A	AK091408(11),BC113877(10),NM_144707(11)	AK091408 // Homo sapiens cDNA FLJ34089 fis, clone FCBBF3006249, moderately similar to Mus musculus prominin-like protein mRNA. // gb // 11 // --- /// BC113877 // Homo sapiens prominin 2, mRNA (cDNA clone IMAGE:40054100), complete cds. // gb // 10 // --- /// NM_144707 // Homo sapiens prominin 2 (PROM2), mRNA. // refseq // 11 // --- /// ENST00000317668 // cdna:known-ccds chromosome:NCBI36:2:9530392…	---
1552816_at	28.2	P	0.018555	1.8	A	0.398926	3.8	I	0.001201	1552816_at	chromosome 9 open reading frame 121	Hs2.309216.1	gb:NM_145283.1 /DB_XREF=gi:21699083 /TID=Hs2.309216.1 /CNT=5 /FEA=FLmRNA /TIER=FL /STK=2 /LL=158046 /UG_GENE=LOC158046 /UG=Hs.309216 /UG_TITLE=similar to hypothetical protein BC014127 /DEF=Homo sapiens similar to hypothetical protein BC014127 (LOC158046), mRNA. /FL=gb:BC022521.1 gb:NM_145283.1	NM_145283	Hs.309216	Hs.494395	March 2006 (NCBI Build 36.1)	chr9:90339419-90380449 (+) // 51.35 // q22.1	C9orf121	chr9q22.1	full length	ENSG00000130045	158046	Q5VZ03	---	---	NP_660326.1	NM_145283	---	---	---	---	---	---	6118 // electron transport // inferred from electronic annotation	---	9055 // electron carrier activity // inferred from electronic annotation	---	---	---	---	---	---	This probe set was annotated using the Matching Probes based pipeline to a Entrez Gene identifier using 1 transcripts. // false // Matching Probes // A	NM_145283(11)	NM_145283 // Homo sapiens chromosome 9 open reading frame 121 (C9orf121), mRNA. // refseq // 11 // --- /// ENST00000375855 // cdna:known chromosome:NCBI36:9:90339840:90380524:1 gene:ENSG00000130045 // ensembl_transcript // 11 // ---	ENSESTT00000043712 // ensembl_est // 2 // Cross Hyb Matching Probes
1552930_at	123.7	P	0.000244	20.8	P	0.010742	2	I	3.5e-05	1552930_at	membrane metallo-endopeptidase-like 1	Hs2.380483.1	gb:NM_033467.1 /DB_XREF=gi:15991812 /GEN=MMEL2 /TID=Hs2.380483.1 /CNT=3 /FEA=FLmRNA /TIER=FL /STK=2 /LL=79258 /UG=Hs.380483 /DEF=Homo sapiens membrane metallo-endopeptidase-like 2 (MMEL2), mRNA. /PROD=membrane metallo-endopeptidase-like 2 /FL=gb:AF336981.1 gb:NM_033467.1	NM_033467	Hs.380483	Hs.591453	March 2006 (NCBI Build 36.1)	chr1:2511945-2554289 (-) // 96.97 // p36.32	MMEL1	chr1p36	full length	ENSG00000142606	79258	Q495T6 /// Q495T7 /// Q495T8 /// Q5SZS6 /// Q96PH9	---	---	NP_258428.1	NM_033467	---	---	---	---	---	---	6508 // proteolysis // inferred from electronic annotation	16020 // membrane // inferred from electronic annotation	4245 // neprilysin activity // inferred from electronic annotation /// 8233 // peptidase activity // inferred from electronic annotation /// 8237 // metallopeptidase activity // inferred from electronic annotation /// 8270 // zinc ion binding // inferred from electronic annotation /// 16787 // hydrolase activity // inferred from electronic annotation	---	---	---	IPR000718 // Peptidase M13, neprilysin // 2.3E-77 /// IPR008753 // Peptidase M13 // 1.3E-109 /// IPR000718 // Peptidase M13, neprilysin // 5.2E-82	---	---	This probe set was annotated using the Matching Probes based pipeline to a Entrez Gene identifier using 1 transcripts. // false // Matching Probes // A	NM_033467(11)	BC032051 // Homo sapiens cDNA clone IMAGE:4474457. // gb // 9 // --- /// NM_033467 // Homo sapiens membrane metallo-endopeptidase-like 1 (MMEL1), mRNA. // refseq // 11 // --- /// ENST00000378412 // cdna:known chromosome:NCBI36:1:2511941:2554289:-1 gene:ENSG00000142606 // ensembl_transcript // 11 // --- /// ENST00000378411 // cdna:known chromosome:NCBI36:1:2511941:2554289:-1 gene:ENSG00000142606 /…	GENSCAN00000028558 // ensembl_prediction // 3 // Cross Hyb Matching Probes /// CR749706 // gb // 9 // Negative Strand Matching Probes /// NM_152371 // refseq // 9 // Negative Strand Matching Probes /// ENST00000378427 // ensembl_transcript // 9 // Negative Strand Matching Probes /// ENST00000378425 // ensembl_transcript // 9 // Negative Strand Matching Probes /// ENST00000325716 // ensembl_transc…
1553016_at	21.7	P	0.01416	1.9	A	0.533936	2.8	I	0.000438	1553016_at	G protein-coupled receptor 113	Hs2.116073.1	gb:NM_153835.1 /DB_XREF=gi:24475866 /GEN=GPR113 /TID=Hs2.116073.1 /CNT=2 /FEA=FLmRNA /TIER=FL /STK=2 /LL=165082 /UG=Hs.116073 /DEF=Homo sapiens G protein-coupled receptor 113 (GPR113), mRNA. /PROD=G-protein coupled receptor 113 /FL=gb:NM_153835.1 gb:AY140955.1	NM_153835	Hs.116073	Hs.631878	March 2006 (NCBI Build 36.1)	chr2:26386315-26395421 (-) // 99.97 // p23.3	GPR113	chr2p23.3	full length	ENSG00000173567	165082	Q8IZF5	---	---	NP_722577.1	NM_153835	---	---	---	---	---	---	7165 // signal transduction // inferred from electronic annotation /// 7218 // neuropeptide signaling pathway // inferred from electronic annotation /// 7186 // G-protein coupled receptor protein signaling pathway // inferred from electronic annotation /// 7186 // G-protein coupled receptor protein signaling pathway // traceable author statement	16020 // membrane // inferred from electronic annotation /// 16021 // integral to membrane // inferred from electronic annotation /// 16021 // integral to membrane // traceable author statement	4872 // receptor activity // inferred from electronic annotation /// 4930 // G-protein coupled receptor activity // inferred from electronic annotation /// 4930 // G-protein coupled receptor activity // traceable author statement /// 4871 // signal transducer activity // inferred from electronic annotation	---	---	---	IPR000203 // GPS domain // 9.5E-15 /// IPR000832 // G-protein coupled receptor family 2 (secretin-like) // 1.4E-22 /// IPR001879 // Hormone receptor, extracellular // 4.3E-5 /// IPR000203 // GPS domain // 9.5E-15 /// IPR000832 // G-protein coupled receptor family 2 (secretin-like) // 1.4E-22 /// IPR001879 // Hormone receptor, extracellular // 4.3E-5 /// IPR000203 // GPS domain // 9.5E-15 /// IPR0…	---	---	This probe set was annotated using the Matching Probes based pipeline to a Entrez Gene identifier using 2 transcripts. // false // Matching Probes // A	AY358172(10),NM_153835(11)	BC043211 // Homo sapiens cDNA clone IMAGE:5295143, containing frame-shift errors. // gb // 10 // --- /// AK122995 // Homo sapiens cDNA FLJ16767 fis, clone BRAWH3015260. // gb // 10 // --- /// AY358172 // Homo sapiens clone DNA203528 GPR113 (UNQ9196) mRNA, complete cds. // gb // 10 // --- /// NM_153835 // Homo sapiens G protein-coupled receptor 113 (GPR113), mRNA. // refseq // 11 // --- /// GENSCA…	---
1553033_at	431.9	P	0.000244	0.7	A	0.953857	9.3	I	2e-05	1553033_at	synaptotagmin-like 5	Hs2.367758.1	gb:NM_138780.1 /DB_XREF=gi:20270304 /GEN=SYTL5 /TID=Hs2.367758.1 /CNT=2 /FEA=FLmRNA /TIER=FL /STK=2 /LL=94122 /UG=Hs.367758 /DEF=Homo sapiens synaptotagmin-like 5 (SYTL5), mRNA. /PROD=synaptotagmin-like 5 /FL=gb:NM_138780.1 gb:AB080222.1	NM_138780	Hs.367758	Hs.122959	March 2006 (NCBI Build 36.1)	chrX:37778086-37870927 (+) // 100.0 // p11.4	SYTL5	chrXp21.1	full length	ENSG00000147041	94122	O75409 /// Q8TDW5	---	---	NP_620135.1	NM_138780	---	---	---	---	---	---	6886 // intracellular protein transport // inferred from electronic annotation	---	5515 // protein binding // inferred from electronic annotation /// 8270 // zinc ion binding // inferred from electronic annotation /// 17137 // Rab GTPase binding // inferred from electronic annotation /// 46872 // metal ion binding // inferred from electronic annotation	---	---	---	IPR000008 // C2 domain // 2.2E-28 /// IPR000008 // C2 domain // 1.4E-30	---	---	This probe set was annotated using the Matching Probes based pipeline to a Entrez Gene identifier using 1 transcripts. // false // Matching Probes // A	NM_138780(11)	NM_138780 // Homo sapiens synaptotagmin-like 5 (SYTL5), mRNA. // refseq // 11 // --- /// GENSCAN00000033693 // cdna:Genscan chromosome:NCBI36:X:37788457:37870927:1 // ensembl_prediction // 11 // --- /// ENST00000297875 // cdna:known-ccds chromosome:NCBI36:X:37750779:37873013:1 gene:ENSG00000147041 CCDS14244.1 // ensembl_transcript // 11 // --- /// ENST00000357972 // cdna:known chromosome:NCBI36:X…	---
1553055_a_at	52.8	P	0.018555	9.8	A	0.334473	2.4	I	0.000214	1553055_a_at	schlafen family member 5	Hs2.352216.1	gb:NM_144975.1 /DB_XREF=gi:21450660 /TID=Hs2.352216.1 /CNT=2 /FEA=FLmRNA /TIER=FL /STK=2 /LL=162394 /UG_GENE=MGC19764 /UG=Hs.352216 /UG_TITLE=hypothetical protein MGC19764 /DEF=Homo sapiens hypothetical protein MGC19764 (MGC19764), mRNA. /FL=gb:NM_144975.1 gb:BC021238.1	NM_144975	Hs.352216	Hs.546510	March 2006 (NCBI Build 36.1)	chr17:30594220-30610951 (+) // 97.07 // q12	SLFN5	chr17q12	full length	ENSG00000166750	162394	Q8WU54 /// Q96A82	---	---	NP_659412.2	NM_144975	---	---	---	---	---	---	---	---	---	---	---	---	IPR007421 // Protein of unknown function DUF467 // 5.6E-24 /// IPR007087 // Zn-finger, C2H2 type // 3.4E-5 /// IPR007087 // Zn-finger, C2H2 type // 1.9E-5 /// IPR007087 // Zn-finger, C2H2 type // 1.0E-7 /// IPR007087 // Zn-finger, C2H2 type // 1.4E-6 /// IPR007087 // Zn-finger, C2H2 type // 1.3E-6 /// IPR007087 // Zn-finger, C2H2 type // 2.5E-7 /// IPR007087 // Zn-finger, C2H2 type // 5.0E-7 /// …	---	---	This probe set was annotated using the Matching Probes based pipeline to a Entrez Gene identifier using 2 transcripts. // false // Matching Probes // A	BC021238(11),NM_144975(11)	BC021238 // Homo sapiens likely ortholog of mouse schlafen 5, mRNA (cDNA clone IMAGE:3636653), complete cds. // gb // 11 // --- /// NM_144975 // Homo sapiens schlafen family member 5 (SLFN5), mRNA. // refseq // 11 // --- /// GENSCAN00000019282 // cdna:Genscan chromosome:NCBI36:17:30609823:30617020:1 // ensembl_prediction // 11 // --- /// ENST00000299977 // cdna:known chromosome:NCBI36:17:30594203…	ENSESTT00000082147 // ensembl_est // 7 // Cross Hyb Matching Probes /// ENSESTT00000082148 // ensembl_est // 2 // Cross Hyb Matching Probes /// XM_047554 // refseq // 1 // Negative Strand Matching Probes /// XM_047550 // refseq // 1 // Negative Strand Matching Probes /// XM_938491 // refseq // 1 // Negative Strand Matching Probes /// XM_938549 // refseq // 1 // Negative Strand Matching Probes ///…
1553132_a_at	363.1	P	0.000244	1.8	A	0.601074	6.9	I	2e-05	1553132_a_at	membrane targeting (tandem) C2 domain containing 1	Hs2.57787.1	gb:NM_152332.1 /DB_XREF=gi:22748724 /TID=Hs2.57787.1 /CNT=23 /FEA=FLmRNA /TIER=FL /STK=1 /LL=123036 /UG_GENE=C14orf47 /UG=Hs.57787 /UG_TITLE=chromosome 14 open reading frame 47 /DEF=Homo sapiens chromosome 14 open reading frame 47 (C14orf47), mRNA. /FL=gb:NM_152332.1	NM_152332	Hs.57787	Hs.510262	March 2006 (NCBI Build 36.1)	chr14:91318691-91403619 (-) // 99.35 // q32.12	MTAC2D1	chr14q32.12	full length	ENSG00000165929	123036	Q8N9U0	---	---	NP_689545.1	NM_152332	---	---	---	---	---	---	6810 // transport // inferred from electronic annotation	5634 // nucleus // inferred from electronic annotation /// 8021 // synaptic vesicle // inferred from electronic annotation /// 16020 // membrane // inferred from electronic annotation	5215 // transporter activity // inferred from electronic annotation	---	---	---	IPR000008 // C2 domain // 3.1E-8 /// IPR000008 // C2 domain // 3.1E-8	---	---	This probe set was annotated using the Matching Probes based pipeline to a Entrez Gene identifier using 2 transcripts. // false // Matching Probes // A	AK093876(11),NM_152332(11)	AK093876 // Homo sapiens cDNA FLJ36557 fis, clone TRACH2009006. // gb // 11 // --- /// NM_152332 // Homo sapiens membrane targeting (tandem) C2 domain containing 1 (MTAC2D1), mRNA. // refseq // 11 // --- /// ENST00000340892 // cdna:known-ccds chromosome:NCBI36:14:91318692:91403610:-1 gene:ENSG00000165929 CCDS9897.1 // ensembl_transcript // 11 // --- /// ENST00000360594 // cdna:novel chromosome:NC…	AK126359 // gb // 5 // Cross Hyb Matching Probes
1553179_at	307.1	P	0.000244	2.6	A	0.665527	6.4	I	2e-05	1553179_at	ADAM metallopeptidase with thrombospondin type 1 motif, 19	Hs2.353114.1	gb:NM_133638.1 /DB_XREF=gi:19525736 /GEN=ADAMTS19 /TID=Hs2.353114.1 /CNT=9 /FEA=FLmRNA /TIER=FL /STK=1 /LL=171019 /UG=Hs.353114 /DEF=Homo sapiens a disintegrin-like and metalloprotease (reprolysin type) with thrombospondin type 1 motif, 19 (ADAMTS19), mRNA. /PROD=a disintegrin-like and metalloprotease(reprolysin type) with thrombospondin type 1 motif, 19preproprotein /FL=gb:NM_133638.1	NM_133638	Hs.353114	Hs.23751	March 2006 (NCBI Build 36.1)	chr5:128824001-129101606 (+) // 98.08 // q23.3	ADAMTS19	chr5q31	full length	ENSG00000145808	171019	Q8TE59	---	607513	NP_598377.2	NM_133638	---	---	---	---	---	---	6508 // proteolysis // inferred from electronic annotation	5578 // extracellular matrix (sensu Metazoa) // inferred from electronic annotation /// 31012 // extracellular matrix // inferred from electronic annotation	4222 // metalloendopeptidase activity // inferred from electronic annotation /// 8270 // zinc ion binding // inferred from electronic annotation /// 46872 // metal ion binding // inferred from electronic annotation /// 8233 // peptidase activity // inferred from electronic annotation /// 8237 // metallopeptidase activity // inferred from electronic annotation /// 16787 // hydrolase activity // in…	---	---	---	IPR001590 // Peptidase M12B, ADAM/reprolysin // 3.5E-19 /// IPR000884 // Thrombospondin, type I // 4.5E-14 /// IPR000884 // Thrombospondin, type I // 3.1E-6 /// IPR000884 // Thrombospondin, type I // 3.3E-7 /// IPR000884 // Thrombospondin, type I // 2.3E-5 /// IPR002870 // Peptidase M12B, propeptide // 3.2E-10 /// IPR010294 // ADAM-TS Spacer 1 // 7.4E-54	---	---	This probe set was annotated using the Matching Probes based pipeline to a Entrez Gene identifier using 1 transcripts. // false // Matching Probes // A	NM_133638(11)	ENSESTT00000083658 // --- // ensembl_est // 11 // --- /// NM_133638 // Homo sapiens ADAM metallopeptidase with thrombospondin type 1 motif, 19 (ADAMTS19), mRNA. // refseq // 11 // --- /// ENST00000274487 // cdna:known-ccds chromosome:NCBI36:5:128824002:129102275:1 gene:ENSG00000145808 CCDS4146.1 // ensembl_transcript // 11 // ---	---
1553180_at	92.5	P	0.001953	3.5	A	0.567627	4.4	I	7.8e-05	1553180_at	ADAM metallopeptidase with thrombospondin type 1 motif, 19	Hs2.353114.1	gb:NM_133638.1 /DB_XREF=gi:19525736 /GEN=ADAMTS19 /TID=Hs2.353114.1 /CNT=9 /FEA=FLmRNA /TIER=ConsEnd /STK=0 /LL=171019 /UG=Hs.353114 /DEF=Homo sapiens a disintegrin-like and metalloprotease (reprolysin type) with thrombospondin type 1 motif, 19 (ADAMTS19), mRNA. /PROD=a disintegrin-like and metalloprotease(reprolysin type) with thrombospondin type 1 motif, 19preproprotein /FL=gb:NM_133638.1	NM_133638	Hs.353114	Hs.23751	March 2006 (NCBI Build 36.1)	chr5:128824001-129101606 (+) // 98.08 // q23.3	ADAMTS19	chr5q31	full length	ENSG00000145808	171019	Q8TE59	---	607513	NP_598377.2	NM_133638	---	---	---	---	---	---	6508 // proteolysis // inferred from electronic annotation	5578 // extracellular matrix (sensu Metazoa) // inferred from electronic annotation /// 31012 // extracellular matrix // inferred from electronic annotation	4222 // metalloendopeptidase activity // inferred from electronic annotation /// 8270 // zinc ion binding // inferred from electronic annotation /// 46872 // metal ion binding // inferred from electronic annotation /// 8233 // peptidase activity // inferred from electronic annotation /// 8237 // metallopeptidase activity // inferred from electronic annotation /// 16787 // hydrolase activity // in…	---	---	---	IPR001590 // Peptidase M12B, ADAM/reprolysin // 3.5E-19 /// IPR000884 // Thrombospondin, type I // 4.5E-14 /// IPR000884 // Thrombospondin, type I // 3.1E-6 /// IPR000884 // Thrombospondin, type I // 3.3E-7 /// IPR000884 // Thrombospondin, type I // 2.3E-5 /// IPR002870 // Peptidase M12B, propeptide // 3.2E-10 /// IPR010294 // ADAM-TS Spacer 1 // 7.4E-54	---	---	This probe set was annotated using the Matching Probes based pipeline to a Entrez Gene identifier using 1 transcripts. // false // Matching Probes // A	NM_133638(11)	ENSESTT00000083658 // --- // ensembl_est // 11 // --- /// NM_133638 // Homo sapiens ADAM metallopeptidase with thrombospondin type 1 motif, 19 (ADAMTS19), mRNA. // refseq // 11 // --- /// ENST00000274487 // cdna:known-ccds chromosome:NCBI36:5:128824002:129102275:1 gene:ENSG00000145808 CCDS4146.1 // ensembl_transcript // 11 // ---	---
1553185_at	4694.2	P	0.000244	248.3	P	0.000244	4.1	I	2e-05	1553185_at	RAS and EF-hand domain containing	Hs2.351442.1	gb:NM_152573.1 /DB_XREF=gi:22749180 /TID=Hs2.351442.1 /CNT=9 /FEA=FLmRNA /TIER=FL /STK=1 /LL=158158 /UG_GENE=FLJ31614 /UG=Hs.351442 /UG_TITLE=hypothetical protein FLJ31614 /DEF=Homo sapiens hypothetical protein FLJ31614 (FLJ31614), mRNA. /FL=gb:NM_152573.1	NM_152573	Hs.351442	Hs.591880	March 2006 (NCBI Build 36.1)	chr9:84859814-84867912 (-) // 48.22 // q21.32	RASEF	chr9q21.32	full length	ENSG00000165105	158158	Q8IZ41 /// Q96N04	---	---	NP_689786.2	NM_152573	---	---	---	---	---	---	7264 // small GTPase mediated signal transduction // inferred from electronic annotation /// 15031 // protein transport // inferred from electronic annotation	---	5509 // calcium ion binding // inferred from electronic annotation /// 5525 // GTP binding // inferred from electronic annotation	---	---	---	IPR002048 // Calcium-binding EF-hand // 8.1E-6 /// IPR002048 // Calcium-binding EF-hand // 9.3E-6	---	---	This probe set was annotated using the Matching Probes based pipeline to a Entrez Gene identifier using 1 transcripts. // false // Matching Probes // A	AK056176(11)	AK056176 // Homo sapiens cDNA FLJ31614 fis, clone NT2RI2002970. // gb // 11 // --- /// ENST00000340717 // cdna:known chromosome:NCBI36:9:84859395:84867912:-1 gene:ENSG00000165105 // ensembl_transcript // 10 // --- /// ENST00000376446 // cdna:known chromosome:NCBI36:9:84859395:84867912:-1 gene:ENSG00000165105 // ensembl_transcript // 10 // ---	AF370457 // gb // 3 // Cross Hyb Matching Probes /// AF424542 // gb // 2 // Cross Hyb Matching Probes /// AK122879 // gb // 6 // Cross Hyb Matching Probes /// BC041424 // gb // 3 // Cross Hyb Matching Probes
1553186_x_at	2713.2	P	0.000244	149.2	P	0.000244	4.1	I	2e-05	1553186_x_at	RAS and EF-hand domain containing	Hs2.351442.1	gb:NM_152573.1 /DB_XREF=gi:22749180 /TID=Hs2.351442.1 /CNT=9 /FEA=FLmRNA /TIER=FL /STK=1 /LL=158158 /UG_GENE=FLJ31614 /UG=Hs.351442 /UG_TITLE=hypothetical protein FLJ31614 /DEF=Homo sapiens hypothetical protein FLJ31614 (FLJ31614), mRNA. /FL=gb:NM_152573.1	NM_152573	Hs.351442	Hs.591880	March 2006 (NCBI Build 36.1)	chr9:84859814-84867912 (-) // 48.22 // q21.32	RASEF	chr9q21.32	full length	ENSG00000165105	158158	Q8IZ41 /// Q96N04	---	---	NP_689786.2	NM_152573	---	---	---	---	---	---	7264 // small GTPase mediated signal transduction // inferred from electronic annotation /// 15031 // protein transport // inferred from electronic annotation	---	5509 // calcium ion binding // inferred from electronic annotation /// 5525 // GTP binding // inferred from electronic annotation	---	---	---	IPR002048 // Calcium-binding EF-hand // 8.1E-6 /// IPR002048 // Calcium-binding EF-hand // 9.3E-6	---	---	This probe set was annotated using the Matching Probes based pipeline to a Entrez Gene identifier using 1 transcripts. // false // Matching Probes // A	AK056176(11)	AK056176 // Homo sapiens cDNA FLJ31614 fis, clone NT2RI2002970. // gb // 11 // --- /// ENST00000340717 // cdna:known chromosome:NCBI36:9:84859395:84867912:-1 gene:ENSG00000165105 // ensembl_transcript // 9 // --- /// ENST00000376446 // cdna:known chromosome:NCBI36:9:84859395:84867912:-1 gene:ENSG00000165105 // ensembl_transcript // 9 // ---	AF370457 // gb // 3 // Cross Hyb Matching Probes /// AF424542 // gb // 2 // Cross Hyb Matching Probes /// AK122879 // gb // 5 // Cross Hyb Matching Probes /// BC041424 // gb // 3 // Cross Hyb Matching Probes
1553226_at	65.7	P	0.030273	2.5	A	0.665527	4.2	I	0.000273	1553226_at	transmembrane protein 83	Hs2.350808.1	gb:NM_152454.1 /DB_XREF=gi:22748952 /TID=Hs2.350808.1 /CNT=9 /FEA=FLmRNA /TIER=FL /STK=1 /LL=145978 /UG_GENE=FLJ31461 /UG=Hs.350808 /UG_TITLE=hypothetical protein FLJ31461 /DEF=Homo sapiens hypothetical protein FLJ31461 (FLJ31461), mRNA. /FL=gb:NM_152454.1	NM_152454	Hs.350808	Hs.350808	March 2006 (NCBI Build 36.1)	chr15:85921943-85923921 (+) // 78.84 // q25.3	TMEM83	chr15q25.3	full length	ENSG00000166752	145978	Q96N35	---	---	NP_689667.1	NM_152454	---	---	---	---	---	---	---	---	---	---	---	---	---	---	---	This probe set was annotated using the Matching Probes based pipeline to a Entrez Gene identifier using 1 transcripts. // false // Matching Probes // A	NM_152454(11)	NM_152454 // Homo sapiens transmembrane protein 83 (TMEM83), mRNA. // refseq // 11 // --- /// ENST00000299978 // cdna:known chromosome:NCBI36:15:85921937:85923921:1 gene:ENSG00000166752 // ensembl_transcript // 11 // ---	---
1553229_at	115.3	P	0.000244	20.3	A	0.149658	2.3	I	2e-05	1553229_at	zinc finger protein 572	Hs2.175350.1	gb:NM_152412.1 /DB_XREF=gi:22748872 /TID=Hs2.175350.1 /CNT=7 /FEA=FLmRNA /TIER=FL /STK=1 /LL=137209 /UG_GENE=FLJ38002 /UG=Hs.175350 /UG_TITLE=hypothetical protein FLJ38002 /DEF=Homo sapiens hypothetical protein FLJ38002 (FLJ38002), mRNA. /FL=gb:NM_152412.1	NM_152412	Hs.175350	Hs.175350	March 2006 (NCBI Build 36.1)	chr8:126054732-126060809 (+) // 94.98 // q24.13	ZNF572	chr8q24.13	full length	ENSG00000180938	137209	Q7Z3I7 /// Q8N1Q0	---	---	NP_689625.1	NM_152412	---	---	---	---	---	---	---	5634 // nucleus // inferred from electronic annotation	3676 // nucleic acid binding // inferred from electronic annotation /// 8270 // zinc ion binding // inferred from electronic annotation /// 46872 // metal ion binding // inferred from electronic annotation	---	---	---	IPR007087 // Zn-finger, C2H2 type // 3.0E-7 /// IPR007087 // Zn-finger, C2H2 type // 3.8E-5 /// IPR007087 // Zn-finger, C2H2 type // 2.0E-7 /// IPR007087 // Zn-finger, C2H2 type // 2.7E-7 /// IPR007087 // Zn-finger, C2H2 type // 9.4E-7 /// IPR007087 // Zn-finger, C2H2 type // 9.5E-10 /// IPR007087 // Zn-finger, C2H2 type // 2.1E-4 /// IPR007087 // Zn-finger, C2H2 type // 1.9E-8 /// IPR007087 // Z…	---	---	This probe set was annotated using the Matching Probes based pipeline to a Entrez Gene identifier using 1 transcripts. // false // Matching Probes // A	NM_152412(11)	NM_152412 // Homo sapiens zinc finger protein 572 (ZNF572), mRNA. // refseq // 11 // --- /// ENST00000319286 // cdna:known-ccds chromosome:NCBI36:8:126054733:126060809:1 gene:ENSG00000180938 CCDS6354.1 // ensembl_transcript // 11 // ---	---
1553275_s_at	6.3	P	0.010742	1	A	0.533936	3	I	0.001832	1553275_s_at	---	Hs2.270868.1	gb:NM_173594.1 /DB_XREF=gi:27734784 /TID=Hs2.270868.1 /CNT=6 /FEA=FLmRNA /TIER=FL /STK=1 /LL=283372 /UG_GENE=FLJ25613 /UG=Hs.270868 /UG_TITLE=hypothetical protein FLJ25613 /DEF=Homo sapiens hypothetical protein FLJ25613 (FLJ25613), mRNA. /FL=gb:NM_173594.1	NM_173594	---	---	March 2006 (NCBI Build 36.1)	chr7:134261329-134262842 (+) // 36.59 // q33	---	---	---	---	---	Q8N1H2	---	---	---	---	---	---	---	---	---	---	---	---	---	---	---	---	IPR002110 // Ankyrin // 0.015 /// IPR002110 // Ankyrin // 12.0 /// IPR002110 // Ankyrin // 5.0E-6 /// IPR002110 // Ankyrin // 0.068 /// IPR002110 // Ankyrin // 4.3E-10 /// IPR002110 // Ankyrin // 8.8E-8 /// IPR002110 // Ankyrin // 4.6E-6 /// IPR002110 // Ankyrin // 2.1E-8 /// IPR002110 // Ankyrin // 0.0014	---	---	This probe set was annotated using the Matching Probes based pipeline to a GenBank identifier using 1 transcripts. // false // Matching Probes // A	AK098479(11)	AK098479 // Homo sapiens cDNA FLJ25613 fis, clone STM01546. // gb // 11 // ---	---
1553279_at	24.8	P	0.030273	5.8	A	0.432373	2	I	0.000966	1553279_at	butyrophilin-like 9	Hs2.326451.1	gb:NM_152547.1 /DB_XREF=gi:22749132 /TID=Hs2.326451.1 /CNT=6 /FEA=FLmRNA /TIER=FL /STK=1 /LL=153579 /UG_GENE=FLJ32535 /UG=Hs.326451 /UG_TITLE=hypothetical protein FLJ32535 /DEF=Homo sapiens hypothetical protein FLJ32535 (FLJ32535), mRNA. /FL=gb:NM_152547.1	NM_152547	Hs.326451	Hs.546502	March 2006 (NCBI Build 36.1)	chr5:180399842-180415374 (+) // 86.81 // q35.3	BTNL9	chr5q35.3	full length	ENSG00000165810	153579	Q6UXG8 /// Q8N324	---	---	NP_689760.2	NM_152547	---	---	---	---	---	---	---	16020 // membrane // inferred from electronic annotation /// 16021 // integral to membrane // inferred from electronic annotation	---	---	---	---	IPR007110 // Immunoglobulin-like // 5.1E-4	---	---	This probe set was annotated using the Matching Probes based pipeline to a Entrez Gene identifier using 1 transcripts. // false // Matching Probes // A	AK057097(11)	AK057097 // Homo sapiens cDNA FLJ32535 fis, clone SMINT2000277, weakly similar to BUTYROPHILIN PRECURSOR. // gb // 11 // --- /// ENST00000298708 // cdna:known-ccds chromosome:NCBI36:5:180399843:180415374:1 gene:ENSG00000165810 CCDS4460.1 // ensembl_transcript // 11 // ---	---
1553349_at	63.9	P	0.000244	11.9	P	0.018555	2.5	I	2e-05	1553349_at	AT rich interactive domain 2 (ARID, RFX-like)	Hs2.379904.1	gb:NM_152641.1 /DB_XREF=gi:22749308 /TID=Hs2.379904.1 /CNT=3 /FEA=FLmRNA /TIER=FL /STK=1 /LL=196528 /UG_GENE=FLJ30619 /UG=Hs.379904 /UG_TITLE=hypothetical protein FLJ30619 /DEF=Homo sapiens hypothetical protein FLJ30619 (FLJ30619), mRNA. /FL=gb:NM_152641.1	NM_152641	Hs.379904	Hs.317304	March 2006 (NCBI Build 36.1)	chr12:44516994-44522087 (+) // 78.58 // q12	ARID2	chr12q12	full length	---	196528	Q4G0S8 /// Q68CP9 /// Q8NBP1 /// Q8WV72 /// Q96DQ8 /// Q96SQ4	---	609539	NP_689854.2	NM_152641	---	---	---	---	---	---	6350 // transcription // inferred from electronic annotation /// 6355 // regulation of transcription, DNA-dependent // inferred from electronic annotation /// 16568 // chromatin modification // inferred from electronic annotation	5634 // nucleus // inferred from electronic annotation /// 5622 // intracellular // inferred from electronic annotation	3677 // DNA binding // inferred from electronic annotation /// 5515 // protein binding // inferred from physical interaction /// 5488 // binding // inferred from electronic annotation	---	---	---	---	---	---	This probe set was annotated using the Matching Probes based pipeline to a Entrez Gene identifier using 1 transcripts. // false // Matching Probes // A	AK055181(11)	AK055181 // Homo sapiens cDNA FLJ30619 fis, clone CTONG2001533. // gb // 11 // ---	---
1553494_at	23.4	P	0.010742	0.9	A	0.850342	4.3	I	0.000307	1553494_at	L-threonine dehydrogenase	Hs2.381360.1	gb:NM_152566.1 /DB_XREF=gi:22749174 /TID=Hs2.381360.1 /CNT=2 /FEA=FLmRNA /TIER=FL /STK=1 /LL=157739 /UG_GENE=FLJ25033 /UG=Hs.381360 /UG_TITLE=hypothetical protein FLJ25033 /DEF=Homo sapiens hypothetical protein FLJ25033 (FLJ25033), mRNA. /FL=gb:NM_152566.1	NM_152566	Hs.381360	Hs.583896	March 2006 (NCBI Build 36.1)	chr8:11242563-11261007 (+) // 99.65 // p23.1	TDH	chr8p23.1	full length	ENSG00000154316	157739	Q8IZJ5 /// Q8IZJ6 /// Q96KT0 /// Q96KT1 /// Q96LV6	---	---	---	NR_001578	---	---	---	---	---	---	9225 // nucleotide-sugar metabolism // inferred from electronic annotation	---	3824 // catalytic activity // inferred from electronic annotation /// 51287 // NAD binding // inferred from electronic annotation	---	---	---	---	---	---	This probe set was annotated using the Matching Probes based pipeline to a Entrez Gene identifier using 1 transcripts. // false // Matching Probes // A	AK057762(11)	AK057762 // Homo sapiens cDNA FLJ25033 fis, clone CBL02720. // gb // 11 // --- /// ENST00000353180 // cdna:known chromosome:NCBI36:8:11242564:11261007:1 gene:ENSG00000154316 // ensembl_transcript // 11 // ---	---
1553542_at	155.8	P	0.000244	23.7	P	0.00293	2.7	I	2e-05	1553542_at	Kenae	Hs2Affx.1.27	gb:NM_176816.1 /DB_XREF=gi:28827804 /GEN=KENAE /TID=Hs2Affx.1.27 /CNT=1 /FEA=FLmRNA /TIER=FL /STK=1 /NOTE=sequence(s) not in UniGene /DEF=Homo sapiens Kenae (KENAE), mRNA. /PROD=Kenae /FL=gb:NM_176816.1	NM_176816	---	Hs.482372	March 2006 (NCBI Build 36.1)	chr5:68614311-68652123 (-) // 99.93 // q13.2 /// chr5_h2_hap1:73300-111056 (-) // 99.93 //	KENAE	chr5q13.2	full length	ENSG00000183323 /// ENSG00000206374	202243	Q2HJ12 /// Q86Z19 /// Q86Z20	---	---	NP_789786.2	NM_176816	---	---	---	---	---	---	---	---	---	---	---	---	---	---	---	This probe set was annotated using the Matching Probes based pipeline to a Entrez Gene identifier using 1 transcripts. // false // Matching Probes // A	NM_176816(11)	NM_176816 // Homo sapiens Kenae (KENAE), mRNA. // refseq // 11 // --- /// ENST00000383374 // cdna:known chromosome:NCBI36:c5_H2:69037227:69088593:-1 gene:ENSG00000206374 // ensembl_transcript // 11 // --- /// ENST00000342578 // cdna:known-ccds chromosome:NCBI36:5:68614312:68655430:-1 gene:ENSG00000183323 CCDS4000.1 // ensembl_transcript // 11 // ---	ENSESTT00000073686 // ensembl_est // 2 // Cross Hyb Matching Probes
1553574_at	8.7	P	0.023926	0.4	A	0.633789	4.7	I	0.001486	1553574_at	interferon epsilon 1	Hs2Affx.1.45	gb:NM_176891.1 /DB_XREF=gi:28882044 /GEN=IFNT1 /TID=Hs2Affx.1.45 /CNT=1 /FEA=FLmRNA /TIER=FL /STK=1 /NOTE=sequence(s) not in UniGene /DEF=Homo sapiens interferon tau-1 (IFNT1), mRNA. /PROD=interferon tau-1 /FL=gb:NM_176891.1	NM_176891	---	Hs.458096	March 2006 (NCBI Build 36.1)	chr9:21471066-21471693 (-) // 100.0 // p21.3	IFNE1	chr9p21.3	full length	ENSG00000184995	338376	Q86WN2 /// Q8WTY6	---	---	NP_795372.1	NM_176891	---	---	---	---	---	---	6952 // defense response // inferred from electronic annotation /// 9615 // response to virus // inferred from electronic annotation	5576 // extracellular region // inferred from electronic annotation /// 5615 // extracellular space // inferred from electronic annotation	5125 // cytokine activity // inferred from electronic annotation /// 5126 // hematopoietin/interferon-class (D200-domain) cytokine receptor binding // inferred from electronic annotation	---	---	---	IPR000471 // Interferon alpha, beta and delta // 9.7E-47	---	---	This probe set was annotated using the Matching Probes based pipeline to a Entrez Gene identifier using 1 transcripts. // false // Matching Probes // A	NM_176891(11)	NM_176891 // Homo sapiens interferon epsilon 1 (IFNE1), mRNA. // refseq // 11 // --- /// GENSCAN00000028811 // cdna:Genscan chromosome:NCBI36:9:21461123:21471693:-1 // ensembl_prediction // 11 // --- /// ENST00000332579 // cdna:known chromosome:NCBI36:9:21471067:21471693:-1 gene:ENSG00000184995 // ensembl_transcript // 11 // ---	---
1553602_at	1309.1	P	0.000732	4.2	A	0.27417	8.4	I	2e-05	1553602_at	small breast epithelial mucin	Hs2.348419.1	gb:NM_058173.1 /DB_XREF=gi:17158004 /GEN=LOC118430 /TID=Hs2.348419.1 /CNT=27 /FEA=FLmRNA /TIER=FL+Stack /STK=8 /LL=118430 /UG=Hs.348419 /DEF=Homo sapiens small breast epithelial mucin (LOC118430), mRNA. /PROD=small breast epithelial mucin /FL=gb:AF414087.1 gb:NM_058173.1	NM_058173	Hs.348419	Hs.348419	March 2006 (NCBI Build 36.1)	chr12:53534566-53538437 (+) // 72.08 // q13.2	SBEM	chr12q	full length	ENSG00000172551	118430	Q96DR8	---	---	NP_477521.1	NM_058173	---	---	---	---	---	---	---	---	---	---	---	---	---	---	---	This probe set was annotated using the Genome Target Overlap based pipeline to a Entrez Gene identifier using 1 transcripts. // false // Genome Target Overlap // B	NM_058173	ENSESTT00000069029 // --- // ensembl_est // 10 // --- /// ENST00000308796 // cdna:known-ccds chromosome:NCBI36:12:53534595:53538437:1 gene:ENSG00000172551 CCDS8885.1 // ensembl_transcript // 10 // ---	ENSESTT00000069028 // ensembl_est // 3 // Cross Hyb Matching Probes /// ENSESTT00000069030 // ensembl_est // 6 // Cross Hyb Matching Probes /// NM_058173 // refseq // 8 // Cross Hyb Matching Probes /// GENSCAN00000014572 // ensembl_prediction // 4 // Cross Hyb Matching Probes
1553734_at	402.2	P	0.000244	0.6	A	0.870361	9.4	I	2e-05	1553734_at	adenylate kinase 7	Hs2.143883.1	gb:NM_152327.1 /DB_XREF=gi:22748714 /TID=Hs2.143883.1 /CNT=15 /FEA=FLmRNA /TIER=FL /STK=0 /LL=122481 /UG_GENE=AK7 /UG=Hs.143883 /UG_TITLE=adenylate kinase 7 /DEF=Homo sapiens adenylate kinase 7 (AK7), mRNA. /FL=gb:BC035256.1 gb:NM_152327.1	NM_152327	Hs.143883	---	March 2006 (NCBI Build 36.1)	chr14:95928200-96024866 (+) // 95.96 // q32.2	AK7	chr14q32.2	---	ENSG00000140057	122481	Q96M32	---	---	NP_689540.1	NM_152327	---	---	---	---	---	---	---	---	166 // nucleotide binding // inferred from electronic annotation /// 4017 // adenylate kinase activity // inferred from electronic annotation /// 5524 // ATP binding // inferred from electronic annotation /// 16301 // kinase activity // inferred from electronic annotation /// 16740 // transferase activity // inferred from electronic annotation	---	---	---	IPR007858 // Dpy-30 // 2.0E-22 /// IPR000850 // Adenylate kinase // 5.0E-5	---	---	This probe set was annotated using the Matching Probes based pipeline to a Entrez Gene identifier using 1 transcripts. // false // Matching Probes // A	NM_152327(11)	ENSESTT00000067315 // --- // ensembl_est // 11 // --- /// NM_152327 // Homo sapiens adenylate kinase 7 (AK7), mRNA. // refseq // 11 // --- /// ENST00000267584 // cdna:known-ccds chromosome:NCBI36:14:95928201:96024866:1 gene:ENSG00000140057 CCDS9945.1 // ensembl_transcript // 11 // ---	---
1553743_at	154	P	0.001221	24	P	0.001953	2.1	I	6e-05	1553743_at	family with sequence similarity 119, member A	Hs2.352294.1	gb:NM_145280.1 /DB_XREF=gi:21687065 /TID=Hs2.352294.1 /CNT=10 /FEA=FLmRNA /TIER=FL /STK=0 /LL=151194 /UG_GENE=LOC151194 /UG=Hs.352294 /UG_TITLE=similar to hepatocellular carcinoma-associated antigen HCA557b /DEF=Homo sapiens similar to hepatocellular carcinoma-associated antigen HCA557b (LOC151194), mRNA. /FL=gb:BC009462.1 gb:NM_145280.1	NM_145280	Hs.352294	Hs.516646	March 2006 (NCBI Build 36.1)	chr2:208154323-208198300 (-) // 58.71 // q33.3	FAM119A	chr2q33.3	full length	---	151194	Q8N1Z9 /// Q8WXB1 /// Q96GH6	---	---	NP_660323.2	NM_145280	---	---	---	---	---	---	---	---	---	---	---	---	---	---	---	This probe set was annotated using the Matching Probes based pipeline to a Entrez Gene identifier using 1 transcripts. // false // Matching Probes // A	BC009462(11)	BC009462 // Homo sapiens similar to hepatocellular carcinoma-associated antigen HCA557b, mRNA (cDNA clone IMAGE:3542748), complete cds. // gb // 11 // ---	---
1553894_at	39.5	P	0.005859	4	A	0.5	2.9	I	0.000346	1553894_at	---	Hs2.122424.1	gb:NM_144974.1 /DB_XREF=gi:21699053 /TID=Hs2.122424.1 /CNT=4 /FEA=FLmRNA /TIER=FL /STK=0 /LL=160857 /UG_GENE=FLJ31846 /UG=Hs.122424 /UG_TITLE=hypothetical protein FLJ31846 /DEF=Homo sapiens hypothetical protein FLJ31846 (FLJ31846), mRNA. /FL=gb:NM_144974.1	NM_144974	---	---	March 2006 (NCBI Build 36.1)	chr13:43320843-43351827 (-) // 35.73 // q14.11	---	---	---	ENSG00000151773	---	---	---	---	---	---	---	---	---	---	---	---	---	---	---	---	---	---	IPR007087 // Zn-finger, C2H2 type // 8.8E-6 /// IPR007087 // Zn-finger, C2H2 type // 5.0E-7 /// IPR007087 // Zn-finger, C2H2 type // 3.6E-7 /// IPR007087 // Zn-finger, C2H2 type // 1.8E-6 /// IPR007087 // Zn-finger, C2H2 type // 7.0E-5 /// IPR007087 // Zn-finger, C2H2 type // 1.2E-5 /// IPR007087 // Zn-finger, C2H2 type // 1.4E-7 /// IPR007087 // Zn-finger, C2H2 type // 1.2E-6 /// IPR007087 // Zn…	---	---	This probe set was annotated using the Genome Target Overlap based pipeline to a ENSEMBL Transcript,ENSEMBL Prediction,ENSEMBL EST identifier using 1 transcripts. // false // Genome Target Overlap // B	GENSCAN00000021895,ENSESTT00000065356,ENSESTT00000065354,ENSESTT00000065352,ENSESTT00000065350,ENST00000379193	ENSESTT00000065350 // --- // ensembl_est // 0 // chr13:43332136-43351864(-) /// ENST00000379193 // cdna:known chromosome:NCBI36:13:43309380:43351827:-1 gene:ENSG00000151773 // ensembl_transcript // 0 // chr13:43309379-43351827(-) /// ENSESTT00000065352 // --- // ensembl_est // 0 // chr13:43346970-43351863(-) /// ENSESTT00000065354 // --- // ensembl_est // 0 // chr13:43309385-43347210(-) /// ENSES…	BC110083 // gb // 1 // Cross Hyb Matching Probes /// NM_144974 // refseq // 2 // Cross Hyb Matching Probes
1553910_at	317.6	P	0.010742	10	A	0.398926	4.5	I	0.000346	1553910_at	neuroblastoma breakpoint family, member 4	Hs2.351436.1	gb:NM_152488.1 /DB_XREF=gi:22749016 /TID=Hs2.351436.1 /CNT=3 /FEA=FLmRNA /TIER=FL /STK=0 /LL=148545 /UG_GENE=FLJ32833 /UG=Hs.351436 /UG_TITLE=hypothetical protein FLJ32833 /DEF=Homo sapiens hypothetical protein FLJ32833 (FLJ32833), mRNA. /FL=gb:NM_152488.1	NM_152488	Hs.351436	Hs.511849	March 2006 (NCBI Build 36.1)	chr1:108794456-108816040 (+) // 76.89 // p13.3 /// chr1:108566515-108588196 (-) // 80.39 // p13.3	NBPF4	chr1p13.3	full length	ENSG00000186086	148545	Q96M43	---	---	NP_689701.1	NM_152488	---	---	---	---	---	---	---	---	---	---	---	---	---	---	---	This probe set was annotated using the Matching Probes based pipeline to a Entrez Gene identifier using 1 transcripts. // false // Matching Probes // A	NM_152488(9)	NM_152488 // Homo sapiens neuroblastoma breakpoint family, member 4 (NBPF4), mRNA. // refseq // 9 // --- /// ENST00000370040 // cdna:known chromosome:NCBI36:1:108566610:108588196:-1 gene:ENSG00000186086 // ensembl_transcript // 9 // --- /// ENST00000294652 // cdna:known chromosome:NCBI36:1:108566610:108588196:-1 gene:ENSG00000186086 // ensembl_transcript // 9 // ---	XM_208333 // refseq // 5 // Cross Hyb Matching Probes
1553962_s_at	128.8	P	0.000244	2.7	A	0.696289	5.6	I	2e-05	1553962_s_at	ras homolog gene family, member B	Hs2.406064.1	gb:BI668074 /DB_XREF=gi:15582307 /DB_XREF=603295907F1 /CLONE=IMAGE:5315136 /TID=Hs2.406064.1 /CNT=385 /FEA=FLmRNA /TIER=Stack /STK=298 /LL=388 /UG_GENE=ARHB /UG=Hs.406064 /UG_TITLE=ras homolog gene family, member B /FL=gb:AF498971.1 gb:NM_004040.1	BI668074	Hs.406064	Hs.502876	March 2006 (NCBI Build 36.1)	chr2:20510315-20512020 (+) // 89.4 // p24.1	RHOB	chr2p24	full length	ENSG00000143878	388	P62745 /// Q7Z4F6	---	165370	NP_004031.1	NM_004040	---	---	---	---	---	---	1525 // angiogenesis // inferred from electronic annotation /// 6927 // transformed cell apoptosis // inferred from sequence or structural similarity /// 7049 // cell cycle // inferred from electronic annotation /// 7155 // cell adhesion // inferred from sequence or structural similarity /// 7264 // small GTPase mediated signal transduction // inferred from electronic annotation /// 8333 // endos…	5634 // nucleus // inferred from sequence or structural similarity /// 5886 // plasma membrane // inferred from direct assay /// 10008 // endosome membrane // inferred from direct assay /// 5622 // intracellular // inferred from electronic annotation /// 5634 // nucleus // inferred from electronic annotation /// 16020 // membrane // inferred from electronic annotation	166 // nucleotide binding // inferred from electronic annotation /// 5515 // protein binding // inferred from electronic annotation /// 5525 // GTP binding // traceable author statement /// 5525 // GTP binding // inferred from electronic annotation	---	---	---	IPR001806 // Ras GTPase superfamily // 4.7E-94	---	---	This probe set was annotated using the Matching Probes based pipeline to a Entrez Gene identifier using 1 transcripts. // false // Matching Probes // A	NM_004040(11)	NM_004040 // Homo sapiens ras homolog gene family, member B (RHOB), mRNA. // refseq // 11 // --- /// ENST00000381107 // cdna:known-ccds chromosome:NCBI36:2:20510316:20512687:1 gene:ENSG00000143878 CCDS1699.1 // ensembl_transcript // 11 // --- /// ENST00000272233 // cdna:known chromosome:NCBI36:2:20510316:20512681:1 gene:ENSG00000143878 // ensembl_transcript // 11 // ---	GENSCAN00000019929 // ensembl_prediction // 7 // Cross Hyb Matching Probes
1553972_a_at	300.9	P	0.000244	3	A	0.625732	6.3	I	2e-05	1553972_a_at	cystathionine-beta-synthase	Hs2.84152.2	gb:BC007257.1 /DB_XREF=gi:13938262 /TID=Hs2.84152.2 /CNT=70 /FEA=FLmRNA /TIER=FL+Stack /STK=33 /LL=875 /UG_GENE=CBS /UG=Hs.84152 /DEF=Homo sapiens, cystathionine-beta-synthase, clone MGC:15515 IMAGE:3028099, mRNA, complete cds. /PROD=cystathionine-beta-synthase /FL=gb:BC007257.1	BC007257	Hs.84152	Hs.533013	March 2006 (NCBI Build 36.1)	chr21:43346369-43369541 (-) // 83.8 // q22.3	CBS	chr21q22.3	full length	ENSG00000160200	875	P35520 /// Q96EH7 /// Q9NTF0	EC:4.2.1.22	236200	NP_000062.1	NM_000071	---	---	---	---	---	---	6535 // cysteine biosynthesis from serine // inferred from electronic annotation /// 8152 // metabolism // inferred from electronic annotation /// 8652 // amino acid biosynthesis // inferred from electronic annotation /// 19343 // cysteine biosynthesis via cystathione // inferred from electronic annotation /// 19344 // cysteine biosynthesis // inferred from electronic annotation /// 6534 // cyste…	5737 // cytoplasm // inferred from electronic annotation	4122 // cystathionine beta-synthase activity // traceable author statement /// 5506 // iron ion binding // inferred from electronic annotation /// 16829 // lyase activity // inferred from electronic annotation /// 46872 // metal ion binding // inferred from electronic annotation /// 3824 // catalytic activity // inferred from electronic annotation /// 4122 // cystathionine beta-synthase activity …	Glycine, serine and threonine metabolism // KEGG /// Methionine metabolism // KEGG /// Selenoamino acid metabolism // KEGG /// Huntington's disease // KEGG	---	---	IPR001926 // Pyridoxal-5-phosphate-dependent enzyme, beta subunit // 7.0E-122 /// IPR000644 // CBS domain // 1.7E-9	---	---	This probe set was annotated using the Matching Probes based pipeline to a Entrez Gene identifier using 3 transcripts. // false // Matching Probes // A	BC010242(11),L00972(10),NM_000071(11)	BC010242 // Homo sapiens cystathionine-beta-synthase, mRNA (cDNA clone MGC:18160 IMAGE:4154798), complete cds. // gb // 11 // --- /// L00972 // Human cystathionine-beta-synthase (CBS) mRNA. // gb // 10 // --- /// NM_000071 // Homo sapiens cystathionine-beta-synthase (CBS), mRNA. // refseq // 11 // --- /// ENST00000352178 // cdna:known chromosome:NCBI36:21:43346374:43369541:-1 gene:ENSG00000160200…	GENSCAN00000027775 // ensembl_prediction // 4 // Cross Hyb Matching Probes
1553986_at	307.5	P	0.000732	29.2	P	0.01416	3.6	I	2e-05	1553986_at	RAS and EF-hand domain containing	Hs2.351442.2	gb:BC023566.1 /DB_XREF=gi:23270807 /TID=Hs2.351442.2 /CNT=29 /FEA=FLmRNA /TIER=FL+Stack /STK=11 /LL=158158 /UG_GENE=FLJ31614 /UG=Hs.351442 /DEF=Homo sapiens, Similar to hypothetical protein FLJ31614, clone MGC:20726 IMAGE:4138119, mRNA, complete cds. /PROD=Similar to hypothetical protein FLJ31614 /FL=gb:BC023566.1	BC023566	Hs.351442	Hs.591880	March 2006 (NCBI Build 36.1)	chr9:84787134-84867869 (-) // 92.25 // q21.32	RASEF	chr9q21.32	full length	ENSG00000165105	158158	Q8IZ41 /// Q96N04	---	---	NP_689786.2	NM_152573	---	---	---	---	---	---	7264 // small GTPase mediated signal transduction // inferred from electronic annotation /// 15031 // protein transport // inferred from electronic annotation /// 19752 // carboxylic acid metabolism // inferred from electronic annotation	---	5509 // calcium ion binding // inferred from electronic annotation /// 5525 // GTP binding // inferred from electronic annotation /// 16831 // carboxy-lyase activity // inferred from electronic annotation	---	---	---	IPR002129 // Pyridoxal-dependent decarboxylase // 5.5E-106 /// IPR002129 // Pyridoxal-dependent decarboxylase // 1.1 /// IPR001806 // Ras GTPase superfamily // 1.2E-65 /// IPR002048 // Calcium-binding EF-hand // 8.1E-6 /// IPR002048 // Calcium-binding EF-hand // 9.3E-6	---	---	This probe set was annotated using the Matching Probes based pipeline to a Entrez Gene identifier using 1 transcripts. // false // Matching Probes // A	NM_152573(11)	ENSESTT00000048176 // --- // ensembl_est // 11 // --- /// NM_152573 // Homo sapiens RAS and EF-hand domain containing (RASEF), mRNA. // refseq // 11 // --- /// ENST00000330861 // cdna:known-ccds chromosome:NCBI36:9:84784320:84867863:-1 gene:ENSG00000165105 CCDS6662.1 // ensembl_transcript // 11 // --- /// ENST00000376447 // cdna:novel chromosome:NCBI36:9:84787144:84867863:-1 gene:ENSG00000165105 …	GENSCAN00000017366 // ensembl_prediction // 2 // Cross Hyb Matching Probes
1553990_at	64.9	P	0.01416	16.7	A	0.19458	2	I	0.000273	1553990_at	hypothetical protein MGC21830	Hs2.29203.3	gb:BC039154.1 /DB_XREF=gi:24657584 /TID=Hs2.29203.3 /CNT=16 /FEA=FLmRNA /TIER=FL+Stack /STK=10 /LL=64223 /UG_GENE=GBL /UG=Hs.29203 /DEF=Homo sapiens, clone MGC:21830 IMAGE:4213860, mRNA, complete cds. /PROD=Unknown (protein for MGC:21830) /FL=gb:BC039154.1	BC039154	Hs.29203	Hs.592085	March 2006 (NCBI Build 36.1)	chr16:2199254-2201318 (-) // 87.3 // p13.3	MGC21830	chr16p13.3	full length	ENSG00000182685	283870	Q6PL45 /// Q8IXU9	---	---	NP_872369.1	NM_182563	---	---	---	---	---	---	---	---	---	---	---	---	IPR003175 // Cyclin-dependent kinase inhibitor // 2.8E-20	---	---	This probe set was annotated using the Matching Probes based pipeline to a Entrez Gene identifier using 2 transcripts. // false // Matching Probes // A	AY597811(10),NM_182563(11)	AY597811 // Homo sapiens chromosome 16 hypothetical protein mRNA, complete cds, alternatively spliced. // gb // 10 // --- /// NM_182563 // Homo sapiens hypothetical protein MGC21830 (MGC21830), mRNA. // refseq // 11 // --- /// GENSCAN00000008770 // cdna:Genscan chromosome:NCBI36:16:2199364:2205458:-1 // ensembl_prediction // 10 // --- /// ENST00000328540 // cdna:known-ccds chromosome:NCBI36:16:21…	ENSESTT00000096408 // ensembl_est // 3 // Negative Strand Matching Probes /// ENSESTT00000096410 // ensembl_est // 3 // Negative Strand Matching Probes /// ENSESTT00000096411 // ensembl_est // 3 // Negative Strand Matching Probes /// AK123195 // gb // 1 // Negative Strand Matching Probes /// AY223837 // gb // 1 // Negative Strand Matching Probes /// BC020499 // gb // 2 // Negative Strand Matching…
1554001_at	780.7	P	0.000244	95.9	P	0.000732	3.2	I	2e-05	1554001_at	tripartite motif-containing 37	Hs2.8164.2	gb:BC036012.1 /DB_XREF=gi:23271191 /TID=Hs2.8164.2 /CNT=16 /FEA=FLmRNA /TIER=FL+Stack /STK=8 /LL=4591 /UG_GENE=TRIM37 /UG=Hs.8164 /DEF=Homo sapiens, tripartite motif-containing 37, clone MGC:32900 IMAGE:5270430, mRNA, complete cds. /PROD=tripartite motif-containing 37 /FL=gb:BC036012.1	BC036012	Hs.8164	Hs.579079	March 2006 (NCBI Build 36.1)	chr17:54414788-54539011 (-) // 98.21 // q22	TRIM37	chr17q23.2	full length	---	4591	O94972	---	253250 /// 605073	NP_001005207.1 /// NP_056109.1	NM_001005207 /// NM_015294	---	---	---	---	---	---	---	5622 // intracellular // inferred from electronic annotation	5515 // protein binding // inferred from physical interaction /// 8270 // zinc ion binding // inferred from electronic annotation /// 46872 // metal ion binding // inferred from electronic annotation /// 5515 // protein binding // inferred from electronic annotation	---	---	---	IPR002083 // MATH // 3.3E-5 /// IPR000315 // Zn-finger, B-box // 3.6E-15	---	---	This probe set was annotated using the Matching Probes based pipeline to a Entrez Gene identifier using 1 transcripts. // false // Matching Probes // A	NM_001005207(11)	ENSESTT00000083182 // --- // ensembl_est // 11 // --- /// ENSESTT00000083186 // --- // ensembl_est // 11 // --- /// ENSESTT00000083190 // --- // ensembl_est // 11 // --- /// ENSESTT00000083191 // --- // ensembl_est // 11 // --- /// NM_001005207 // Homo sapiens tripartite motif-containing 37 (TRIM37), transcript variant 2, mRNA. // refseq // 11 // ---	CR749253 // gb // 8 // Negative Strand Matching Probes /// NM_014906 // refseq // 11 // Negative Strand Matching Probes /// ENST00000308249 // ensembl_transcript // 11 // Negative Strand Matching Probes
1554006_a_at	517.1	P	0.001221	20.6	A	0.246094	3.4	I	2e-05	1554006_a_at	lethal giant larvae homolog 2 (Drosophila)	Hs2.3123.2	gb:BC006503.1 /DB_XREF=gi:13676341 /TID=Hs2.3123.2 /CNT=9 /FEA=FLmRNA /TIER=FL+Stack /STK=8 /LL=3993 /UG_GENE=LLGL2 /UG=Hs.3123 /DEF=Homo sapiens, lethal giant larvae (Drosophila) homolog 2, clone MGC:2399 IMAGE:2820933, mRNA, complete cds. /PROD=lethal giant larvae (Drosophila) homolog 2 /FL=gb:BC006503.1	BC006503	Hs.3123	Hs.514477	March 2006 (NCBI Build 36.1)	chr17:71051061-71072399 (+) // 76.18 // q25.1	LLGL2	chr17q24-q25	full length	ENSG00000073350	3993	Q6P1M3 /// Q8WZ41	---	---	NP_001015002.1 /// NP_001026973.1 /// NP_004515.2	NM_001015002 /// NM_001031803 /// NM_004524	---	---	---	---	---	---	---	---	---	---	---	---	IPR001680 // G-protein beta WD-40 repeat // 0.088 /// IPR001680 // G-protein beta WD-40 repeat // 7.2E-4	---	---	This probe set was annotated using the Matching Probes based pipeline to a Entrez Gene identifier using 4 transcripts. // false // Matching Probes // A	AK126687(11),NM_001015002(11),NM_001031803(11),NM_004524(11)	ENSESTT00000065932 // --- // ensembl_est // 11 // --- /// ENSESTT00000065934 // --- // ensembl_est // 11 // --- /// AK126687 // Homo sapiens cDNA FLJ44733 fis, clone BRACE3026290, highly similar to Homo sapiens lethal giant larvae. // gb // 11 // --- /// NM_001015002 // Homo sapiens lethal giant larvae homolog 2 (Drosophila) (LLGL2), transcript variant 2, mRNA. // refseq // 11 // --- /// NM_00452…	AK125563 // gb // 8 // Cross Hyb Matching Probes /// GENSCAN00000058588 // ensembl_prediction // 8 // Cross Hyb Matching Probes
1554007_at	351.5	P	0.000244	0.8	A	0.828613	8.3	I	2e-05	1554007_at	Zinc finger protein 483	Hs2.166348.1	gb:BC036488.1 /DB_XREF=gi:22209045 /TID=Hs2.166348.1 /CNT=41 /FEA=FLmRNA /TIER=FL /STK=7 /UG=Hs.166348 /DEF=Homo sapiens, clone MGC:43145 IMAGE:5261574, mRNA, complete cds. /PROD=Unknown (protein for MGC:43145) /FL=gb:BC036488.1	BC036488	Hs.166348	Hs.166348	March 2006 (NCBI Build 36.1)	chr9:113350922-113806079 (+) // 17.07 // q31.3	ZNF483	chr9q31.3	full length	---	158399	Q6P088 /// Q8NAE1 /// Q8TF39	---	---	NP_001007170.1 /// NP_597721.1	NM_001007169 /// NM_133464	---	---	---	---	---	---	6350 // transcription // inferred from electronic annotation /// 6355 // regulation of transcription, DNA-dependent // inferred from electronic annotation	5634 // nucleus // inferred from electronic annotation /// 5622 // intracellular // inferred from electronic annotation	3700 // transcription factor activity // inferred from electronic annotation /// 8270 // zinc ion binding // inferred from electronic annotation /// 46872 // metal ion binding // inferred from electronic annotation /// 3676 // nucleic acid binding // inferred from electronic annotation /// 3677 // DNA binding // inferred from electronic annotation	---	---	---	---	---	---	This probe set was annotated using the Matching Probes based pipeline to a UniGene identifier using 1 transcripts. // false // Matching Probes // A	BC041986(11)	BC041986 // Homo sapiens cDNA clone IMAGE:5303689. // gb // 11 // ---	---
1554018_at	19.1	P	0.018555	0.6	A	0.688477	4.2	I	0.000492	1554018_at	glycoprotein (transmembrane) nmb	Hs2.82226.2	gb:BC011595.1 /DB_XREF=gi:15079529 /TID=Hs2.82226.2 /CNT=21 /FEA=FLmRNA /TIER=FL /STK=6 /LL=10457 /UG_GENE=GPNMB /UG=Hs.82226 /DEF=Homo sapiens, Similar to glycoprotein (transmembrane) nmb, clone MGC:1696 IMAGE:3345861, mRNA, complete cds. /PROD=Similar to glycoprotein (transmembrane) nmb /FL=gb:BC011595.1	BC011595	Hs.82226	Hs.190495	March 2006 (NCBI Build 36.1)	chr7:23252925-23264187 (+) // 75.07 // p15.3	GPNMB	chr7p15	full length	---	10457	Q14956 /// Q8IXJ5 /// Q96F58	---	604368	NP_001005340.1 /// NP_002501.1	NM_001005340 /// NM_002510	---	---	---	---	---	---	8285 // negative regulation of cell proliferation // traceable author statement	16020 // membrane // inferred from electronic annotation /// 16021 // integral to membrane // traceable author statement /// 16021 // integral to membrane // inferred from electronic annotation	---	---	---	---	---	---	---	This probe set was annotated using the Matching Probes based pipeline to a Entrez Gene identifier using 1 transcripts. // false // Matching Probes // A	BC011595(11)	BC011595 // Homo sapiens glycoprotein (transmembrane) nmb, mRNA (cDNA clone IMAGE:3345861), complete cds. // gb // 11 // ---	---
1554060_s_at	39.1	P	0.000244	9	A	0.095215	2.1	I	0.000273	1554060_s_at	SET domain and mariner transposase fusion gene	Hs2.265855.2	gb:BC011635.1 /DB_XREF=gi:15079635 /TID=Hs2.265855.2 /CNT=14 /FEA=FLmRNA /TIER=FL /STK=5 /LL=6419 /UG_GENE=SETMAR /UG=Hs.265855 /DEF=Homo sapiens, Similar to SET domain and mariner transposase fusion gene, clone MGC:12780 IMAGE:4080032, mRNA, complete cds. /PROD=Similar to SET domain and mariner transposasefusion gene /FL=gb:BC011635.1	BC011635	Hs.265855	Hs.475300	March 2006 (NCBI Build 36.1)	chr3:4319999-4331079 (+) // 69.15 // p26.2	SETMAR	chr3p26.2	full length	---	6419	Q53H47 /// Q96F41 /// Q96H41	---	609834	NP_006506.1	NM_006515	---	---	---	---	---	---	6313 // DNA transposition // traceable author statement /// 16568 // chromatin modification // inferred from electronic annotation /// 45449 // regulation of transcription // inferred from electronic annotation	5634 // nucleus // inferred from electronic annotation	3677 // DNA binding // inferred from electronic annotation /// 4803 // transposase activity // traceable author statement /// 8270 // zinc ion binding // inferred from electronic annotation /// 18024 // histone-lysine N-methyltransferase activity // inferred from electronic annotation	---	---	---	IPR001214 // Nuclear protein SET // 5.5E-40 /// IPR007728 // Pre-SET // 9.7E-6	---	---	This probe set was annotated using the Matching Probes based pipeline to a Entrez Gene identifier using 1 transcripts. // false // Matching Probes // A	BC011635(11)	BC011635 // Homo sapiens SET domain and mariner transposase fusion gene, mRNA (cDNA clone MGC:12780 IMAGE:4080032), complete cds. // gb // 11 // ---	---
1554062_at	85.4	P	0.001953	7.3	A	0.567627	3.2	I	6.8e-05	1554062_at	Xg blood group	Hs2.38774.1	gb:AF380356.1 /DB_XREF=gi:15625395 /TID=Hs2.38774.1 /CNT=16 /FEA=FLmRNA /TIER=FL /STK=5 /LL=7499 /UG_GENE=XG /UG=Hs.38774 /DEF=Homo sapiens PBDX mRNA, complete cds. /PROD=PBDX /FL=gb:AF380356.1	AF380356	Hs.38774	Hs.179675	March 2006 (NCBI Build 36.1)	chrX:2680114-2743966 (+) // 97.29 // p22.33	XG	chrXp22.33	full length	---	7499	P55808 /// Q496N8 /// Q496N9 /// Q496P0 /// Q496P1	---	314700	NP_780778.1	NM_175569	---	---	---	---	---	---	---	16020 // membrane // non-traceable author statement /// 16021 // integral to membrane // inferred from electronic annotation /// 16020 // membrane // inferred from electronic annotation	---	---	---	---	---	---	---	This probe set was annotated using the Matching Probes based pipeline to a Entrez Gene identifier using 1 transcripts. // false // Matching Probes // A	NM_175569(11)	NM_175569 // Homo sapiens Xg blood group (XG), mRNA. // refseq // 11 // ---	ENST00000381174 // ensembl_transcript // 7 // Cross Hyb Matching Probes /// ENST00000262688 // ensembl_transcript // 7 // Cross Hyb Matching Probes
1554086_at	108.4	P	0.001221	15.3	P	0.001953	2.2	I	0.00013	1554086_at	tubulin, gamma complex associated protein 3	Hs2.9884.3	gb:BC007763.1 /DB_XREF=gi:14043564 /TID=Hs2.9884.3 /CNT=29 /FEA=FLmRNA /TIER=FL /STK=4 /LL=10426 /UG_GENE=TUBGCP3 /UG=Hs.9884 /DEF=Homo sapiens, spindle pole body protein, clone MGC:12669 IMAGE:4137255, mRNA, complete cds. /PROD=spindle pole body protein /FL=gb:BC007763.1	BC007763	Hs.9884	Hs.224152	March 2006 (NCBI Build 36.1)	chr13:112248796-112290492 (-) // 91.67 // q34	TUBGCP3	chr13q34	full length	ENSG00000126216	10426	Q96CW5	---	---	NP_006313.1	NM_006322	---	---	---	---	---	---	7020 // microtubule nucleation // non-traceable author statement /// 226 // microtubule cytoskeleton organization and biogenesis // inferred from electronic annotation	5814 // centriole // inferred from direct assay /// 5827 // polar microtubule // inferred from direct assay /// 5874 // microtubule // inferred from electronic annotation /// 5737 // cytoplasm // inferred from direct assay /// 5813 // centrosome // inferred from direct assay /// 922 // spindle pole // inferred from electronic annotation /// 5815 // microtubule organizing center // inferred from e…	5200 // structural constituent of cytoskeleton // non-traceable author statement /// 5515 // protein binding // inferred from physical interaction /// 43015 // gamma-tubulin binding // inferred from direct assay /// 5198 // structural molecule activity // non-traceable author statement	---	---	---	IPR007259 // Spc97/Spc98 // 6.6E-54	---	---	This probe set was annotated using the Matching Probes based pipeline to a Entrez Gene identifier using 1 transcripts. // false // Matching Probes // A	BC007763(11)	BC007763 // Homo sapiens tubulin, gamma complex associated protein 3, mRNA (cDNA clone IMAGE:4137255), complete cds. // gb // 11 // --- /// ENST00000375665 // cdna:known chromosome:NCBI36:13:112248797:112290450:-1 gene:ENSG00000126216 // ensembl_transcript // 11 // ---	---
1554112_a_at	49.5	P	0.001953	10.2	A	0.398926	2.3	I	3.5e-05	1554112_a_at	unc-51-like kinase 2 (C. elegans)	Hs2.151406.2	gb:BC034988.1 /DB_XREF=gi:23241684 /TID=Hs2.151406.2 /CNT=10 /FEA=FLmRNA /TIER=FL /STK=4 /LL=9706 /UG_GENE=ULK2 /UG=Hs.151406 /DEF=Homo sapiens, similar to unc-51-like kinase 2, clone MGC:33037 IMAGE:5268025, mRNA, complete cds. /PROD=similar to unc-51-like kinase 2 /FL=gb:BC034988.1	BC034988	Hs.151406	Hs.168762	March 2006 (NCBI Build 36.1)	chr17:19614735-19711841 (-) // 97.28 // p11.2	ULK2	chr17p11.2	full length	ENSG00000083290	9706	Q8IYT8	---	608650	NP_055498.2	NM_014683	---	---	---	---	---	---	6468 // protein amino acid phosphorylation // inferred from electronic annotation	---	166 // nucleotide binding // inferred from electronic annotation /// 4674 // protein serine/threonine kinase activity // inferred from electronic annotation /// 5524 // ATP binding // inferred from electronic annotation /// 16740 // transferase activity // inferred from electronic annotation /// 4672 // protein kinase activity // inferred from electronic annotation /// 16301 // kinase activity //…	---	hanks // 2.1.6 // CaMK Group; CaMK I Regulated by Ca2+/CaM and close relatives; CamKI // 5.0E-77	---	IPR000719 // Protein kinase // 9.8E-84	---	---	This probe set was annotated using the Matching Probes based pipeline to a Entrez Gene identifier using 3 transcripts. // false // Matching Probes // A	AK098316(11),BC039310(11),NM_014683(11)	ENSESTT00000077597 // --- // ensembl_est // 11 // --- /// BC039310 // Homo sapiens cDNA clone IMAGE:5285000, containing frame-shift errors. // gb // 11 // --- /// AK098316 // Homo sapiens cDNA FLJ40997 fis, clone UTERU2016147, highly similar to Unc-51 like kinase 2. // gb // 11 // --- /// NM_014683 // Homo sapiens unc-51-like kinase 2 (C. elegans) (ULK2), mRNA. // refseq // 11 // --- /// ENST0000…	GENSCAN00000010036 // ensembl_prediction // 8 // Cross Hyb Matching Probes
1554242_a_at	162.1	P	0.000244	12.8	A	0.19458	3.7	I	2.7e-05	1554242_a_at	coagulation factor C homolog, cochlin (Limulus polyphemus)	Hs2.21016.2	gb:BC007230.1 /DB_XREF=gi:13938218 /TID=Hs2.21016.2 /CNT=21 /FEA=FLmRNA /TIER=FL /STK=2 /LL=1690 /UG_GENE=COCH /UG=Hs.21016 /DEF=Homo sapiens, coagulation factor C (Limulus polyphemus) homology (cochlin), clone MGC:15268 IMAGE:2824361, mRNA, complete cds. /PROD=coagulation factor C (Limulus polyphemus)homology (cochlin) /FL=gb:BC007230.1	BC007230	Hs.21016	Hs.21016	March 2006 (NCBI Build 36.1)	chr14:30413484-30434015 (+) // 97.1 // q12	COCH	chr14q12-q13	full length	ENSG00000100473	1690	O43405 /// Q6ZP09 /// Q96IU6	---	601369 /// 603196	NP_004077.1	NM_004086	---	---	---	---	---	---	7605 // sensory perception of sound // traceable author statement /// 7605 // sensory perception of sound // inferred from electronic annotation	---	---	---	---	---	IPR006662 // Thioredoxin type domain // 4.9E-10 /// IPR002035 // von Willebrand factor, type A // 6.2E-46 /// IPR002035 // von Willebrand factor, type A // 7.6E-58 /// IPR004043 // LCCL domain // 3.5E-53 /// IPR002035 // von Willebrand factor, type A // 2.4E-10 /// IPR002035 // von Willebrand factor, type A // 7.2E-13 /// IPR002035 // von Willebrand factor, type A // 7.6E-58 /// IPR002035 // von …	---	---	This probe set was annotated using the Matching Probes based pipeline to a Entrez Gene identifier using 5 transcripts. // false // Matching Probes // A	AK123362(11),AK130273(11),AY358900(11),BC007230(11),NM_004086(11)	ENSESTT00000054637 // --- // ensembl_est // 11 // --- /// AK123362 // Homo sapiens cDNA FLJ41368 fis, clone BRCAN2006063, highly similar to COCHLIN PRECURSOR. // gb // 11 // --- /// AK130273 // Homo sapiens cDNA FLJ26763 fis, clone PRS02632, highly similar to COCHLIN PRECURSOR. // gb // 11 // --- /// AY358900 // Homo sapiens clone DNA40604 COCH (UNQ257) mRNA, complete cds. // gb // 11 // --- /// …	BC048122 // gb // 11 // Negative Strand Matching Probes
1554246_at	81.2	P	0.030273	2.1	A	0.753906	5.7	I	0.001201	1554246_at	chromosome 1 open reading frame 210	Hs2.158963.1	gb:BC041633.1 /DB_XREF=gi:27370823 /TID=Hs2.158963.1 /CNT=17 /FEA=FLmRNA /TIER=FL /STK=2 /UG=Hs.158963 /DEF=Homo sapiens, Similar to RIKEN cDNA 2610528J11 gene, clone MGC:52423 IMAGE:4868093, mRNA, complete cds. /PROD=Similar to RIKEN cDNA 2610528J11 gene /FL=gb:BC041633.1	BC041633	Hs.158963	Hs.158963	March 2006 (NCBI Build 36.1)	chr1:43520148-43523837 (-) // 62.43 // p34.2	C1orf210	chr1p34.2	full length	ENSG00000184157	149466	Q8IVY1	---	---	NP_872323.1	NM_182517	---	---	---	---	---	---	---	---	---	---	---	---	---	---	---	This probe set was annotated using the Matching Probes based pipeline to a Entrez Gene identifier using 1 transcripts. // false // Matching Probes // A	NM_182517(11)	NM_182517 // Homo sapiens chromosome 1 open reading frame 210 (C1orf210), mRNA. // refseq // 11 // --- /// ENST00000330564 // cdna:known-ccds chromosome:NCBI36:1:43520149:43523826:-1 gene:ENSG00000184157 CCDS481.1 // ensembl_transcript // 9 // ---	---
1554287_at	147.3	P	0.000244	34.1	P	0.000244	2.1	I	2e-05	1554287_at	tripartite motif-containing 4	Hs2.65736.3	gb:BC011763.1 /DB_XREF=gi:15079951 /TID=Hs2.65736.3 /CNT=6 /FEA=FLmRNA /TIER=FL /STK=2 /LL=89122 /UG_GENE=TRIM4 /UG=Hs.65736 /DEF=Homo sapiens, Similar to tripartite motif protein 4, clone MGC:19745 IMAGE:3617674, mRNA, complete cds. /PROD=Similar to tripartite motif protein 4 /FL=gb:BC025949.1 gb:BC011763.1	BC011763	Hs.65736	Hs.50749	March 2006 (NCBI Build 36.1)	chr7:99338776-99355052 (-) // 47.36 // q22.1	TRIM4	chr7q22-q31.1	full length	---	89122	Q9C037	---	---	NP_148977.1 /// NP_149082.1	NM_033017 /// NM_033091	---	---	---	---	---	---	---	5622 // intracellular // inferred from electronic annotation	5515 // protein binding // inferred from electronic annotation /// 8270 // zinc ion binding // inferred from electronic annotation /// 46872 // metal ion binding // inferred from electronic annotation	---	---	---	IPR000315 // Zn-finger, B-box // 2.0E-12 /// IPR001841 // Zn-finger, RING // 2.9E-14	---	---	This probe set was annotated using the Matching Probes based pipeline to a Entrez Gene identifier using 1 transcripts. // false // Matching Probes // A	BC011763(11)	BC011763 // Homo sapiens tripartite motif-containing 4, mRNA (cDNA clone MGC:19745 IMAGE:3617674), complete cds. // gb // 11 // ---	---
1554314_at	127	P	0.000244	9.6	P	0.00415	2.9	I	2e-05	1554314_at	chromosome 6 open reading frame 141	Hs2.98573.2	gb:BC036917.1 /DB_XREF=gi:22477372 /TID=Hs2.98573.2 /CNT=6 /FEA=FLmRNA /TIER=FL /STK=2 /LL=135398 /UG_GENE=MGC46457 /UG=Hs.98573 /DEF=Homo sapiens, clone MGC:46457 IMAGE:5201433, mRNA, complete cds. /PROD=Unknown (protein for MGC:46457) /FL=gb:BC036917.1	BC036917	Hs.98573	Hs.485528	March 2006 (NCBI Build 36.1)	chr6:49626282-49631304 (+) // 74.97 // p12.3	C6orf141	chr6p12.3	full length	---	135398	Q5SZD1	---	---	NP_699175.1	NM_153344	---	---	---	---	---	---	---	---	---	---	---	---	---	---	---	This probe set was annotated using the Matching Probes based pipeline to a Entrez Gene identifier using 1 transcripts. // false // Matching Probes // A	BC036917(11)	BC036917 // Homo sapiens chromosome 6 open reading frame 141, mRNA (cDNA clone MGC:46457 IMAGE:5201433), complete cds. // gb // 11 // ---	---
1554324_s_at	33.2	P	0.001953	6.8	A	0.246094	2.5	I	0.000189	1554324_s_at	dynein, cytoplasmic 2, light intermediate chain 1	Hs2.7627.2	gb:BC040558.1 /DB_XREF=gi:26252193 /TID=Hs2.7627.2 /CNT=5 /FEA=FLmRNA /TIER=FL /STK=2 /LL=51626 /UG_GENE=CGI-60 /UG=Hs.7627 /DEF=Homo sapiens, Similar to CGI-60 protein, clone MGC:41812 IMAGE:5268633, mRNA, complete cds. /PROD=Similar to CGI-60 protein /FL=gb:BC040558.1	BC040558	Hs.7627	Hs.371597	March 2006 (NCBI Build 36.1)	chr2:43854706-43875821 (+) // 54.14 // p21	DYNC2LI1	chr2p25.1-p24.1	full length	---	51626	Q53F57 /// Q6PDB2 /// Q8IWA3 /// Q8TCX1 /// Q96B03 /// Q96J00 /// Q9Y370 /// Q9Y3S9	---	---	NP_001012683.1 /// NP_056337.1 /// NP_057092.2	NM_001012665 /// NM_015522 /// NM_016008	---	---	---	---	---	---	---	---	---	---	---	---	---	---	---	This probe set was annotated using the Matching Probes based pipeline to a Entrez Gene identifier using 1 transcripts. // false // Matching Probes // A	NM_015522(11)	ENSESTT00000042831 // --- // ensembl_est // 11 // --- /// NM_015522 // Homo sapiens dynein, cytoplasmic 2, light intermediate chain 1 (DYNC2LI1), transcript variant 2, mRNA. // refseq // 11 // ---	---
1554333_at	97	P	0.000732	0.5	A	0.870361	7	I	3.5e-05	1554333_at	DnaJ (Hsp40) homolog, subfamily A, member 4	Hs2.76853.2	gb:BC031044.1 /DB_XREF=gi:21410572 /TID=Hs2.76853.2 /CNT=4 /FEA=FLmRNA /TIER=FL /STK=2 /LL=55466 /UG_GENE=DNAJA4 /UG=Hs.76853 /DEF=Homo sapiens, Similar to DnaJ (Hsp40) homolog, subfamily A, member 4, clone MGC:33002 IMAGE:5277834, mRNA, complete cds. /PROD=Similar to DnaJ (Hsp40) homolog, subfamily A,member 4 /FL=gb:BC031044.1	BC031044	Hs.76853	Hs.513053	March 2006 (NCBI Build 36.1)	chr15:76345577-76360068 (+) // 95.61 // q25.1	DNAJA4	chr15q25.1	full length	ENSG00000140403	55466	Q69YX3 /// Q6AW87 /// Q7Z4D5 /// Q8N2A9 /// Q8N5Z4 /// Q8WW22	---	---	NP_061072.2	NM_018602	---	---	---	---	---	---	6457 // protein folding // inferred from electronic annotation	---	8270 // zinc ion binding // inferred from electronic annotation /// 31072 // heat shock protein binding // inferred from electronic annotation /// 46872 // metal ion binding // inferred from electronic annotation /// 51082 // unfolded protein binding // inferred from electronic annotation	---	---	scop // a.2.3.Chaperone J-domain // All alpha proteins; Long alpha-hairpin; Chaperone J-domain; Chaperone J-domain // 1.00000000317108E-28 /// scop // a.2.3.Chaperone J-domain // All alpha proteins; Long alpha-hairpin; Chaperone J-domain; Chaperone J-domain // 2.0000000544904E-27 /// scop // a.2.3.Chaperone J-domain // All alpha proteins; Long alpha-hairpin; Chaperone J-domain; Chaperone J-domain…	IPR006047 // Alpha amylase, catalytic domain // 3.0E-119 /// IPR002710 // Dilute (DIL) domain // 3.2E-15 /// IPR002939 // Chaperone DnaJ, C-terminal // 8.8E-8 /// IPR001623 // Heat shock protein DnaJ, N-terminal // 8.8E-39 /// IPR001305 // DnaJ central domain (CXXCXGXG) // 2.1E-40 /// IPR002939 // Chaperone DnaJ, C-terminal // 8.8E-8 /// IPR001623 // Heat shock protein DnaJ, N-terminal // 1.3E-38…	---	---	This probe set was annotated using the Matching Probes based pipeline to a Entrez Gene identifier using 4 transcripts. // false // Matching Probes // A	AF173388(11),AK096616(11),BC031044(11),NM_018602(11)	ENSESTT00000045283 // --- // ensembl_est // 11 // --- /// ENSESTT00000045284 // --- // ensembl_est // 11 // --- /// AF173388 // Homo sapiens MSTP104 (MST104) mRNA, complete cds. // gb // 11 // --- /// AK096616 // Homo sapiens cDNA FLJ39297 fis, clone OCBBF2012812, highly similar to Mus musculus mmDNAJA4 mRNA for mmDj4. // gb // 11 // --- /// BC031044 // Homo sapiens DnaJ (Hsp40) homolog, subfamil…	---
1554334_a_at	320.5	P	0.000244	14.1	P	0.018555	5.1	I	2e-05	1554334_a_at	DnaJ (Hsp40) homolog, subfamily A, member 4	Hs2.76853.2	gb:BC031044.1 /DB_XREF=gi:21410572 /TID=Hs2.76853.2 /CNT=4 /FEA=FLmRNA /TIER=FL /STK=2 /LL=55466 /UG_GENE=DNAJA4 /UG=Hs.76853 /DEF=Homo sapiens, Similar to DnaJ (Hsp40) homolog, subfamily A, member 4, clone MGC:33002 IMAGE:5277834, mRNA, complete cds. /PROD=Similar to DnaJ (Hsp40) homolog, subfamily A,member 4 /FL=gb:BC031044.1	BC031044	Hs.76853	Hs.513053	March 2006 (NCBI Build 36.1)	chr15:76345577-76360068 (+) // 95.61 // q25.1	DNAJA4	chr15q25.1	full length	ENSG00000140403	55466	Q69YX3 /// Q6AW87 /// Q7Z4D5 /// Q8N2A9 /// Q8N5Z4 /// Q8WW22	---	---	NP_061072.2	NM_018602	---	---	---	---	---	---	6457 // protein folding // inferred from electronic annotation	---	8270 // zinc ion binding // inferred from electronic annotation /// 31072 // heat shock protein binding // inferred from electronic annotation /// 46872 // metal ion binding // inferred from electronic annotation /// 51082 // unfolded protein binding // inferred from electronic annotation	---	---	scop // a.2.3.Chaperone J-domain // All alpha proteins; Long alpha-hairpin; Chaperone J-domain; Chaperone J-domain // 2.0000000544904E-27 /// scop // a.2.3.Chaperone J-domain // All alpha proteins; Long alpha-hairpin; Chaperone J-domain; Chaperone J-domain // 7.0000003833094E-27	IPR002939 // Chaperone DnaJ, C-terminal // 8.8E-8 /// IPR001623 // Heat shock protein DnaJ, N-terminal // 8.8E-39 /// IPR001305 // DnaJ central domain (CXXCXGXG) // 2.1E-40 /// IPR001623 // Heat shock protein DnaJ, N-terminal // 1.3E-38 /// IPR002939 // Chaperone DnaJ, C-terminal // 3.9E-8 /// IPR001305 // DnaJ central domain (CXXCXGXG) // 2.1E-40	---	---	This probe set was annotated using the Matching Probes based pipeline to a Entrez Gene identifier using 4 transcripts. // false // Matching Probes // A	AK096616(11),AL133096(11),BC031044(11),NM_018602(11)	ENSESTT00000045283 // --- // ensembl_est // 10 // --- /// ENSESTT00000045284 // --- // ensembl_est // 10 // --- /// AL133096 // Homo sapiens mRNA; cDNA DKFZp434N1728 (from clone DKFZp434N1728). // gb // 11 // --- /// AK096616 // Homo sapiens cDNA FLJ39297 fis, clone OCBBF2012812, highly similar to Mus musculus mmDNAJA4 mRNA for mmDj4. // gb // 11 // --- /// BC031044 // Homo sapiens DnaJ (Hsp40) h…	AF173388 // gb // 7 // Cross Hyb Matching Probes /// M94654 // gb // 2 // Cross Hyb Matching Probes /// GENSCAN00000006320 // ensembl_prediction // 7 // Cross Hyb Matching Probes
1554417_s_at	243	P	0.000244	58.3	P	0.00415	2	I	2e-05	1554417_s_at	anterior pharynx defective 1 homolog A (C. elegans)	Hs2.108408.3	gb:AY113699.1 /DB_XREF=gi:25989509 /GEN=PSF /TID=Hs2.108408.3 /CNT=25 /FEA=FLmRNA /TIER=FL /STK=1 /LL=51107 /UG=Hs.108408 /DEF=Homo sapiens presenilin stabilization factor b (PSF) mRNA, complete cds; alternatively spliced. /PROD=presenilin stabilization factor b /FL=gb:AY113699.1	AY113699	Hs.108408	Hs.108408	March 2006 (NCBI Build 36.1)	chr1:148505069-148507960 (-) // 95.56 // q21.2	APH1A	chr1p36.13-q31.3	full length	ENSG00000117362	51107	Q96BI3	---	607629	NP_057106.1	NM_016022	---	---	---	---	---	---	6509 // membrane protein ectodomain proteolysis // inferred from direct assay /// 7220 // Notch receptor processing // inferred from mutant phenotype /// 16485 // protein processing // inferred from direct assay /// 31293 // membrane protein intracellular domain proteolysis // inferred from mutant phenotype /// 42987 // amyloid precursor protein catabolism // inferred from mutant phenotype /// 43…	5783 // endoplasmic reticulum // inferred from direct assay /// 5795 // Golgi stack // inferred from electronic annotation /// 5887 // integral to plasma membrane // inferred from direct assay /// 16020 // membrane // inferred from electronic annotation /// 5794 // Golgi apparatus // inferred from direct assay /// 5783 // endoplasmic reticulum // inferred from electronic annotation /// 16021 // i…	5515 // protein binding // inferred from physical interaction /// 5515 // protein binding // inferred from direct assay /// 5515 // protein binding // inferred from electronic annotation	---	---	---	IPR009294 // Aph-1 // 1.0E-126 /// IPR001759 // Pentaxin // 1.2E-18	---	---	This probe set was annotated using the Matching Probes based pipeline to a Entrez Gene identifier using 1 transcripts. // false // Matching Probes // A	NM_016022(11)	ENSESTT00000086320 // --- // ensembl_est // 11 // --- /// BC068606 // Homo sapiens cDNA clone IMAGE:5295354, with apparent retained intron. // gb // 11 // --- /// NM_016022 // Homo sapiens anterior pharynx defective 1 homolog A (C. elegans) (APH1A), mRNA. // refseq // 11 // --- /// GENSCAN00000002155 // cdna:Genscan chromosome:NCBI36:1:148505154:148507834:-1 // ensembl_prediction // 11 // --- ///…	AK125685 // gb // 4 // Cross Hyb Matching Probes
1554452_a_at	1077.8	P	0.000244	192.1	P	0.000732	2.5	I	2e-05	1554452_a_at	hypoxia-inducible protein 2	Hs2.61762.2	gb:BC001863.1 /DB_XREF=gi:12804834 /TID=Hs2.61762.2 /CNT=14 /FEA=FLmRNA /TIER=FL /STK=1 /LL=29923 /UG_GENE=HIG2 /UG=Hs.61762 /DEF=Homo sapiens, hypoxia-inducible protein 2, clone MGC:1087 IMAGE:3535660, mRNA, complete cds. /PROD=hypoxia-inducible protein 2 /FL=gb:BC001863.1	BC001863	Hs.61762	Hs.433213	March 2006 (NCBI Build 36.1)	chr7:127883186-127885199 (+) // 60.57 // q32.1	HIG2	chr7q32.1	full length	ENSG00000135245	29923	Q53HJ7 /// Q6P1Q9 /// Q6UXR5 /// Q96HI5 /// Q96IZ6 /// Q9P0B4 /// Q9Y5L2	---	---	NP_037464.1	NM_013332	---	---	---	---	---	---	6950 // response to stress // non-traceable author statement	16020 // membrane // inferred from electronic annotation /// 16021 // integral to membrane // inferred from electronic annotation	8168 // methyltransferase activity // inferred from electronic annotation /// 8757 // S-adenosylmethionine-dependent methyltransferase activity // inferred from electronic annotation /// 16740 // transferase activity // inferred from electronic annotation	---	---	---	---	---	---	This probe set was annotated using the Matching Probes based pipeline to a Entrez Gene identifier using 1 transcripts. // false // Matching Probes // A	NM_013332(11)	ENSESTT00000056738 // --- // ensembl_est // 11 // --- /// NM_013332 // Homo sapiens hypoxia-inducible protein 2 (HIG2), mRNA. // refseq // 11 // --- /// ENST00000257696 // cdna:known-ccds chromosome:NCBI36:7:127883181:127885706:1 gene:ENSG00000135245 CCDS5802.1 // ensembl_transcript // 11 // ---	---
1554455_at	186.7	P	0.000244	14.2	P	0.01416	2.7	I	2e-05	1554455_at	lines homolog 1 (Drosophila)	Hs2.105633.2	gb:BC010363.1 /DB_XREF=gi:14714473 /TID=Hs2.105633.2 /CNT=15 /FEA=FLmRNA /TIER=FL /STK=1 /LL=55180 /UG_GENE=FLJ10583 /UG=Hs.105633 /UG_TITLE=hypothetical protein FLJ10583 /DEF=Homo sapiens, hypothetical protein FLJ10583, clone MGC:13409 IMAGE:4133046, mRNA, complete cds. /FL=gb:BC010363.1	BC010363	Hs.105633	Hs.105633	March 2006 (NCBI Build 36.1)	chr15:98931238-98959909 (-) // 96.88 // q26.3	LINS1	chr15q26.3	full length	---	55180	Q8NG48 /// Q96FW2 /// Q9NVQ3	---	---	NP_001035704.1 /// NP_001035705.1 /// NP_001035706.1 /// NP_060618.4	NM_001040614 /// NM_001040615 /// NM_001040616 /// NM_018148	---	---	---	---	---	---	---	---	---	---	---	---	---	---	---	This probe set was annotated using the Matching Probes based pipeline to a Entrez Gene identifier using 1 transcripts. // false // Matching Probes // A	NM_181739(10)	NM_181739 // Homo sapiens lines homolog 1 (Drosophila) (LINS1), transcript variant 2, mRNA. // refseq // 10 // ---	AK095448 // gb // 3 // Cross Hyb Matching Probes
1554520_at	33	P	0.018555	11.4	A	0.246094	2	I	0.000114	1554520_at	hypothetical locus LOC283861	Hs2.192155.1	gb:BC009880.1 /DB_XREF=gi:14602726 /TID=Hs2.192155.1 /CNT=12 /FEA=FLmRNA /TIER=FL /STK=1 /UG=Hs.192155 /DEF=Homo sapiens, clone MGC:16479 IMAGE:3955599, mRNA, complete cds. /PROD=Unknown (protein for MGC:16479) /FL=gb:BC009880.1	BC009880	Hs.192155	Hs.192155	March 2006 (NCBI Build 36.1)	chr16:87809120-87811549 (-) // 31.4 // q24.3	LOC283861	chr16q24.3	---	---	283861	---	---	---	---	---	---	---	---	---	---	---	---	---	---	---	---	---	---	---	---	This probe set was annotated using the Matching Probes based pipeline to a Entrez Gene identifier using 1 transcripts. // false // Matching Probes // A	AK098143(11)	AK098143 // Homo sapiens cDNA FLJ40824 fis, clone TRACH2011113. // gb // 11 // ---	---
1554608_at	79.9	P	0.001221	14.7	A	0.149658	2.3	I	5.2e-05	1554608_at	trans-golgi network protein 2	Hs2.14894.2	gb:BC028219.1 /DB_XREF=gi:20380164 /TID=Hs2.14894.2 /CNT=6 /FEA=FLmRNA /TIER=FL /STK=1 /LL=10618 /UG_GENE=TGOLN2 /UG=Hs.14894 /DEF=Homo sapiens, Similar to trans-golgi network protein 2, clone MGC:40073 IMAGE:5217823, mRNA, complete cds. /PROD=Similar to trans-golgi network protein 2 /FL=gb:BC028219.1	BC028219	Hs.14894	Hs.14894	March 2006 (NCBI Build 36.1)	chr2:85404867-85408614 (-) // 61.15 // p11.2	TGOLN2	chr2p11.2	full length	---	10618	O43493 /// Q53G68 /// Q53GV2 /// Q6MZV1 /// Q6ZTM7 /// Q8N6T8 /// Q96QL2	---	603062	NP_006455.2	NM_006464	---	---	---	---	---	---	---	5795 // Golgi stack // inferred from electronic annotation /// 5802 // Golgi trans face // traceable author statement /// 16020 // membrane // inferred from electronic annotation /// 16021 // integral to membrane // inferred from electronic annotation /// 30133 // transport vesicle // traceable author statement	---	---	---	---	IPR008915 // Peptidase M50 // 1.8E-4	---	---	This probe set was annotated using the Matching Probes based pipeline to a Entrez Gene identifier using 1 transcripts. // false // Matching Probes // A	BC028219(11)	BC028219 // Homo sapiens trans-golgi network protein 2, mRNA (cDNA clone MGC:40073 IMAGE:5217823), complete cds. // gb // 11 // ---	AK022198 // gb // 1 // Cross Hyb Matching Probes
1554621_at	22.7	P	0.018555	1.8	A	0.533936	3.5	I	0.000307	1554621_at	diacylglycerol kinase, epsilon 64kDa	Hs2.54506.2	gb:BC022297.1 /DB_XREF=gi:18490831 /TID=Hs2.54506.2 /CNT=10 /FEA=FLmRNA /TIER=FL /STK=1 /LL=8526 /UG_GENE=DGKE /UG=Hs.54506 /DEF=Homo sapiens, Similar to diacylglycerol kinase, epsilon (64kD), clone MGC:22509 IMAGE:4839690, mRNA, complete cds. /PROD=Similar to diacylglycerol kinase, epsilon(64kD) /FL=gb:BC022297.1	BC022297	Hs.54506	Hs.591179	March 2006 (NCBI Build 36.1)	chr17:52266466-52268824 (+) // 96.34 // q22	DGKE	chr17q22	full length	---	8526	P52429 /// Q59FU4 /// Q8TBM4	EC:2.7.1.107	601440	NP_003638.1	NM_003647	---	---	---	---	---	---	7205 // protein kinase C activation // inferred from electronic annotation /// 7242 // intracellular signaling cascade // inferred from electronic annotation /// 8654 // phospholipid biosynthesis // traceable author statement	16020 // membrane // inferred from electronic annotation /// 16021 // integral to membrane // inferred from electronic annotation	4143 // diacylglycerol kinase activity // traceable author statement /// 5524 // ATP binding // traceable author statement /// 8270 // zinc ion binding // inferred from electronic annotation /// 16740 // transferase activity // inferred from electronic annotation /// 19992 // diacylglycerol binding // inferred from electronic annotation /// 46872 // metal ion binding // inferred from electronic a…	Glycerolipid metabolism // KEGG /// Glycerophospholipid metabolism // KEGG /// Phosphatidylinositol signaling system // KEGG	---	---	IPR002219 // Protein kinase C, phorbol ester/diacylglycerol binding // 2.1E-13	---	---	This probe set was annotated using the Matching Probes based pipeline to a Entrez Gene identifier using 1 transcripts. // false // Matching Probes // A	BC022297(11)	BC022297 // Homo sapiens diacylglycerol kinase, epsilon 64kDa, mRNA (cDNA clone IMAGE:4839690), complete cds. // gb // 11 // ---	---
1554769_at	61	P	0.000244	5.3	A	0.27417	4	I	2e-05	1554769_at	hypothetical protein FLJ32130	Hs2.352367.2	gb:BC040642.1 /DB_XREF=gi:26251800 /TID=Hs2.352367.2 /CNT=7 /FEA=FLmRNA /TIER=FL /STK=1 /LL=146540 /UG_GENE=FLJ32130 /UG=Hs.352367 /DEF=Homo sapiens, Similar to hypothetical protein FLJ32130, clone MGC:41915 IMAGE:4811661, mRNA, complete cds. /PROD=Similar to hypothetical protein FLJ32130 /FL=gb:BC040642.1	BC040642	Hs.352367	Hs.513509	March 2006 (NCBI Build 36.1)	chr16:30499494-30504511 (-) // 67.9 // p11.2	FLJ32130	chr16p11.2	full length	---	146540	Q8WV14	---	---	NP_689671.2	NM_152458	---	---	---	---	---	---	6355 // regulation of transcription, DNA-dependent // inferred from electronic annotation	5634 // nucleus // inferred from electronic annotation /// 5622 // intracellular // inferred from electronic annotation	3676 // nucleic acid binding // inferred from electronic annotation /// 8270 // zinc ion binding // inferred from electronic annotation	---	---	---	IPR007087 // Zn-finger, C2H2 type // 1.3E-6 /// IPR007087 // Zn-finger, C2H2 type // 7.3E-7 /// IPR007087 // Zn-finger, C2H2 type // 3.3E-5 /// IPR007087 // Zn-finger, C2H2 type // 5.1E-5 /// IPR007087 // Zn-finger, C2H2 type // 5.1E-7 /// IPR001909 // KRAB box // 4.0E-24	---	---	This probe set was annotated using the Matching Probes based pipeline to a Entrez Gene identifier using 1 transcripts. // false // Matching Probes // A	NM_152458(11)	NM_152458 // Homo sapiens hypothetical protein FLJ32130 (FLJ32130), mRNA. // refseq // 11 // ---	---
1554770_x_at	64.5	P	0.001221	8	P	0.010742	3.2	I	0.000114	1554770_x_at	hypothetical protein FLJ32130	Hs2.352367.2	gb:BC040642.1 /DB_XREF=gi:26251800 /TID=Hs2.352367.2 /CNT=7 /FEA=FLmRNA /TIER=FL /STK=1 /LL=146540 /UG_GENE=FLJ32130 /UG=Hs.352367 /DEF=Homo sapiens, Similar to hypothetical protein FLJ32130, clone MGC:41915 IMAGE:4811661, mRNA, complete cds. /PROD=Similar to hypothetical protein FLJ32130 /FL=gb:BC040642.1	BC040642	Hs.352367	Hs.513509	March 2006 (NCBI Build 36.1)	chr16:30499494-30504511 (-) // 67.9 // p11.2	FLJ32130	chr16p11.2	full length	---	146540	Q8WV14	---	---	NP_689671.2	NM_152458	---	---	---	---	---	---	6355 // regulation of transcription, DNA-dependent // inferred from electronic annotation	5634 // nucleus // inferred from electronic annotation /// 5622 // intracellular // inferred from electronic annotation	3676 // nucleic acid binding // inferred from electronic annotation /// 8270 // zinc ion binding // inferred from electronic annotation	---	---	---	IPR007087 // Zn-finger, C2H2 type // 1.3E-6 /// IPR007087 // Zn-finger, C2H2 type // 7.3E-7 /// IPR007087 // Zn-finger, C2H2 type // 3.3E-5 /// IPR007087 // Zn-finger, C2H2 type // 5.1E-5 /// IPR007087 // Zn-finger, C2H2 type // 5.1E-7 /// IPR001909 // KRAB box // 4.0E-24	---	---	This probe set was annotated using the Matching Probes based pipeline to a Entrez Gene identifier using 1 transcripts. // false // Matching Probes // A	NM_152458(11)	NM_152458 // Homo sapiens hypothetical protein FLJ32130 (FLJ32130), mRNA. // refseq // 11 // ---	---
1554852_a_at	47.3	P	0.000732	6.9	A	0.19458	2.2	I	2e-05	1554852_a_at	KIAA1257 /// hypothetical protein LOC650791	Hs2.97377.1	gb:BC031632.1 /DB_XREF=gi:21594957 /TID=Hs2.97377.1 /CNT=3 /FEA=FLmRNA /TIER=FL /STK=1 /LL=57501 /UG_GENE=KIAA1257 /UG=Hs.97377 /DEF=Homo sapiens, Similar to KIAA1257 protein, clone MGC:35174 IMAGE:5170293, mRNA, complete cds. /PROD=Similar to KIAA1257 protein /FL=gb:BC031632.1	BC031632	Hs.97377	Hs.518247	March 2006 (NCBI Build 36.1)	chr3:130172517-130190451 (-) // 62.4 // q21.3	KIAA1257 /// LOC650791	chr3q21.3	full length	ENSG00000114656	57501 /// 650791	Q6ZUG5 /// Q6ZV25 /// Q8IXY7 /// Q8N5T4 /// Q9ULG3	---	---	XP_371664.2 /// XP_944968.1	XM_371664 /// XM_939875	---	---	---	---	---	---	---	---	---	---	---	---	---	---	---	This probe set was annotated using the Matching Probes based pipeline to a Entrez Gene identifier using 3 transcripts. // true // Matching Probes // A	BC031632(11),XM_939875(11),XM_371664(11),ENST00000265068(11)	BC031632 // Homo sapiens KIAA1257, mRNA (cDNA clone MGC:35174 IMAGE:5170293), complete cds. // gb // 11 // --- /// XM_939875 // PREDICTED: Homo sapiens hypothetical protein LOC650791 (LOC650791), mRNA. // refseq // 11 // --- /// XM_371664 // PREDICTED: Homo sapiens KIAA1257 (KIAA1257), mRNA. // refseq // 11 // --- /// ENST00000265068 // cdna:known chromosome:NCBI36:3:130168122:130195648:-1 gene:E…	---
1554907_a_at	18.9	P	0.046143	1.1	A	0.80542	3.9	I	0.000167	1554907_a_at	hydrocephalus inducing	Hs2.274322.2	gb:BC028351.1 /DB_XREF=gi:20306223 /TID=Hs2.274322.2 /CNT=4 /FEA=FLmRNA /TIER=FL /STK=1 /LL=55575 /UG_GENE=DKFZp434L0850 /UG=Hs.274322 /DEF=Homo sapiens, Similar to hypothetical protein DKFZp434L0850, clone MGC:26031 IMAGE:4837075, mRNA, complete cds. /PROD=Similar to hypothetical protein DKFZp434L0850 /FL=gb:BC028351.1	BC028351	Hs.274322	Hs.461229	March 2006 (NCBI Build 36.1)	chr16:69657884-69822096 (-) // 96.56 // q22.2	HYDIN	chr16q22.2-q22.3	full length	ENSG00000157423	54768	Q8N3H8 /// Q8N3P6 /// Q8TC08 /// Q9H9B8 /// Q9UBE5	---	---	NP_060028.2	NM_017558	---	---	---	---	---	---	---	---	5198 // structural molecule activity // inferred from electronic annotation	---	---	---	---	---	---	This probe set was annotated using the Matching Probes based pipeline to a Entrez Gene identifier using 1 transcripts. // false // Matching Probes // A	BC028351(11)	BC028351 // Homo sapiens hydrocephalus inducing, mRNA (cDNA clone IMAGE:4837075), partial cds. // gb // 11 // --- /// ENST00000321869 // cdna:known chromosome:NCBI36:16:69622816:69754014:-1 gene:ENSG00000157423 // ensembl_transcript // 11 // ---	---
1554973_a_at	104.3	P	0.000244	20.8	A	0.067627	2	I	0.000865	1554973_a_at	zinc finger and BTB domain containing 26	Hs2.5638.2	gb:BC018748.1 /DB_XREF=gi:17511794 /TID=Hs2.5638.2 /CNT=3 /FEA=FLmRNA /TIER=FL /STK=1 /LL=57684 /UG_GENE=bioref /UG=Hs.5638 /DEF=Homo sapiens, clone MGC:31940 IMAGE:4553653, mRNA, complete cds. /PROD=Unknown (protein for MGC:31940) /FL=gb:BC018748.1	BC018748	Hs.5638	Hs.5638	March 2006 (NCBI Build 36.1)	chr9:124720199-124733365 (-) // 95.47 // q33.2	ZBTB26	chr9q33.2	full length	ENSG00000171448	57684	Q15916 /// Q9HCK0	---	---	NP_065975.1	NM_020924	---	---	---	---	---	---	6350 // transcription // inferred from electronic annotation /// 6355 // regulation of transcription, DNA-dependent // inferred from electronic annotation	5634 // nucleus // inferred from electronic annotation /// 5634 // nucleus // traceable author statement	3677 // DNA binding // inferred from electronic annotation /// 5515 // protein binding // inferred from electronic annotation /// 8270 // zinc ion binding // inferred from electronic annotation /// 46872 // metal ion binding // inferred from electronic annotation /// 3676 // nucleic acid binding // inferred from electronic annotation /// 3677 // DNA binding // traceable author statement /// 5515 …	---	---	---	IPR000210 // BTB/POZ domain // 8.9E-20 /// IPR007087 // Zn-finger, C2H2 type // 5.8E-5 /// IPR007087 // Zn-finger, C2H2 type // 2.6E-7 /// IPR007087 // Zn-finger, C2H2 type // 1.8E-6 /// IPR000210 // BTB/POZ domain // 8.9E-20 /// IPR007087 // Zn-finger, C2H2 type // 5.8E-5 /// IPR007087 // Zn-finger, C2H2 type // 2.6E-7 /// IPR007087 // Zn-finger, C2H2 type // 1.8E-6	---	---	This probe set was annotated using the Matching Probes based pipeline to a Entrez Gene identifier using 3 transcripts. // false // Matching Probes // A	AB046792(11),AK057445(11),NM_020924(11)	AB046792 // Homo sapiens mRNA for KIAA1572 protein, partial cds. // gb // 11 // --- /// AK057445 // Homo sapiens cDNA FLJ32883 fis, clone TESTI2004227, weakly similar to ZINC FINGER PROTEIN 151. // gb // 11 // --- /// NM_020924 // Homo sapiens zinc finger and BTB domain containing 26 (ZBTB26), mRNA. // refseq // 11 // --- /// ENST00000373656 // cdna:known-ccds chromosome:NCBI36:9:124717666:124733…	GENSCAN00000009384 // ensembl_prediction // 2 // Cross Hyb Matching Probes
1554985_at	34	P	0.00415	8.3	A	0.067627	2	I	2.3e-05	1554985_at	zinc finger protein 396	Hs2.375098.1	gb:BC031580.1 /DB_XREF=gi:21619471 /TID=Hs2.375098.1 /CNT=3 /FEA=FLmRNA /TIER=FL /STK=1 /UG=Hs.375098 /DEF=Homo sapiens, similar to Alu subfamily SQ sequence contamination warning entry, clone MGC:34700 IMAGE:5182724, mRNA, complete cds. /PROD=similar to Alu subfamily SQ sequencecontamination warning entry /FL=gb:BC031580.1	BC031580	Hs.375098	Hs.351005	March 2006 (NCBI Build 36.1)	chr18:31202480-31202855 (-) // 35.37 // q12.2	ZNF396	chr18q12	full length	---	252884	Q6PID1 /// Q96N95	---	609600	NP_665699.1	NM_145756	---	---	---	---	---	---	6350 // transcription // inferred from electronic annotation /// 45892 // negative regulation of transcription, DNA-dependent // inferred from mutant phenotype /// 6355 // regulation of transcription, DNA-dependent // inferred from electronic annotation	5634 // nucleus // inferred from mutant phenotype /// 5737 // cytoplasm // inferred from mutant phenotype /// 5634 // nucleus // inferred from electronic annotation	3700 // transcription factor activity // inferred from electronic annotation /// 8270 // zinc ion binding // inferred from electronic annotation /// 16564 // transcriptional repressor activity // inferred from mutant phenotype /// 46872 // metal ion binding // inferred from electronic annotation /// 3676 // nucleic acid binding // inferred from electronic annotation /// 3677 // DNA binding // inf…	---	---	---	IPR003309 // Transcriptional regulator SCAN // 4.6E-64 /// IPR007087 // Zn-finger, C2H2 type // 5.4E-6 /// IPR007087 // Zn-finger, C2H2 type // 1.5E-4 /// IPR007087 // Zn-finger, C2H2 type // 9.6E-8	---	---	This probe set was annotated using the Matching Probes based pipeline to a Entrez Gene identifier using 1 transcripts. // false // Matching Probes // A	AF533251(11)	AF533251 // Homo sapiens zinc finger protein (ZNF396) mRNA, complete cds. // gb // 11 // ---	---
1555201_a_at	744.2	P	0.000244	79	P	0.000732	3.1	I	2e-05	1555201_a_at	chromosome 6 open reading frame 96	Hs2.238270.2	gb:BC012081.1 /DB_XREF=gi:15082343 /TID=Hs2.238270.2 /CNT=2 /FEA=FLmRNA /TIER=FL /STK=1 /LL=55005 /UG_GENE=FLJ20627 /UG=Hs.238270 /DEF=Homo sapiens, clone MGC:19984 IMAGE:4560615, mRNA, complete cds. /PROD=Unknown (protein for MGC:19984) /FL=gb:BC012081.1	BC012081	Hs.238270	Hs.486835	March 2006 (NCBI Build 36.1)	chr6:151799064-151808858 (-) // 94.46 // q25.1	C6orf96	chr6q25.1	full length	ENSG00000155906	55005	Q9H5X7 /// Q9NWS8	---	---	NP_060379.1	NM_017909	---	---	---	---	---	---	---	---	---	---	---	---	IPR003734 // Protein of unknown function DUF155 // 1.2E-32	---	---	This probe set was annotated using the Matching Probes based pipeline to a Entrez Gene identifier using 3 transcripts. // false // Matching Probes // A	BC012081(11),BC070271(11),NM_017909(11)	ENSESTT00000082088 // --- // ensembl_est // 11 // --- /// ENSESTT00000082089 // --- // ensembl_est // 11 // --- /// ENSESTT00000082091 // --- // ensembl_est // 11 // --- /// ENSESTT00000082092 // --- // ensembl_est // 11 // --- /// ENSESTT00000082093 // --- // ensembl_est // 11 // --- /// ENSESTT00000082094 // --- // ensembl_est // 11 // --- /// BC012081 // Homo sapiens chromosome 6 open reading …	---
1555216_a_at	1369.5	P	0.000244	6.1	A	0.334473	7.4	I	2e-05	1555216_a_at	hypothetical protein LOC645722	Hs2.325520.2	gb:BC009278.1 /DB_XREF=gi:14424513 /TID=Hs2.325520.2 /CNT=2 /FEA=FLmRNA /TIER=FL /STK=1 /LL=81893 /UG_GENE=LAT1-3TM /UG=Hs.325520 /DEF=Homo sapiens, Similar to solute carrier family 7 (cationic amino acid transporter, y+ system), member 5, clone MGC:10645 IMAGE:4025075, mRNA, complete cds. /PROD=Similar to solute carrier family 7 (cationicamino acid transporter, y+ system), member 5 /FL=gb:BC0092…	BC009278	Hs.325520	Hs.410998	March 2006 (NCBI Build 36.1)	chr16:29531921-29532514 (-) // 64.18 // p11.2 /// chr16:21438646-21439239 (-) // 62.34 // p12.2 /// chr16:86459988-86460569 (-) // 60.61 // q24.2	LOC645722	chr17q23.2	---	---	645722	---	---	---	XP_938174.1 /// XP_949540.1	XM_933081 /// XM_944447	---	---	---	---	---	---	---	---	---	---	---	---	---	---	---	This probe set was annotated using the Matching Probes based pipeline to a Entrez Gene identifier using 2 transcripts. // false // Matching Probes // A	XM_933081(11),XM_944447(11)	ENSESTT00000062073 // --- // ensembl_est // 11 // --- /// ENSESTT00000062075 // --- // ensembl_est // 11 // --- /// ENSESTT00000062076 // --- // ensembl_est // 11 // --- /// XM_944447 // PREDICTED: Homo sapiens hypothetical protein LOC650984 (LOC650984), mRNA. // refseq // 11 // --- /// XM_933081 // PREDICTED: Homo sapiens hypothetical protein LOC645722 (LOC645722), mRNA. // refseq // 11 // ---	ENSESTT00000062074 // ensembl_est // 6 // Cross Hyb Matching Probes
1555370_a_at	208.2	P	0.000244	7.3	A	0.111572	4.6	I	2e-05	1555370_a_at	calmodulin binding transcription activator 1	Hs2.26319.1	gb:AF111804.1 /DB_XREF=gi:17432232 /GEN=MST023 /TID=Hs2.26319.1 /CNT=1 /FEA=FLmRNA /TIER=FL /STK=1 /LL=23261 /UG=Hs.26319 /DEF=Homo sapiens MSTP023 (MST023) mRNA, complete cds. /PROD=MSTP023 /FL=gb:AF111804.1	AF111804	Hs.26319	Hs.397705	March 2006 (NCBI Build 36.1)	chr1:7727560-7750490 (+) // 95.82 // p36.23	CAMTA1	chr1p36.31-p36.23	full length	ENSG00000171735	23261	Q6V701 /// Q6ZRP9 /// Q7Z7P1 /// Q8N7E4 /// Q8WYI3 /// Q96S92 /// Q9Y6Y1	---	---	NP_056030.1	NM_015215	---	---	---	---	---	---	16055 // Wnt receptor signaling pathway // inferred from electronic annotation	---	5516 // calmodulin binding // inferred from electronic annotation	---	---	---	IPR002110 // Ankyrin // 0.0072 /// IPR002110 // Ankyrin // 0.31 /// IPR005559 // CG-1 domain // 2.6E-87 /// IPR002909 // Cell surface receptor IPT/TIG // 1.7E-5	---	---	This probe set was annotated using the Matching Probes based pipeline to a Entrez Gene identifier using 1 transcripts. // false // Matching Probes // A	NM_015215(11)	NM_015215 // Homo sapiens calmodulin binding transcription activator 1 (CAMTA1), mRNA. // refseq // 11 // --- /// ENST00000377565 // cdna:known chromosome:NCBI36:1:6767971:7752351:1 gene:ENSG00000171735 // ensembl_transcript // 11 // --- /// ENST00000303635 // cdna:known chromosome:NCBI36:1:7450475:7752350:1 gene:ENSG00000171735 // ensembl_transcript // 11 // ---	AK126502 // gb // 1 // Negative Strand Matching Probes
1555372_at	79.2	P	0.00293	24.8	A	0.095215	2	I	3e-05	1555372_at	BCL2-like 11 (apoptosis facilitator)	Hs2Affx.1.249	gb:AF455755.1 /DB_XREF=gi:18042181 /TID=Hs2Affx.1.249 /CNT=1 /FEA=FLmRNA /TIER=FL /STK=1 /NOTE=sequence(s) not in UniGene /DEF=Homo sapiens BAM mRNA, complete cds. /PROD=BAM /FL=gb:AF455755.1	AF455755	---	Hs.591553	March 2006 (NCBI Build 36.1)	chr2:111623996-111628401 (+) // 74.29 // q13	BCL2L11	chr2q13	full length	---	10018	O43521 /// Q6JTU4 /// Q6JTU6 /// Q6T851 /// Q6TE14 /// Q6TE15 /// Q6TE16 /// Q6V402 /// Q8WXB2 /// Q8WYL6 /// Q8WYL7 /// Q8WYL8 /// Q8WYL9 /// Q8WYM0 /// Q8WYM1	---	603827	NP_006529.1 /// NP_619527.1 /// NP_619528.1 /// NP_619529.1 /// NP_619530.1 /// NP_619532.1 /// NP_619533.1 /// NP_996885.1 /// NP_996886.1	NM_006538 /// NM_138621 /// NM_138622 /// NM_138623 /// NM_138624 /// NM_138626 /// NM_138627 /// NM_207002 /// NM_207003	---	---	---	---	---	---	6915 // apoptosis // inferred from electronic annotation /// 6917 // induction of apoptosis // traceable author statement /// 43065 // positive regulation of apoptosis // inferred from electronic annotation	5624 // membrane fraction // traceable author statement /// 16020 // membrane // inferred from electronic annotation	5515 // protein binding // inferred from physical interaction	Apoptosis // GenMAPP /// Apoptosis // GenMAPP	---	---	---	---	---	This probe set was annotated using the Matching Probes based pipeline to a Entrez Gene identifier using 1 transcripts. // false // Matching Probes // A	AF455755(11)	AF455755 // Homo sapiens BAM mRNA, complete cds. // gb // 11 // ---	ENSESTT00000059599 // ensembl_est // 1 // Cross Hyb Matching Probes /// AY423442 // gb // 1 // Cross Hyb Matching Probes /// NM_207003 // refseq // 1 // Cross Hyb Matching Probes /// NM_138623 // refseq // 1 // Cross Hyb Matching Probes /// NM_138622 // refseq // 1 // Cross Hyb Matching Probes /// ENST00000308659 // ensembl_transcript // 1 // Cross Hyb Matching Probes /// ENST00000361493 // ensem…
1555383_a_at	148.2	P	0.000244	3.6	A	0.696289	4.4	I	2e-05	1555383_a_at	premature ovarian failure, 1B	Hs2.267038.2	gb:BC017500.1 /DB_XREF=gi:17028378 /TID=Hs2.267038.2 /CNT=1 /FEA=FLmRNA /TIER=FL /STK=1 /LL=79983 /UG_GENE=POF1B /UG=Hs.267038 /DEF=Homo sapiens, Similar to hypothetical protein FLJ22792, clone MGC:22933 IMAGE:4905554, mRNA, complete cds. /PROD=Similar to hypothetical protein FLJ22792 /FL=gb:BC017500.1	BC017500	Hs.267038	Hs.267038	March 2006 (NCBI Build 36.1)	chrX:84423781-84521378 (-) // 98.99 // q21.1	POF1B	chrXq21.1-q21.2	full length	ENSG00000124429	79983	Q6ZR31 /// Q8NG12 /// Q8WVV4 /// Q9H5Y2 /// Q9H738 /// Q9H744	---	---	NP_079197.2	NM_024921	---	---	---	---	---	---	---	---	---	---	---	---	---	---	---	This probe set was annotated using the Matching Probes based pipeline to a Entrez Gene identifier using 2 transcripts. // false // Matching Probes // A	BC017500(11),NM_024921(11)	ENSESTT00000042903 // --- // ensembl_est // 11 // --- /// BC017500 // Homo sapiens premature ovarian failure, 1B, mRNA (cDNA clone MGC:22933 IMAGE:4905554), complete cds. // gb // 11 // --- /// NM_024921 // Homo sapiens premature ovarian failure, 1B (POF1B), mRNA. // refseq // 11 // --- /// ENST00000262753 // cdna:known-ccds chromosome:NCBI36:X:84419058:84521404:-1 gene:ENSG00000124429 CCDS14452.…	ENSESTT00000042904 // ensembl_est // 7 // Cross Hyb Matching Probes /// AK128541 // gb // 3 // Cross Hyb Matching Probes /// GENSCAN00000042520 // ensembl_prediction // 3 // Cross Hyb Matching Probes
1555460_a_at	2070.6	P	0.000244	232.4	P	0.000244	3.3	I	2e-05	1555460_a_at	solute carrier family 39 (zinc transporter), member 6	Hs2.79136.2	gb:BC039498.1 /DB_XREF=gi:24659963 /TID=Hs2.79136.2 /CNT=1 /FEA=FLmRNA /TIER=FL /STK=1 /LL=25800 /UG_GENE=LIV-1 /UG=Hs.79136 /DEF=Homo sapiens, Similar to LIV-1 protein, estrogen regulated, clone MGC:50406 IMAGE:5552785, mRNA, complete cds. /PROD=Similar to LIV-1 protein, estrogen regulated /FL=gb:BC039498.1	BC039498	Hs.79136	Hs.79136	March 2006 (NCBI Build 36.1)	chr18:31944960-31963346 (-) // 94.2 // q12.2	SLC39A6	chr18q12.2	full length	ENSG00000141424	25800	Q13433	---	608731	NP_036451.2	NM_012319	---	---	---	---	---	---	6811 // ion transport // inferred from electronic annotation /// 6829 // zinc ion transport // inferred from electronic annotation /// 30001 // metal ion transport // inferred from electronic annotation /// 6810 // transport // inferred from electronic annotation	16020 // membrane // inferred from electronic annotation /// 16021 // integral to membrane // inferred from electronic annotation	8270 // zinc ion binding // inferred from electronic annotation /// 46873 // metal ion transporter activity // inferred from electronic annotation	---	---	---	IPR003689 // Zinc transporter ZIP // 1.0E-126 /// IPR003689 // Zinc transporter ZIP // 1.0E-126 /// IPR003689 // Zinc transporter ZIP // 5.8E-110 /// IPR003689 // Zinc transporter ZIP // 4.2E-118	---	---	This probe set was annotated using the Matching Probes based pipeline to a Entrez Gene identifier using 3 transcripts. // false // Matching Probes // A	BC008317(11),BC039498(11),NM_012319(11)	BC008317 // Homo sapiens solute carrier family 39 (zinc transporter), member 6, mRNA (cDNA clone IMAGE:3343159), partial cds. // gb // 11 // --- /// BC039498 // Homo sapiens solute carrier family 39 (zinc transporter), member 6, mRNA (cDNA clone MGC:50406 IMAGE:5552785), complete cds. // gb // 11 // --- /// NM_012319 // Homo sapiens solute carrier family 39 (zinc transporter), member 6 (SLC39A6),…	ENSESTT00000082341 // ensembl_est // 2 // Cross Hyb Matching Probes /// GENSCAN00000034544 // ensembl_prediction // 6 // Cross Hyb Matching Probes
1555463_a_at	25.8	P	0.023926	2.3	A	0.5	3.9	I	0.001651	1555463_a_at	chromodomain helicase DNA binding protein 6	Hs2.45207.2	gb:AF525085.1 /DB_XREF=gi:24415827 /GEN=RIGB /TID=Hs2.45207.2 /CNT=1 /FEA=FLmRNA /TIER=FL /STK=1 /LL=84181 /UG=Hs.45207 /DEF=Homo sapiens RIGB (RIGB) mRNA, complete cds. /PROD=RIGB /FL=gb:AF525085.1	AF525085	Hs.45207	Hs.371979	March 2006 (NCBI Build 36.1)	chr20:39499326-39561371 (-) // 99.27 // q12	CHD6	chr20q12	full length	ENSG00000124177	84181	Q8TD26	---	---	NP_115597.3	NM_032221	---	---	---	---	---	---	6333 // chromatin assembly or disassembly // inferred from electronic annotation /// 6350 // transcription // inferred from electronic annotation /// 6355 // regulation of transcription, DNA-dependent // inferred from electronic annotation /// 16568 // chromatin modification // inferred from electronic annotation /// 6338 // chromatin remodeling // non-traceable author statement /// 6355 // regul…	785 // chromatin // inferred from electronic annotation /// 5634 // nucleus // inferred from electronic annotation /// 5634 // nucleus // non-traceable author statement	166 // nucleotide binding // inferred from electronic annotation /// 3676 // nucleic acid binding // inferred from electronic annotation /// 3677 // DNA binding // inferred from electronic annotation /// 3682 // chromatin binding // inferred from electronic annotation /// 4386 // helicase activity // inferred from electronic annotation /// 5524 // ATP binding // inferred from electronic annotatio…	---	---	---	IPR000330 // SNF2 related domain // 3.2E-99 /// IPR001650 // Helicase, C-terminal // 1.0E-24 /// IPR000330 // SNF2 related domain // 9.8E-38 /// IPR001650 // Helicase, C-terminal // 1.0E-24	---	---	This probe set was annotated using the Matching Probes based pipeline to a Entrez Gene identifier using 2 transcripts. // false // Matching Probes // A	AK026022(11),NM_032221(11)	AK026022 // Homo sapiens cDNA: FLJ22369 fis, clone HRC06676. // gb // 11 // --- /// NM_032221 // Homo sapiens chromodomain helicase DNA binding protein 6 (CHD6), mRNA. // refseq // 11 // --- /// GENSCAN00000060252 // cdna:Genscan chromosome:NCBI36:20:39466647:39561411:-1 // ensembl_prediction // 11 // --- /// ENST00000373233 // cdna:known-ccds chromosome:NCBI36:20:39464155:39680547:-1 gene:ENSG00…	ENSESTT00000072583 // ensembl_est // 5 // Cross Hyb Matching Probes /// CR749575 // gb // 3 // Cross Hyb Matching Probes
1555478_at	109.3	P	0.037598	17.8	A	0.27417	2	I	0.000346	1555478_at	chromosome 17 open reading frame 82	Hs2Affx.1.329	gb:BC046200.1 /DB_XREF=gi:28278250 /TID=Hs2Affx.1.329 /CNT=1 /FEA=FLmRNA /TIER=FL /STK=1 /NOTE=sequence(s) not in UniGene /DEF=Homo sapiens, clone MGC:57831 IMAGE:6152618, mRNA, complete cds. /PROD=Unknown (protein for MGC:57831) /FL=gb:BC046200.1	BC046200	---	Hs.434459	March 2006 (NCBI Build 36.1)	chr17:56843893-56845423 (+) // 98.84 // q23.2	C17orf82	chr17q23.2	full length	ENSG00000187013	388407	Q86X59	---	---	NP_982249.1	NM_203425	---	---	---	---	---	---	---	---	---	---	---	---	---	---	---	This probe set was annotated using the Matching Probes based pipeline to a Entrez Gene identifier using 1 transcripts. // false // Matching Probes // A	NM_203425(11)	NM_203425 // Homo sapiens hypothetical gene supported by BC046200 (LOC388407), mRNA. // refseq // 11 // --- /// ENST00000335108 // cdna:known-ccds chromosome:NCBI36:17:56843894:56845423:1 gene:ENSG00000187013 CCDS11628.1 // ensembl_transcript // 9 // ---	GENSCAN00000026797 // ensembl_prediction // 2 // Negative Strand Matching Probes
1555571_at	25.7	P	0.001221	0.3	A	0.80542	5.4	I	0.000214	1555571_at	IMP2 inner mitochondrial membrane peptidase-like (S. cerevisiae)	Hs2.89576.2	gb:BC008497.1 /DB_XREF=gi:14250155 /TID=Hs2.89576.2 /CNT=1 /FEA=FLmRNA /TIER=FL /STK=1 /LL=83943 /UG_GENE=IMMP2L /UG=Hs.89576 /DEF=Homo sapiens, inner mitochondrial membrane peptidase 2 like, clone MGC:14829 IMAGE:4279910, mRNA, complete cds. /PROD=inner mitochondrial membrane peptidase 2 like /FL=gb:BC008497.1	BC008497	Hs.89576	Hs.549405	March 2006 (NCBI Build 36.1)	chr7:110389603-110989216 (-) // 64.46 // q31.1	IMMP2L	chr7q31	full length	---	83943	Q96HJ2 /// Q96T52	---	605977	NP_115938.1	NM_032549	---	---	---	---	---	---	6508 // proteolysis // inferred from electronic annotation	16020 // membrane // inferred from electronic annotation	8236 // serine-type peptidase activity // inferred from electronic annotation	---	---	---	IPR000508 // Peptidase S26, signal peptidase I // 7.6E-10	---	---	This probe set was annotated using the Matching Probes based pipeline to a Entrez Gene identifier using 1 transcripts. // false // Matching Probes // A	BC008497(11)	BC008497 // Homo sapiens IMP2 inner mitochondrial membrane peptidase-like (S. cerevisiae), mRNA (cDNA clone MGC:14829 IMAGE:4279910), complete cds. // gb // 11 // ---	---
1555826_at	271.7	P	0.000244	39.7	P	0.000244	2.2	I	2e-05	1555826_at	Baculoviral IAP repeat-containing 5 (survivin)	Hs2.1578.4	gb:BQ021146 /DB_XREF=gi:19756424 /DB_XREF=UI-H-DH1-axf-e-21-0-UI.s1 /CLONE=IMAGE:5827964 /TID=Hs2.1578.4 /CNT=13 /FEA=FLmRNA /TIER=Stack /STK=9 /LL=332 /UG_GENE=BIRC5 /UG=Hs.1578 /UG_TITLE=baculoviral IAP repeat-containing 5 (survivin) /FL=gb:BC007606.1 gb:BC012164.1	BQ021146	Hs.1578	Hs.614326	March 2006 (NCBI Build 36.1)	chr17:73731494-73732375 (-) // 91.95 // q25.3	BIRC5	chr17q25	full length	---	332	Q14253 /// Q969L1	---	603352	NP_001012270.1 /// NP_001012271.1 /// NP_001159.2	NM_001012270 /// NM_001012271 /// NM_001168	---	---	---	---	---	---	86 // G2/M transition of mitotic cell cycle // inferred from direct assay /// 6915 // apoptosis // inferred from electronic annotation /// 6916 // anti-apoptosis // inferred from direct assay /// 6916 // anti-apoptosis // inferred from electronic annotation	775 // chromosome, pericentric region // inferred from direct assay /// 5622 // intracellular // inferred from electronic annotation /// 5876 // spindle microtubule // traceable author statement /// 30496 // midbody // inferred from direct assay /// 5634 // nucleus // inferred from electronic annotation	4869 // cysteine protease inhibitor activity // inferred from electronic annotation /// 5515 // protein binding // inferred from physical interaction /// 8017 // microtubule binding // inferred from direct assay /// 8270 // zinc ion binding // non-traceable author statement /// 43027 // caspase inhibitor activity // inferred from mutant phenotype /// 46872 // metal ion binding // inferred from el…	Apoptosis // GenMAPP /// Apoptosis // GenMAPP	---	---	---	---	---	This probe set was annotated using the Matching Probes based pipeline to a UniGene identifier using 1 transcripts. // false // Matching Probes // A	BC012164(11)	BC012164 // Homo sapiens cDNA clone IMAGE:4635456, complete cds. // gb // 11 // ---	L32866 // gb // 8 // Cross Hyb Matching Probes /// NR_002219 // refseq // 3 // Cross Hyb Matching Probes /// ENST00000333706 // ensembl_transcript // 2 // Cross Hyb Matching Probes /// ENSESTT00000065416 // ensembl_est // 11 // Negative Strand Matching Probes /// ENSESTT00000065418 // ensembl_est // 11 // Negative Strand Matching Probes /// NM_001168 // refseq // 11 // Negative Strand Matching Pr…
1555827_at	30.7	P	0.023926	5.7	A	0.111572	2	I	0.000389	1555827_at	Cyclin L1	Hs2.4859.4	gb:AY034790.1 /DB_XREF=gi:14486379 /TID=Hs2.4859.4 /CNT=16 /FEA=FLmRNA /TIER=ConsEnd /STK=0 /LL=57018 /UG_GENE=LOC57018 /UG=Hs.4859 /DEF=Homo sapiens cyclin L gamma mRNA, complete cds, alternatively spliced. /PROD=cyclin L gamma /FL=gb:AY034790.1	AY034790	Hs.4859	Hs.4859	March 2006 (NCBI Build 36.1)	chr3:158348749-158360593 (-) // 86.01 // q25.32	CCNL1	chr3q25.32	full length	---	57018	Q9UK58	---	---	NP_064703.1	NM_020307	---	---	---	---	---	---	74 // regulation of progression through cell cycle // inferred from electronic annotation /// 6350 // transcription // inferred from electronic annotation /// 6355 // regulation of transcription, DNA-dependent // inferred from electronic annotation	5634 // nucleus // inferred from electronic annotation	---	---	---	---	---	---	---	This probe set was annotated using the Matching Probes based pipeline to a UniGene identifier using 1 transcripts. // false // Matching Probes // A	AK125606(11)	AK125606 // Homo sapiens cDNA FLJ43618 fis, clone SPLEN2018683. // gb // 11 // ---	---
1555829_at	193.7	P	0.000244	13.8	P	0.023926	3.3	I	3e-05	1555829_at	family with sequence similarity 62 (C2 domain containing) member B	Hs2Affx.1.469	gb:BC001224.1 /DB_XREF=gi:12654762 /TID=Hs2Affx.1.469 /CNT=1 /FEA=FLmRNA /TIER=ConsEnd /STK=0 /NOTE=sequence(s) not in UniGene /DEF=Homo sapiens, clone MGC:982 IMAGE:3354306, mRNA, complete cds. /PROD=Unknown (protein for MGC:982) /FL=gb:BC001224.1	BC001224	---	Hs.490795	March 2006 (NCBI Build 36.1)	chr7:158233669-158314924 (-) // 71.88 // q36.3	FAM62B	chr7q36.3	full length	---	57488	Q69YJ2 /// Q6UKI4 /// Q6ZTU0 /// Q9BQS0 /// Q9NW47 /// Q9ULJ2	---	---	NP_065779.1	NM_020728	---	---	---	---	---	---	---	---	---	---	---	---	IPR000008 // C2 domain // 4.9E-8 /// IPR000008 // C2 domain // 4.0E-27	---	---	This probe set was annotated using the Matching Probes based pipeline to a Entrez Gene identifier using 1 transcripts. // false // Matching Probes // A	BC013957(11)	ENSESTT00000057138 // --- // ensembl_est // 11 // --- /// ENSESTT00000057140 // --- // ensembl_est // 11 // --- /// BC013957 // Homo sapiens family with sequence similarity 62 (C2 domain containing) member B, mRNA (cDNA clone IMAGE:2959461), complete cds. // gb // 11 // ---	---
1555854_at	19.5	P	0.018555	4.3	A	0.432373	2.1	I	8.8e-05	1555854_at	---	Hs2.213397.1	gb:AA594609 /DB_XREF=gi:2409959 /DB_XREF=nl99b02.s1 /CLONE=IMAGE:1058763 /TID=Hs2.213397.1 /CNT=37 /FEA=mRNA /TIER=Stack /STK=16 /UG=Hs.213397 /UG_TITLE=Homo sapiens cDNA FLJ37920 fis, clone CTONG1000181.	AA594609	---	---	March 2006 (NCBI Build 36.1)	chr10:5010529-5015475 (+) // 41.15 // p15.1	---	---	---	ENSG00000187134 /// ENSG00000151632	---	---	---	---	---	---	---	---	---	---	---	---	---	---	---	---	---	---	---	---	---	This probe set was annotated using the Matching Probes based pipeline to a ENSEMBL Transcript identifier using 1 transcripts. // false // Matching Probes // A	ENST00000380872(11),ENST00000380753(11)	ENST00000380872 // cdna:known-ccds chromosome:NCBI36:10:4995445:5012159:1 gene:ENSG00000187134 CCDS7061.1 // ensembl_transcript // 11 // --- /// ENST00000380753 // cdna:known-ccds chromosome:NCBI36:10:5019967:5036215:-1 gene:ENSG00000151632 CCDS7062.1 // ensembl_transcript // 11 // ---	---
1555884_at	44.7	P	0.000244	1	A	0.753906	5.4	I	2e-05	1555884_at	Proteasome (prosome, macropain) 26S subunit, non-ATPase, 6	Hs2.350939.1	gb:AK054730.1 /DB_XREF=gi:16549333 /TID=Hs2.350939.1 /CNT=23 /FEA=mRNA /TIER=Stack /STK=13 /UG=Hs.350939 /UG_TITLE=Homo sapiens cDNA FLJ30168 fis, clone BRACE2000750. /DEF=Homo sapiens cDNA FLJ30168 fis, clone BRACE2000750.	AK054730	Hs.350939	Hs.152536	March 2006 (NCBI Build 36.1)	chr3:63971270-63974133 (-) // 74.52 // p14.1	PSMD6	chr3p14.1	full length	---	9861	Q15008 /// Q6UV22	---	---	NP_055629.1	NM_014814	---	---	---	---	---	---	6510 // ATP-dependent proteolysis // non-traceable author statement	502 // proteasome complex (sensu Eukaryota) // non-traceable author statement /// 5829 // cytosol // inferred from electronic annotation /// 43234 // protein complex // inferred from electronic annotation	5488 // binding // inferred from electronic annotation /// 16887 // ATPase activity // non-traceable author statement	Proteasome_Degradation // GenMAPP	---	---	---	---	---	This probe set was annotated using the Matching Probes based pipeline to a UniGene identifier using 1 transcripts. // false // Matching Probes // A	AK054730(11)	AK054730 // Homo sapiens cDNA FLJ30168 fis, clone BRACE2000750. // gb // 11 // ---	AK124742 // gb // 11 // Negative Strand Matching Probes
1555888_at	117.7	P	0.000244	32.1	P	0.005859	2.3	I	2e-05	1555888_at	E3 ubiquitin protein ligase, HECT domain containing, 1	Hs2.278428.4	gb:AK095151.1 /DB_XREF=gi:21754351 /TID=Hs2.278428.4 /CNT=15 /FEA=mRNA /TIER=Stack /STK=13 /LL=51366 /UG_GENE=DD5 /UG=Hs.278428 /UG_TITLE=progestin induced protein /DEF=Homo sapiens cDNA FLJ37832 fis, clone BRSSN2009630.	AK095151	Hs.278428	Hs.591856	March 2006 (NCBI Build 36.1)	chr8:103325012-103334744 (+) // 77.24 // q22.3	EDD1	chr8q22	full length	---	51366	O95071 /// Q49A65	---	608413	NP_056986.2	NM_015902	---	---	---	---	---	---	6511 // ubiquitin-dependent protein catabolism // traceable author statement /// 6512 // ubiquitin cycle // inferred from electronic annotation /// 6974 // response to DNA damage stimulus // inferred from direct assay /// 8283 // cell proliferation // traceable author statement /// 50847 // progesterone receptor signaling pathway // inferred from direct assay /// 6464 // protein modification // i…	5625 // soluble fraction // traceable author statement /// 5634 // nucleus // inferred from direct assay /// 5622 // intracellular // inferred from electronic annotation /// 5634 // nucleus // inferred from electronic annotation	4840 // ubiquitin conjugating enzyme activity // traceable author statement /// 4842 // ubiquitin-protein ligase activity // traceable author statement /// 5515 // protein binding // inferred from physical interaction /// 8270 // zinc ion binding // inferred from electronic annotation /// 16874 // ligase activity // inferred from electronic annotation /// 46872 // metal ion binding // inferred fr…	---	---	---	---	---	---	This probe set was annotated using the Matching Probes based pipeline to a UniGene identifier using 1 transcripts. // false // Matching Probes // A	AK095151(11)	AK095151 // Homo sapiens cDNA FLJ37832 fis, clone BRSSN2009630. // gb // 11 // ---	AL833555 // gb // 10 // Negative Strand Matching Probes
1555893_at	76	P	0.000732	5.9	A	0.366211	3	I	2e-05	1555893_at	CDNA clone IMAGE:5267578	Hs2.123374.1	gb:AI918054 /DB_XREF=gi:5637909 /DB_XREF=wi38g12.x1 /CLONE=IMAGE:2392582 /TID=Hs2.123374.1 /CNT=15 /FEA=mRNA /TIER=Stack /STK=12 /UG=Hs.123374 /UG_TITLE=Homo sapiens, clone IMAGE:5267578, mRNA	AI918054	Hs.123374	Hs.561806	March 2006 (NCBI Build 36.1)	---	---	---	---	---	---	---	---	---	---	---	---	---	---	---	---	---	---	---	---	---	---	---	---	---	---	This probe set was annotated using the Matching Probes based pipeline to a UniGene identifier using 1 transcripts. // false // Matching Probes // A	BC038731(11)	BC038731 // Homo sapiens cDNA clone IMAGE:5267578. // gb // 11 // ---	---
1556006_s_at	116.4	P	0.000244	30.1	P	0.000244	2	I	2e-05	1556006_s_at	Casein kinase 1, alpha 1	Hs2.438760.1	gb:BQ025347 /DB_XREF=gi:19760626 /DB_XREF=UI-1-BB1p-aud-d-08-0-UI.s1 /CLONE=UI-1-BB1p-aud-d-08-0-UI /TID=Hs2.438760.1 /CNT=37 /FEA=mRNA /TIER=Stack /STK=8 /UG=Hs.438760 /UG_TITLE=Homo sapiens, clone IMAGE:4043634, mRNA	BQ025347	Hs.438760	Hs.529862	March 2006 (NCBI Build 36.1)	chr5:148857608-148862223 (-) // 84.35 // q33.1	CSNK1A1	chr5q32	full length	---	1452	P48729 /// P49646 /// Q4JJA0 /// Q5U046 /// Q5U047 /// Q6FGA2 /// Q6PJ06 /// Q71TU5 /// Q8WXF2	EC:2.7.1.-	600505	NP_001020276.1 /// NP_001883.4	NM_001025105 /// NM_001892	---	---	---	---	---	---	6468 // protein amino acid phosphorylation // traceable author statement /// 16055 // Wnt receptor signaling pathway // inferred from electronic annotation /// 6468 // protein amino acid phosphorylation // inferred from electronic annotation /// 7166 // cell surface receptor linked signal transduction // traceable author statement /// 7052 // mitotic spindle organization and biogenesis // traceab…	785 // chromatin // traceable author statement /// 5634 // nucleus // traceable author statement	166 // nucleotide binding // inferred from electronic annotation /// 4674 // protein serine/threonine kinase activity // inferred from electronic annotation /// 4681 // casein kinase I activity // traceable author statement /// 5524 // ATP binding // inferred from electronic annotation /// 16740 // transferase activity // inferred from electronic annotation /// 4672 // protein kinase activity // …	---	---	---	---	---	---	This probe set was annotated using the Matching Probes based pipeline to a UniGene identifier using 3 transcripts. // false // Matching Probes // A	BC005905(9),BC067237(11),BX647478(11)	BX647478 // Homo sapiens mRNA; cDNA DKFZp686D05110 (from clone DKFZp686D05110). // gb // 11 // --- /// BC005905 // Homo sapiens, clone IMAGE:4043634, mRNA. // gb // 9 // --- /// BC067237 // Homo sapiens cDNA clone IMAGE:4619723, partial cds. // gb // 11 // --- /// L26953 // Homo sapiens chromosomal protein mRNA, complete cds. // gb // 11 // ---	---
1556097_at	70.3	P	0.001953	15.9	P	0.01416	2.3	I	4e-05	1556097_at	MRNA; cDNA DKFZp686A11113 (from clone DKFZp686A11113)	Hs2.68505.1	gb:CA442342 /DB_XREF=gi:24806762 /DB_XREF=UI-H-DP0-avf-d-02-0-UI.s1 /CLONE=UI-H-DP0-avf-d-02-0-UI /TID=Hs2.68505.1 /CNT=13 /FEA=mRNA /TIER=ConsEnd /STK=6 /UG=Hs.68505 /UG_TITLE=Homo sapiens, clone IMAGE:5288686, mRNA	CA442342	Hs.68505	Hs.459142	March 2006 (NCBI Build 36.1)	chr15:81307210-81308988 (-) // 31.49 // q25.2	---	---	---	---	---	---	---	---	---	---	---	---	---	---	---	---	---	---	---	---	---	---	---	---	---	This probe set was annotated using the Matching Probes based pipeline to a UniGene identifier using 1 transcripts. // false // Matching Probes // A	CR936744(11)	CR936744 // Homo sapiens mRNA; cDNA DKFZp686A11113 (from clone DKFZp686A11113). // gb // 11 // ---	---
1556163_a_at	97.8	P	0.001221	3.3	A	0.5	4.8	I	2.7e-05	1556163_a_at	immunoglobulin superfamily, member 3	Hs2.81234.3	gb:AK097809.1 /DB_XREF=gi:21757690 /TID=Hs2.81234.3 /CNT=6 /FEA=mRNA /TIER=ConsEnd /STK=5 /LL=3321 /UG_GENE=IGSF3 /UG=Hs.81234 /UG_TITLE=immunoglobulin superfamily, member 3 /DEF=Homo sapiens cDNA FLJ40490 fis, clone TESTI2044276, highly similar to Homo sapiens Ig-like membrane protein (IGSF3) mRNA.	AK097809	Hs.81234	Hs.171057	March 2006 (NCBI Build 36.1)	chr2:91296665-91319192 (+) // 72.45 // p11.1 /// chr1:116928679-116952408 (-) // 98.31 // p13.1 /// chr13_random:108071-130525 (-) // 72.98 //	IGSF3	chr1p13	full length	ENSG00000143061	3321	O75054	---	603491	NP_001007238.1 /// NP_001533.2	NM_001007237 /// NM_001542	---	---	---	---	---	---	---	---	---	---	---	---	IPR007110 // Immunoglobulin-like // 1.3E-4 /// IPR007110 // Immunoglobulin-like // 2.0E-7 /// IPR007110 // Immunoglobulin-like // 1.1E-6 /// IPR007110 // Immunoglobulin-like // 2.9E-5 /// IPR007110 // Immunoglobulin-like // 0.019 /// IPR007110 // Immunoglobulin-like // 1.1E-6 /// IPR007110 // Immunoglobulin-like // 5.7E-4 /// IPR007110 // Immunoglobulin-like // 0.0037 /// IPR007110 // Immunoglobu…	---	---	This probe set was annotated using the Matching Probes based pipeline to a Entrez Gene identifier using 3 transcripts. // false // Matching Probes // A	AK097809(11),NM_001007237(11),NM_001542(11)	ENSESTT00000060389 // --- // ensembl_est // 11 // --- /// AK097809 // Homo sapiens cDNA FLJ40490 fis, clone TESTI2044276, highly similar to Homo sapiens Ig-like membrane protein (IGSF3) mRNA. // gb // 11 // --- /// NM_001542 // Homo sapiens immunoglobulin superfamily, member 3 (IGSF3), transcript variant 1, mRNA. // refseq // 11 // --- /// NM_001007237 // Homo sapiens immunoglobulin superfamily, …	GENSCAN00000068975 // ensembl_prediction // 2 // Cross Hyb Matching Probes
1556211_a_at	33.4	P	0.00415	7.6	A	0.067627	2.2	I	0.000552	1556211_a_at	hypothetical protein LOC644480	Hs2.48645.1	gb:N62827 /DB_XREF=gi:1210656 /DB_XREF=yy66f09.s1 /CLONE=IMAGE:278537 /TID=Hs2.48645.1 /CNT=10 /FEA=mRNA /TIER=ConsEnd /STK=4 /UG=Hs.48645 /UG_TITLE=Homo sapiens cDNA FLJ38810 fis, clone LIVER2006251.	N62827	Hs.48645	---	March 2006 (NCBI Build 36.1)	chr6:143699221-143701999 (+) // 59.93 // q24.2	LOC644480	chr6q24.2	---	---	644480	Q8N8V6	---	---	XP_934634.1 /// XP_946961.1	XM_929541 /// XM_941868	---	---	---	---	---	---	---	---	---	---	---	---	---	---	---	This probe set was annotated using the Matching Probes based pipeline to a Entrez Gene identifier using 2 transcripts. // false // Matching Probes // A	XM_929541(11),XM_941868(11)	XM_941868 // PREDICTED: Homo sapiens hypothetical protein LOC650289 (LOC650289), mRNA. // refseq // 11 // --- /// XM_929541 // PREDICTED: Homo sapiens hypothetical protein LOC644480 (LOC644480), mRNA. // refseq // 11 // ---	---
1556261_a_at	14.9	P	0.010742	0.4	A	0.991943	5.5	I	7.8e-05	1556261_a_at	CDNA FLJ40252 fis, clone TESTI2024299	Hs2.118609.1	gb:AK097571.1 /DB_XREF=gi:21757384 /TID=Hs2.118609.1 /CNT=5 /FEA=mRNA /TIER=ConsEnd /STK=4 /UG=Hs.118609 /UG_TITLE=Homo sapiens cDNA FLJ40252 fis, clone TESTI2024299. /DEF=Homo sapiens cDNA FLJ40252 fis, clone TESTI2024299.	AK097571	Hs.118609	Hs.118609	March 2006 (NCBI Build 36.1)	chr1:53566492-53577573 (+) // 15.12 // p32.3	---	---	---	---	---	---	---	---	---	---	---	---	---	---	---	---	---	---	---	---	---	---	---	---	---	This probe set was annotated using the Matching Probes based pipeline to a UniGene identifier using 1 transcripts. // false // Matching Probes // A	AK097571(9)	AK097571 // Homo sapiens cDNA FLJ40252 fis, clone TESTI2024299. // gb // 9 // ---	---
1556308_at	188.4	P	0.000732	21.3	A	0.080566	3.1	I	2.3e-05	1556308_at	proline-rich transmembrane protein 3	Hs2.399819.1	gb:BC040508.1 /DB_XREF=gi:26996490 /TID=Hs2.399819.1 /CNT=33 /FEA=mRNA /TIER=ConsEnd /STK=3 /LL=285368 /UG_GENE=FLJ33674 /UG=Hs.399819 /UG_TITLE=hypothetical protein FLJ33674 /DEF=Homo sapiens, clone IMAGE:5300209, mRNA.	BC040508	Hs.399819	Hs.616388	March 2006 (NCBI Build 36.1)	chr3:9962225-9969099 (-) // 90.68 // p25.3	PRRT3	chr3p25.3	full length	ENSG00000163704	285368	Q49AD0 /// Q5FWE3 /// Q6UXY6 /// Q8NBC9	---	---	NP_997234.2	NM_207351	---	---	---	---	---	---	---	---	---	---	---	---	---	---	---	This probe set was annotated using the Genome Target Overlap based pipeline to a Entrez Gene identifier using 2 transcripts. // false // Genome Target Overlap // B	AY358158,NM_207351	ENST00000295984 // cdna:known chromosome:NCBI36:3:9962226:9969078:-1 gene:ENSG00000163704 // ensembl_transcript // 11 // ---	NM_207351 // refseq // 7 // Cross Hyb Matching Probes
1556520_at	20.5	P	0.005859	1.9	A	0.366211	2.3	I	8.8e-05	1556520_at	CDNA clone IMAGE:5296510	Hs2.121167.1	gb:BC029602.1 /DB_XREF=gi:20809936 /TID=Hs2.121167.1 /CNT=4 /FEA=mRNA /TIER=ConsEnd /STK=3 /UG=Hs.121167 /UG_TITLE=Homo sapiens, clone IMAGE:5296510, mRNA, partial cds /DEF=Homo sapiens, clone IMAGE:5296510, mRNA, partial cds.	BC029602	Hs.121167	Hs.121167	March 2006 (NCBI Build 36.1)	chr4:142348246-142349861 (+) // 42.91 // q31.21	---	---	---	---	---	---	---	---	---	---	---	---	---	---	---	---	---	---	---	---	---	---	---	---	---	This probe set was annotated using the Matching Probes based pipeline to a UniGene identifier using 1 transcripts. // false // Matching Probes // A	BC029602(11)	BC029602 // Homo sapiens cDNA clone IMAGE:5296510. // gb // 11 // ---	---
1556551_s_at	2141.1	P	0.000244	204.9	P	0.00293	3.3	I	2e-05	1556551_s_at	solute carrier family 39 (zinc transporter), member 6	Hs2.399943.1	gb:BQ027619 /DB_XREF=gi:19762898 /DB_XREF=UI-H-CO0-aqz-a-11-0-UI.s1 /CLONE=IMAGE:3105668 /TID=Hs2.399943.1 /CNT=14 /FEA=mRNA /TIER=ConsEnd /STK=2 /UG=Hs.399943 /UG_TITLE=Human HepG2 partial cDNA, clone hmd5f04m5.	BQ027619	Hs.399943	Hs.79136	March 2006 (NCBI Build 36.1)	chr18:31956018-31960676 (-) // 89.82 // q12.2	SLC39A6	chr18q12.2	full length	ENSG00000141424	25800	Q13433	---	608731	NP_036451.2	NM_012319	---	---	---	---	---	---	6811 // ion transport // inferred from electronic annotation /// 6829 // zinc ion transport // inferred from electronic annotation /// 30001 // metal ion transport // inferred from electronic annotation /// 6810 // transport // inferred from electronic annotation	16020 // membrane // inferred from electronic annotation /// 16021 // integral to membrane // inferred from electronic annotation	8270 // zinc ion binding // inferred from electronic annotation /// 46873 // metal ion transporter activity // inferred from electronic annotation	---	---	---	IPR003689 // Zinc transporter ZIP // 1.0E-126 /// IPR003689 // Zinc transporter ZIP // 1.0E-126 /// IPR003689 // Zinc transporter ZIP // 4.2E-118	---	---	This probe set was annotated using the Matching Probes based pipeline to a Entrez Gene identifier using 2 transcripts. // false // Matching Probes // A	BC039498(11),NM_012319(11)	ENSESTT00000082341 // --- // ensembl_est // 11 // --- /// BC039498 // Homo sapiens solute carrier family 39 (zinc transporter), member 6, mRNA (cDNA clone MGC:50406 IMAGE:5552785), complete cds. // gb // 11 // --- /// NM_012319 // Homo sapiens solute carrier family 39 (zinc transporter), member 6 (SLC39A6), mRNA. // refseq // 11 // --- /// GENSCAN00000034544 // cdna:Genscan chromosome:NCBI36:18:3…	BC008317 // gb // 1 // Cross Hyb Matching Probes
1556581_at	112.2	P	0.000244	23.7	P	0.001953	2.1	I	6e-05	1556581_at	hypothetical protein FLJ31875	Hs2.147733.1	gb:AK056437.1 /DB_XREF=gi:16551839 /TID=Hs2.147733.1 /CNT=15 /FEA=mRNA /TIER=ConsEnd /STK=2 /UG=Hs.147733 /UG_TITLE=Homo sapiens cDNA FLJ31875 fis, clone NT2RP7002450, weakly similar to ZINC FINGER PROTEIN 84. /DEF=Homo sapiens cDNA FLJ31875 fis, clone NT2RP7002450, weakly similar to ZINC FINGER PROTEIN 84.	AK056437	Hs.147733	Hs.54713	March 2006 (NCBI Build 36.1)	chr16:87811611-87822864 (+) // 98.67 // q24.3	FLJ31875	chr16q24.3	full length	ENSG00000170100	197320	Q6ZTE4 /// Q96MU6 /// Q9H962	---	---	NP_872337.1	NM_182531	---	---	---	---	---	---	6355 // regulation of transcription, DNA-dependent // inferred from electronic annotation	5634 // nucleus // inferred from electronic annotation /// 5622 // intracellular // inferred from electronic annotation	3676 // nucleic acid binding // inferred from electronic annotation /// 8270 // zinc ion binding // inferred from electronic annotation	---	---	---	IPR001909 // KRAB box // 9.2E-28 /// IPR007087 // Zn-finger, C2H2 type // 1.5E-5	---	---	This probe set was annotated using the Matching Probes based pipeline to a Entrez Gene identifier using 1 transcripts. // false // Matching Probes // A	NM_182531(11)	NM_182531 // Homo sapiens hypothetical protein FLJ31875 (FLJ31875), mRNA. // refseq // 11 // --- /// ENST00000306502 // cdna:known chromosome:NCBI36:16:87811619:87822864:1 gene:ENSG00000170100 // ensembl_transcript // 11 // ---	GENSCAN00000003135 // ensembl_prediction // 1 // Cross Hyb Matching Probes
1556595_at	32.2	P	0.000244	7.1	A	0.19458	2	I	2e-05	1556595_at	WW domain containing oxidoreductase	Hs2.372955.1	gb:BQ025203 /DB_XREF=gi:19760482 /DB_XREF=UI-1-BB1p-aub-b-08-0-UI.s1 /CLONE=UI-1-BB1p-aub-b-08-0-UI /TID=Hs2.372955.1 /CNT=8 /FEA=mRNA /TIER=ConsEnd /STK=2 /UG=Hs.372955 /UG_TITLE=Homo sapiens full length insert cDNA YI25A03	BQ025203	Hs.372955	Hs.461453	March 2006 (NCBI Build 36.1)	chr16:77487795-77488638 (+) // 26.04 // q23.1	WWOX	chr16q23.3-q24.1	full length	---	51741	Q2PUK0 /// Q9NYP6 /// Q9NZC7	---	133239 /// 605131	NP_057457.1 /// NP_570607.1 /// NP_570859.1	NM_016373 /// NM_130791 /// NM_130844	---	---	---	---	---	---	7049 // cell cycle // inferred from electronic annotation /// 8152 // metabolism // inferred from electronic annotation /// 8202 // steroid metabolism // traceable author statement /// 45786 // negative regulation of progression through cell cycle // inferred from electronic annotation	5634 // nucleus // inferred from electronic annotation /// 5739 // mitochondrion // inferred from electronic annotation /// 5795 // Golgi stack // inferred from electronic annotation	5515 // protein binding // traceable author statement /// 16491 // oxidoreductase activity // inferred from electronic annotation /// 3824 // catalytic activity // traceable author statement	---	---	---	---	---	---	This probe set was annotated using the Matching Probes based pipeline to a UniGene identifier using 1 transcripts. // false // Matching Probes // A	AF075017(11)	AF075017 // Homo sapiens full length insert cDNA YI25A03. // gb // 11 // ---	---
1556602_at	43.4	P	0.000244	5.1	P	0.00415	2.7	I	2e-05	1556602_at	Solute carrier family 19 (thiamine transporter), member 2	Hs2.303324.1	gb:AW614839 /DB_XREF=gi:7320025 /DB_XREF=hg87g11.x1 /CLONE=IMAGE:2952644 /TID=Hs2.303324.1 /CNT=11 /FEA=mRNA /TIER=ConsEnd /STK=2 /UG=Hs.303324 /UG_TITLE=Homo sapiens cDNA FLJ36293 fis, clone THYMU2004111.	AW614839	Hs.303324	Hs.30246	March 2006 (NCBI Build 36.1)	chr1:167714414-167716806 (-) // 63.42 // q24.2	SLC19A2	chr1q23.3	full length	---	10560	O60779 /// Q59FC0 /// Q8WV87	---	249270 /// 603941	NP_008927.1	NM_006996	---	---	---	---	---	---	6810 // transport // inferred from electronic annotation /// 7605 // sensory perception of sound // inferred from electronic annotation /// 15888 // thiamin transport // non-traceable author statement	16020 // membrane // inferred from electronic annotation /// 16021 // integral to membrane // non-traceable author statement /// 16021 // integral to membrane // inferred from electronic annotation	5542 // folic acid binding // inferred from electronic annotation /// 8517 // folic acid transporter activity // non-traceable author statement /// 8518 // reduced folate carrier activity // inferred from electronic annotation /// 15234 // thiamin transporter activity // traceable author statement	---	---	---	---	---	---	This probe set was annotated using the Matching Probes based pipeline to a UniGene identifier using 1 transcripts. // false // Matching Probes // A	AK093612(10)	AK093612 // Homo sapiens cDNA FLJ36293 fis, clone THYMU2004111. // gb // 10 // ---	---
1556666_a_at	18.9	P	0.023926	0.2	A	0.953857	6.8	I	3e-05	1556666_a_at	tetratricopeptide repeat domain 6	Hs2.209293.1	gb:BU680030 /DB_XREF=gi:23528555 /DB_XREF=UI-CF-DU1-aba-m-06-0-UI.s1 /CLONE=UI-CF-DU1-aba-m-06-0-UI /TID=Hs2.209293.1 /CNT=6 /FEA=mRNA /TIER=ConsEnd /STK=2 /LL=115669 /UG_GENE=TTC6 /UG=Hs.209293 /UG_TITLE=tetratricopeptide repeat domain 6	BU680030	Hs.209293	Hs.509182	March 2006 (NCBI Build 36.1)	chr14:37356531-37381662 (+) // 97.54 // q21.1	TTC6	chr14q21.1	full length	ENSG00000139865	115669	Q3SY86 /// Q3SY87 /// Q3SY88 /// Q86TZ1 /// Q8IY25	---	---	NP_001007796.1	NM_001007795	---	---	---	---	---	---	---	---	5488 // binding // inferred from electronic annotation	---	---	---	IPR001440 // TPR repeat // 3.5E-4 /// IPR001440 // TPR repeat // 2.6E-4 /// IPR001440 // TPR repeat // 8.2E-6 /// IPR001440 // TPR repeat // 0.012 /// IPR001440 // TPR repeat // 0.15 /// IPR001440 // TPR repeat // 6.8E-8 /// IPR001440 // TPR repeat // 1.8E-8 /// IPR001440 // TPR repeat // 0.23 /// IPR001440 // TPR repeat // 1.2E-9 /// IPR001440 // TPR repeat // 0.0027	---	---	This probe set was annotated using the Genome Target Overlap based pipeline to a Entrez Gene identifier using 2 transcripts. // false // Genome Target Overlap // B	BC103914,NM_001007795	ENST00000382320 // cdna:known chromosome:NCBI36:14:37334223:37381641:1 gene:ENSG00000139865 // ensembl_transcript // 9 // --- /// ENST00000267368 // cdna:known chromosome:NCBI36:14:37334223:37381641:1 gene:ENSG00000139865 // ensembl_transcript // 9 // ---	ENSESTT00000084013 // ensembl_est // 6 // Cross Hyb Matching Probes /// BC103914 // gb // 6 // Cross Hyb Matching Probes /// NM_001007795 // refseq // 3 // Cross Hyb Matching Probes /// GENSCAN00000024590 // ensembl_prediction // 3 // Cross Hyb Matching Probes
1556675_s_at	107.5	P	0.001953	9.5	A	0.19458	3	I	5.2e-05	1556675_s_at	CDNA clone IMAGE:4828503	Hs2.97440.1	gb:BC034285.1 /DB_XREF=gi:21706985 /TID=Hs2.97440.1 /CNT=5 /FEA=mRNA /TIER=ConsEnd /STK=2 /UG=Hs.97440 /UG_TITLE=Homo sapiens cDNA FLJ33147 fis, clone UTERU2000218. /DEF=Homo sapiens, clone IMAGE:4823248, mRNA.	BC034285	Hs.97440	Hs.547104	March 2006 (NCBI Build 36.1)	chr6:33967457-33968883 (-) // 97.98 // p21.31	---	---	---	---	---	---	---	---	---	---	---	---	---	---	---	---	---	---	---	---	---	---	---	---	---	This probe set was annotated using the Matching Probes based pipeline to a UniGene identifier using 3 transcripts. // false // Matching Probes // A	AK057709(11),BC034285(11),BC042121(11)	AK057709 // Homo sapiens cDNA FLJ33147 fis, clone UTERU2000218. // gb // 11 // --- /// BC034285 // Homo sapiens cDNA clone IMAGE:4823248. // gb // 11 // --- /// BC042121 // Homo sapiens cDNA clone IMAGE:4828503. // gb // 11 // ---	---
1556787_s_at	12.1	P	0.008057	1.5	A	0.334473	3	I	0.000214	1556787_s_at	Phosphodiesterase 5A, cGMP-specific	Hs2.431074.1	gb:AW975338 /DB_XREF=gi:8166549 /DB_XREF=EST387446 /TID=Hs2.431074.1 /CNT=4 /FEA=mRNA /TIER=ConsEnd /STK=2 /UG=Hs.431074 /UG_TITLE=Homo sapiens cDNA FLJ33983 fis, clone DFNES2004684.	AW975338	Hs.431074	Hs.370661	March 2006 (NCBI Build 36.1)	chr4:120768392-120771356 (+) // 86.12 // q27	PDE5A	chr4q25-q27	full length	---	8654	O76074 /// Q9P0K5 /// Q9P0K6	EC:3.1.4.17	603310	NP_001074.2 /// NP_236914.2 /// NP_246273.2	NM_001083 /// NM_033430 /// NM_033437	---	---	---	---	---	---	7165 // signal transduction // inferred from electronic annotation /// 7165 // signal transduction // non-traceable author statement /// 9187 // cyclic nucleotide metabolism // non-traceable author statement	---	166 // nucleotide binding // inferred from electronic annotation /// 287 // magnesium ion binding // inferred from electronic annotation /// 3824 // catalytic activity // inferred from electronic annotation /// 4114 // 3',5'-cyclic-nucleotide phosphodiesterase activity // inferred from electronic annotation /// 8270 // zinc ion binding // non-traceable author statement /// 16787 // hydrolase acti…	Purine metabolism // KEGG	---	---	---	---	---	This probe set was annotated using the Matching Probes based pipeline to a UniGene identifier using 1 transcripts. // false // Matching Probes // A	AK091302(11)	AK091302 // Homo sapiens cDNA FLJ33983 fis, clone DFNES2004684. // gb // 11 // ---	---
1556814_a_at	56.8	P	0.000244	3.4	A	0.665527	4.3	I	2e-05	1556814_a_at	Full length insert cDNA clone ZA96G04	Hs2.118212.1	gb:AF086143.1 /DB_XREF=gi:3483488 /TID=Hs2.118212.1 /CNT=4 /FEA=mRNA /TIER=ConsEnd /STK=2 /UG=Hs.118212 /UG_TITLE=Homo sapiens full length insert cDNA clone ZA96G04 /DEF=Homo sapiens full length insert cDNA clone ZA96G04.	AF086143	Hs.118212	Hs.633712	March 2006 (NCBI Build 36.1)	chr22:27526694-27527210 (+) // 78.56 // q12.1	---	---	---	---	---	---	---	---	---	---	---	---	---	---	---	---	---	---	---	---	---	---	---	---	---	This probe set was annotated using the Matching Probes based pipeline to a UniGene identifier using 1 transcripts. // false // Matching Probes // A	AF086143(11)	AF086143 // Homo sapiens full length insert cDNA clone ZA96G04. // gb // 11 // ---	---
1556818_at	35.4	P	0.01416	8.8	A	0.246094	2.3	I	2.7e-05	1556818_at	AT rich interactive domain 1B (SWI1-like)	Hs2.384169.1	gb:BE671639 /DB_XREF=gi:10032180 /DB_XREF=7a55a04.x1 /CLONE=IMAGE:3222606 /TID=Hs2.384169.1 /CNT=4 /FEA=mRNA /TIER=ConsEnd /STK=2 /UG=Hs.384169 /UG_TITLE=Homo sapiens full length insert cDNA clone YB35F05	BE671639	Hs.384169	Hs.291587	March 2006 (NCBI Build 36.1)	chr6:157450165-157450631 (+) // 65.95 // q25.3	ARID1B	chr6q25.1	full length	---	57492	Q8NFD5 /// Q8TEE4 /// Q9NWF5	---	---	NP_059989.1 /// NP_065783.2 /// NP_787059.2	NM_017519 /// NM_020732 /// NM_175863	---	---	---	---	---	---	6350 // transcription // inferred from electronic annotation /// 6355 // regulation of transcription, DNA-dependent // inferred from electronic annotation /// 16568 // chromatin modification // inferred from electronic annotation /// 48096 // chromatin-mediated maintenance of transcription // non-traceable author statement	5622 // intracellular // inferred from electronic annotation /// 5634 // nucleus // inferred from electronic annotation /// 16514 // SWI/SNF complex // inferred from direct assay	3677 // DNA binding // inferred from direct assay /// 3677 // DNA binding // inferred from electronic annotation /// 3713 // transcription coactivator activity // non-traceable author statement /// 5515 // protein binding // inferred from direct assay /// 5515 // protein binding // inferred from physical interaction /// 5488 // binding // inferred from electronic annotation	---	---	---	---	---	---	This probe set was annotated using the Genome Target Overlap based pipeline to a UniGene identifier using 1 transcripts. // false // Genome Target Overlap // B	AF147346	AF147346 // Homo sapiens full length insert cDNA clone YB35F05. // gb // 0 // chr6:157450356-157450631(+)	---
1556876_s_at	15.2	P	0.00293	0.4	A	0.72583	6.5	I	0.00013	1556876_s_at	TPTE pseudogene 1	Hs2.372565.1	gb:BC041842.1 /DB_XREF=gi:27469816 /TID=Hs2.372565.1 /CNT=4 /FEA=mRNA /TIER=ConsEnd /STK=2 /UG=Hs.372565 /UG_TITLE=Homo sapiens, Similar to TPTE and PTEN homologous inositol lipid phosphatase, clone IMAGE:5268927, mRNA, partial cds /DEF=Homo sapiens, Similar to TPTE and PTEN homologous inositol lipid phosphatase, clone IMAGE:5268927, mRNA, partial cds.	BC041842	Hs.372565	---	March 2006 (NCBI Build 36.1)	chr13:52024586-52059226 (+) // 71.94 // q14.3 /// chr13:51691484-51726156 (-) // 73.47 // q14.3	TPTEps1	chr13q14.3	---	---	440140	Q8IVV4	---	---	---	---	---	---	---	---	---	---	---	---	---	---	---	---	---	---	---	This probe set was annotated using the Matching Probes based pipeline to a Entrez Gene identifier using 1 transcripts. // false // Matching Probes // A	BC041842(11)	BC041842 // Homo sapiens TPTE pseudogene 1, mRNA (cDNA clone IMAGE:5268927), partial cds. // gb // 11 // ---	XM_933800 // refseq // 2 // Cross Hyb Matching Probes /// XM_929598 // refseq // 5 // Cross Hyb Matching Probes /// NR_002793 // refseq // 5 // Cross Hyb Matching Probes
1556898_at	25.8	P	0.018555	1.4	A	0.72583	3.8	I	0.001832	1556898_at	hypothetical protein LOC200830	Hs2.266474.1	gb:C14358 /DB_XREF=gi:1569065 /DB_XREF=C14358 /CLONE=GEN-049B11 /TID=Hs2.266474.1 /CNT=4 /FEA=mRNA /TIER=ConsEnd /STK=2 /UG=Hs.266474 /UG_TITLE=Homo sapiens cDNA FLJ30391 fis, clone BRACE2008336.	C14358	Hs.266474	---	March 2006 (NCBI Build 36.1)	chr3:162464416-162466642 (+) // 56.6 // q26.1	LOC200830	chr3q26.1	---	---	200830	---	---	---	---	---	---	---	---	---	---	---	---	---	---	---	---	---	---	---	---	This probe set was annotated using the Matching Probes based pipeline to a Entrez Gene identifier using 1 transcripts. // false // Matching Probes // A	AK054953(11)	AK054953 // Homo sapiens cDNA FLJ30391 fis, clone BRACE2008336. // gb // 11 // ---	---
1557051_s_at	22.8	P	0.023926	2.3	A	0.633789	2.9	I	0.000189	1557051_s_at	Homo sapiens, clone IMAGE:5019307, mRNA	Hs2.101064.1	gb:CA448125 /DB_XREF=gi:24812545 /DB_XREF=UI-H-ED1-ayj-c-04-0-UI.s1 /CLONE=UI-H-ED1-ayj-c-04-0-UI /TID=Hs2.101064.1 /CNT=22 /FEA=mRNA /TIER=ConsEnd /STK=1 /UG=Hs.101064 /UG_TITLE=Homo sapiens cDNA FLJ12777 fis, clone NT2RP2001720.	CA448125	Hs.101064	Hs.445239	March 2006 (NCBI Build 36.1)	chr7:27102572-27106110 (+) // 99.78 // p15.2	---	---	---	---	---	---	---	---	---	---	---	---	---	---	---	---	---	---	---	---	---	---	---	---	---	This probe set was annotated using the Matching Probes based pipeline to a UniGene identifier using 1 transcripts. // false // Matching Probes // A	BC031342(11)	ENSESTT00000077712 // --- // ensembl_est // 10 // --- /// BC031342 // Homo sapiens, clone IMAGE:5019307, mRNA. // gb // 11 // ---	GENSCAN00000030291 // ensembl_prediction // 1 // Negative Strand Matching Probes
1557065_at	63.9	P	0.005859	11.1	A	0.366211	2.7	I	2e-05	1557065_at	YLP motif containing 1	Hs2.378752.1	gb:AA927802 /DB_XREF=gi:3077092 /DB_XREF=on83h07.s1 /CLONE=IMAGE:1563325 /TID=Hs2.378752.1 /CNT=22 /FEA=mRNA /TIER=ConsEnd /STK=1 /UG=Hs.378752 /UG_TITLE=Homo sapiens cDNA FLJ39273 fis, clone OCBBF2010792.	AA927802	Hs.378752	Hs.531111	March 2006 (NCBI Build 36.1)	chr14:74362137-74365306 (+) // 99.97 // q24.3	YLPM1	chr14q24.3	full length	---	56252	P49750 /// Q6PJ41 /// Q86YA8 /// Q8NBB9 /// Q8NF45	---	---	XP_085151.9 /// XP_935580.1 /// XP_940117.1 /// XP_940119.1 /// XP_940121.1 /// XP_940123.1 /// XP_940125.1 /// XP_940127.1 /// XP_945663.1 /// XP_949753.1 /// XP_949756.1 /// XP_949760.1 /// XP_949762.1 /// XP_949764.1 /// XP_949766.1 /// XP_949767.1	XM_085151 /// XM_930487 /// XM_935024 /// XM_935026 /// XM_935028 /// XM_935030 /// XM_935032 /// XM_935034 /// XM_940570 /// XM_944660 /// XM_944663 /// XM_944667 /// XM_944669 /// XM_944671 /// XM_944673 /// XM_944674	---	---	---	---	---	---	---	5634 // nucleus // inferred from electronic annotation	---	---	---	---	---	---	---	This probe set was annotated using the Matching Probes based pipeline to a Entrez Gene identifier using 2 transcripts. // false // Matching Probes // A	XM_935026(11),XM_944663(11)	AK096592 // Homo sapiens cDNA FLJ39273 fis, clone OCBBF2010792. // gb // 10 // --- /// BX647164 // Homo sapiens mRNA; cDNA DKFZp686P1482 (from clone DKFZp686P1482). // gb // 9 // --- /// XM_944663 // PREDICTED: Homo sapiens YLP motif containing 1, transcript variant 11 (YLPM1), mRNA. // refseq // 11 // --- /// XM_935026 // PREDICTED: Homo sapiens YLP motif containing 1, transcript variant 4 (YLPM…	ENSESTT00000051151 // ensembl_est // 2 // Cross Hyb Matching Probes
1557081_at	145.3	P	0.000244	37.5	P	0.000732	2.1	I	2e-05	1557081_at	RNA binding motif protein 25	Hs2.432585.1	gb:AA580691 /DB_XREF=gi:2358348 /DB_XREF=nd42a07.s1 /CLONE=IMAGE:802932 /TID=Hs2.432585.1 /CNT=15 /FEA=mRNA /TIER=ConsEnd /STK=1 /UG=Hs.432585 /UG_TITLE=H.sapiens mRNA within CEPH Mega-YAC 788H12, clone 19	AA580691	Hs.432585	Hs.531106	March 2006 (NCBI Build 36.1)	chr14:72638877-72639792 (+) // 83.93 // q24.2	RBM25	chr14q24.3	full length	---	58517	P49756 /// Q16083 /// Q2TA72 /// Q5XJ17 /// Q6P665 /// Q9H6A1	---	---	NP_067062.1	NM_021239	---	---	---	---	---	---	398 // nuclear mRNA splicing, via spliceosome // non-traceable author statement /// 6397 // mRNA processing // inferred from electronic annotation	30529 // ribonucleoprotein complex // inferred from electronic annotation	166 // nucleotide binding // inferred from electronic annotation /// 3676 // nucleic acid binding // inferred from electronic annotation /// 3729 // mRNA binding // non-traceable author statement	---	---	---	---	---	---	This probe set was annotated using the Matching Probes based pipeline to a Entrez Gene identifier using 1 transcripts. // false // Matching Probes // A	AL832314(10)	ENSESTT00000090633 // --- // ensembl_est // 11 // --- /// ENSESTT00000090634 // --- // ensembl_est // 11 // --- /// AL832314 // Homo sapiens mRNA; cDNA DKFZp667O2119 (from clone DKFZp667O2119). // gb // 10 // ---	---
1557121_s_at	920.4	P	0.000244	117.2	P	0.000244	2.9	I	2e-05	1557121_s_at	Homo sapiens, clone IMAGE:6045023, mRNA	Hs2.435298.1	gb:BU631635 /DB_XREF=gi:23298890 /DB_XREF=UI-H-FL0-bdo-f-11-0-UI.s1 /CLONE=UI-H-FL0-bdo-f-11-0-UI /TID=Hs2.435298.1 /CNT=16 /FEA=mRNA /TIER=ConsEnd /STK=1 /UG=Hs.435298 /UG_TITLE=Homo sapiens, clone IMAGE:6045023, mRNA	BU631635	Hs.435298	Hs.221899	March 2006 (NCBI Build 36.1)	chr17:55473506-55475141 (-) // 99.33 // q23.1	---	---	---	---	---	---	---	---	---	---	---	---	---	---	---	---	---	---	---	---	---	---	---	---	---	This probe set was annotated using the Matching Probes based pipeline to a UniGene identifier using 1 transcripts. // false // Matching Probes // A	BC040714(11)	BC040714 // Homo sapiens, clone IMAGE:6045023, mRNA. // gb // 11 // ---	---
1557135_at	78.4	P	0.000244	16.4	A	0.111572	2	I	2e-05	1557135_at	CDNA FLJ32411 fis, clone SKMUS2000515	Hs2.374237.1	gb:AK056973.1 /DB_XREF=gi:16552522 /TID=Hs2.374237.1 /CNT=11 /FEA=mRNA /TIER=ConsEnd /STK=1 /UG=Hs.374237 /UG_TITLE=Homo sapiens cDNA FLJ32411 fis, clone SKMUS2000515. /DEF=Homo sapiens cDNA FLJ32411 fis, clone SKMUS2000515.	AK056973	Hs.374237	Hs.569670	March 2006 (NCBI Build 36.1)	chr16:30453892-30455966 (+) // 49.7 // p11.2	---	---	---	---	---	---	---	---	---	---	---	---	---	---	---	---	---	---	---	---	---	---	---	---	---	This probe set was annotated using the Matching Probes based pipeline to a UniGene identifier using 1 transcripts. // false // Matching Probes // A	AK056973(10)	AK056973 // Homo sapiens cDNA FLJ32411 fis, clone SKMUS2000515. // gb // 10 // ---	ENSESTT00000097495 // ensembl_est // 5 // Cross Hyb Matching Probes /// GENSCAN00000058530 // ensembl_prediction // 1 // Cross Hyb Matching Probes /// BC036861 // gb // 1 // Negative Strand Matching Probes /// AK074339 // gb // 1 // Negative Strand Matching Probes /// BC043365 // gb // 1 // Negative Strand Matching Probes /// BC045818 // gb // 2 // Negative Strand Matching Probes /// XM_926336 //…
1557139_at	13.6	P	0.00415	2.2	A	0.72583	2.5	I	5.2e-05	1557139_at	CDNA FLJ39041 fis, clone NT2RP7010109	Hs2.282042.1	gb:BE551868 /DB_XREF=gi:9793560 /DB_XREF=hx95d03.x1 /CLONE=IMAGE:3195557 /TID=Hs2.282042.1 /CNT=10 /FEA=mRNA /TIER=ConsEnd /STK=1 /UG=Hs.282042 /UG_TITLE=Homo sapiens cDNA FLJ39041 fis, clone NT2RP7010109.	BE551868	Hs.282042	Hs.586774	March 2006 (NCBI Build 36.1)	chr12:9491868-9505318 (+) // 35.29 // p13.31 /// chr12:31064963-31118268 (-) // 61.34 // p11.21	---	---	---	---	---	---	---	---	---	---	---	---	---	---	---	---	---	---	---	---	---	---	---	---	---	This probe set was annotated using the Matching Probes based pipeline to a UniGene identifier using 1 transcripts. // false // Matching Probes // A	AK096360(11)	AK096360 // Homo sapiens cDNA FLJ39041 fis, clone NT2RP7010109. // gb // 11 // ---	---
1557155_a_at	162.8	P	0.000244	0.3	A	0.432373	7.2	I	2e-05	1557155_a_at	Zic family member 1 (odd-paired homolog, Drosophila)	Hs2.112083.1	gb:AI367357 /DB_XREF=gi:4137102 /DB_XREF=qv95d12.x1 /CLONE=IMAGE:1989335 /TID=Hs2.112083.1 /CNT=8 /FEA=mRNA /TIER=ConsEnd /STK=1 /UG=Hs.112083 /UG_TITLE=Homo sapiens, clone IMAGE:5301781, mRNA	AI367357	Hs.112083	Hs.535724	March 2006 (NCBI Build 36.1)	chr3:148593911-148594994 (+) // 90.52 // q24	ZIC1	chr3q24	full length	---	7545	Q2M3N1	---	600470	NP_003403.2	NM_003412	---	---	---	---	---	---	7389 // pattern specification // inferred from sequence or structural similarity /// 7399 // nervous system development // inferred from electronic annotation /// 7420 // brain development // inferred from direct assay /// 7610 // behavior // inferred from sequence or structural similarity /// 8589 // regulation of smoothened signaling pathway // inferred from sequence or structural similarity //…	5634 // nucleus // inferred from direct assay /// 5634 // nucleus // inferred from electronic annotation	3676 // nucleic acid binding // inferred from electronic annotation /// 3700 // transcription factor activity // traceable author statement /// 8270 // zinc ion binding // inferred from electronic annotation /// 46872 // metal ion binding // inferred from electronic annotation	---	---	---	---	---	---	This probe set was annotated using the Matching Probes based pipeline to a UniGene identifier using 1 transcripts. // false // Matching Probes // A	BC041954(11)	BC041954 // Homo sapiens cDNA clone IMAGE:5301781. // gb // 11 // ---	---
1557158_s_at	44.2	P	0.000244	11.6	P	0.030273	2	I	2e-05	1557158_s_at	myeloid/lymphoid or mixed-lineage leukemia 3	Hs2.435302.1	gb:AI479224 /DB_XREF=gi:4372392 /DB_XREF=tm55h09.x1 /CLONE=IMAGE:2162081 /TID=Hs2.435302.1 /CNT=8 /FEA=mRNA /TIER=ConsEnd /STK=1 /UG=Hs.435302 /UG_TITLE=Homo sapiens (clone 55) macronuclear mRNA.	AI479224	Hs.435302	---	March 2006 (NCBI Build 36.1)	chr7:151510043-151515461 (-) // 89.24 // q36.1	MLL3	chr7q36.1	---	ENSG00000055609	58508	Q8NEZ4	EC:2.1.1.43	606833	NP_067053.1 /// NP_733751.2	NM_021230 /// NM_170606	---	---	---	---	---	---	6350 // transcription // inferred from electronic annotation /// 6355 // regulation of transcription, DNA-dependent // inferred from electronic annotation /// 16568 // chromatin modification // inferred from electronic annotation	5634 // nucleus // inferred from electronic annotation	3677 // DNA binding // inferred from electronic annotation /// 5515 // protein binding // inferred from electronic annotation /// 8168 // methyltransferase activity // inferred from electronic annotation /// 8270 // zinc ion binding // inferred from electronic annotation /// 16740 // transferase activity // inferred from electronic annotation /// 18024 // histone-lysine N-methyltransferase activi…	Lysine degradation // KEGG	ec // MLL3_HUMAN // (Q8NEZ4) Myeloid/lymphoid or mixed-lineage leukemia protein 3 homolog (Histone-lysine N-methyltransferase, H3 lysine-4 specific MLL3) (EC 2.1.1.43) (Homologous to ALR protein) // 0.0	---	IPR001839 // Transforming growth factor beta // 9.3E-20 /// IPR001111 // Transforming growth factor beta (TGFb), N-terminal // 2.9E-6 /// IPR003888 // FY-rich domain, N-terminal // 2.7E-21 /// IPR001214 // Nuclear protein SET // 9.4E-46 /// IPR001965 // Zn-finger-like, PHD finger // 1.4E-14 /// IPR001965 // Zn-finger-like, PHD finger // 1.6E-15 /// IPR001965 // Zn-finger-like, PHD finger // 4.7E-…	---	---	This probe set was annotated using the Matching Probes based pipeline to a Entrez Gene identifier using 2 transcripts. // false // Matching Probes // A	NM_021230(11),NM_170606(11)	NM_021230 // Homo sapiens myeloid/lymphoid or mixed-lineage leukemia 3 (MLL3), transcript variant 1, mRNA. // refseq // 11 // --- /// NM_170606 // Homo sapiens myeloid/lymphoid or mixed-lineage leukemia 3 (MLL3), transcript variant 2, mRNA. // refseq // 11 // --- /// GENSCAN00000011699 // cdna:Genscan chromosome:NCBI36:7:151502149:151563951:-1 // ensembl_prediction // 11 // --- /// ENST0000035519…	L37701 // gb // 6 // Cross Hyb Matching Probes
1557203_at	89	P	0.001953	15.8	A	0.067627	2	I	8.8e-05	1557203_at	similar to poly(A) binding protein, cytoplasmic 1	Hs2.435313.1	gb:BC041956.1 /DB_XREF=gi:27469823 /TID=Hs2.435313.1 /CNT=9 /FEA=mRNA /TIER=ConsEnd /STK=1 /UG=Hs.435313 /UG_TITLE=Homo sapiens, Similar to poly(A) binding protein, cytoplasmic 1, clone IMAGE:5302003, mRNA, partial cds /DEF=Homo sapiens, Similar to poly(A) binding protein, cytoplasmic 1, clone IMAGE:5302003, mRNA, partial cds.	BC041956	Hs.435313	Hs.567854	March 2006 (NCBI Build 36.1)	chrX:72140067-72142270 (+) // 69.24 // q13.1 /// chrX:72213854-72216076 (-) // 64.04 // q13.2	RP11-493K23.2	chrXq13.1	---	ENSG00000184388	645974	Q8IVU8	---	---	XP_934032.1 /// XP_941637.1	XM_928939 /// XM_936544	---	---	---	---	---	---	---	---	166 // nucleotide binding // inferred from electronic annotation /// 3676 // nucleic acid binding // inferred from electronic annotation	---	---	---	---	---	---	This probe set was annotated using the Matching Probes based pipeline to a Entrez Gene identifier using 2 transcripts. // false // Matching Probes // A	XM_928939(11),XM_936544(11)	XM_936544 // PREDICTED: Homo sapiens similar to poly(A) binding protein, cytoplasmic 1 (LOC647480), mRNA. // refseq // 11 // --- /// XM_928939 // PREDICTED: Homo sapiens similar to poly(A) binding protein, cytoplasmic 1 (LOC645974), mRNA. // refseq // 11 // --- /// ENST00000373521 // cdna:known chromosome:NCBI36:X:72140077:72142275:1 gene:ENSG00000184388 // ensembl_transcript // 11 // --- /// ENS…	AY730282 // gb // 5 // Cross Hyb Matching Probes /// NM_001012977 // refseq // 5 // Cross Hyb Matching Probes /// ENST00000373519 // ensembl_transcript // 5 // Cross Hyb Matching Probes
1557222_at	35.5	P	0.001953	10.8	P	0.010742	2	I	4.6e-05	1557222_at	MRNA; cDNA DKFZp686I23117 (from clone DKFZp686I23117)	Hs2.160602.1	gb:AW243038 /DB_XREF=gi:6576828 /DB_XREF=xn28e10.x1 /CLONE=IMAGE:2695050 /TID=Hs2.160602.1 /CNT=7 /FEA=mRNA /TIER=ConsEnd /STK=1 /UG=Hs.160602 /UG_TITLE=Homo sapiens cDNA FLJ36008 fis, clone TESTI2015647.	AW243038	Hs.160602	Hs.160602	March 2006 (NCBI Build 36.1)	chr7:153062041-153062970 (+) // 11.12 // q36.2	---	---	---	---	---	---	---	---	---	---	---	---	---	---	---	---	---	---	---	---	---	---	---	---	---	This probe set was annotated using the Accession mapped clusters based pipeline to a UniGene identifier using 5 transcripts. // false // Accession mapped clusters // E	AA843479,AA894822,AW138241,AW243038,AW271676	AA843479 // aj17a05.s1 Homo sapiens cDNA, 3' end /clone=IMAGE-1390544 /clone_end=3' /gb=AA843479 /gi=2929997 /ug=Hs.210846 /len=501 // gb // --- // --- /// AA843479 // /DB_XREF=aj17a05.s1 /CLONE=IMAGE:1390544 // gb // --- // --- /// AA894822 // oj61e02.s1 Homo sapiens cDNA, 3' end /clone=IMAGE-1502810 /clone_end=3' /gb=AA894822 /gi=3031223 /ug=Hs.210846 /len=266 // gb // --- // --- /// AA894822 /…	AK093327 // gb // 6 // Cross Hyb Matching Probes
1557232_at	53.7	P	0.008057	8.9	A	0.334473	2.6	I	0.000966	1557232_at	CDNA clone IMAGE:4797260	Hs2.407468.1	gb:BC037807.1 /DB_XREF=gi:23138638 /TID=Hs2.407468.1 /CNT=6 /FEA=mRNA /TIER=ConsEnd /STK=1 /UG=Hs.407468 /UG_TITLE=Homo sapiens, clone IMAGE:4797260, mRNA /DEF=Homo sapiens, clone IMAGE:4797260, mRNA.	BC037807	Hs.407468	Hs.638787	March 2006 (NCBI Build 36.1)	chr22:40851200-40851914 (+) // 31.1 // q13.2	---	---	---	---	---	---	---	---	---	---	---	---	---	---	---	---	---	---	---	---	---	---	---	---	---	This probe set was annotated using the Matching Probes based pipeline to a UniGene identifier using 1 transcripts. // false // Matching Probes // A	BC037807(11)	BC037807 // Homo sapiens cDNA clone IMAGE:4797260. // gb // 11 // ---	AK093758 // gb // 1 // Cross Hyb Matching Probes
1557277_a_at	104.5	P	0.000732	3.9	A	0.080566	3.9	I	4.6e-05	1557277_a_at	CDNA clone IMAGE:4828503	Hs2.97440.2	gb:AK057709.1 /DB_XREF=gi:16553626 /TID=Hs2.97440.2 /CNT=8 /FEA=mRNA /TIER=ConsEnd /STK=1 /UG=Hs.97440 /UG_TITLE=Homo sapiens cDNA FLJ33147 fis, clone UTERU2000218. /DEF=Homo sapiens cDNA FLJ33147 fis, clone UTERU2000218.	AK057709	Hs.97440	Hs.547104	March 2006 (NCBI Build 36.1)	chr6:33965266-33972662 (-) // 73.04 // p21.31	---	---	---	---	---	---	---	---	---	---	---	---	---	---	---	---	---	---	---	---	---	---	---	---	---	This probe set was annotated using the Matching Probes based pipeline to a UniGene identifier using 1 transcripts. // false // Matching Probes // A	AK057709(11)	AK057709 // Homo sapiens cDNA FLJ33147 fis, clone UTERU2000218. // gb // 11 // ---	---
1557285_at	69.7	P	0.00293	7.9	A	0.095215	3.9	I	7.8e-05	1557285_at	Similar to Amphiregulin precursor (AR) (Colorectum cell-derived growth factor) (CRDGF)	Hs2.282344.1	gb:AI891075 /DB_XREF=gi:5596322 /DB_XREF=wn30d05.x1 /CLONE=IMAGE:2446953 /TID=Hs2.282344.1 /CNT=8 /FEA=mRNA /TIER=ConsEnd /STK=1 /UG=Hs.282344 /UG_TITLE=Homo sapiens cDNA FLJ13387 fis, clone PLACE1001136.	AI891075	Hs.282344	Hs.632601	March 2006 (NCBI Build 36.1)	chr4:75706364-75708439 (+) // 81.9 // q13.3 /// chr4:75536446-75538520 (+) // 81.81 // q13.3	LOC653193	chr4q13.3	---	---	653193	---	---	---	XP_931541.1	XM_926448	---	---	---	---	---	---	---	---	---	---	---	---	---	---	---	This probe set was annotated using the Matching Probes based pipeline to a UniGene identifier using 1 transcripts. // false // Matching Probes // A	AK023449(11)	AK023449 // Homo sapiens cDNA FLJ13387 fis, clone PLACE1001136. // gb // 11 // ---	---
1557352_at	113.6	P	0.000244	17.1	P	0.000244	2.7	I	2.7e-05	1557352_at	Squalene epoxidase	Hs2.270916.1	gb:BU754109 /DB_XREF=gi:23712694 /DB_XREF=UI-1-BB1p-ato-b-05-0-UI.s1 /CLONE=UI-1-BB1p-ato-b-05-0-UI /TID=Hs2.270916.1 /CNT=8 /FEA=mRNA /TIER=ConsEnd /STK=1 /UG=Hs.270916 /UG_TITLE=Homo sapiens cDNA FLJ30795 fis, clone FEBRA2001124.	BU754109	Hs.270916	Hs.71465	March 2006 (NCBI Build 36.1)	chr8:126100439-126102952 (+) // 87.63 // q24.13	SQLE	chr8q24.1	full length	---	6713	Q14534 /// Q5HYI4 /// Q9UNR6	EC:1.14.99.7	602019	NP_003120.2	NM_003129	---	---	---	---	---	---	6118 // electron transport // inferred from electronic annotation /// 8152 // metabolism // inferred from electronic annotation /// 16126 // sterol biosynthesis // non-traceable author statement	5792 // microsome // non-traceable author statement /// 16020 // membrane // inferred from electronic annotation /// 16021 // integral to membrane // inferred from electronic annotation	4506 // squalene monooxygenase activity // non-traceable author statement /// 16491 // oxidoreductase activity // inferred from electronic annotation /// 4506 // squalene monooxygenase activity // inferred from electronic annotation /// 4497 // monooxygenase activity // inferred from electronic annotation	Cholesterol_Biosynthesis // GenMAPP /// Cholesterol_Biosynthesis // GenMAPP /// Biosynthesis of steroids // KEGG /// Terpenoid biosynthesis // KEGG	---	---	---	---	---	This probe set was annotated using the Matching Probes based pipeline to a UniGene identifier using 1 transcripts. // false // Matching Probes // A	AK055357(11)	AK055357 // Homo sapiens cDNA FLJ30795 fis, clone FEBRA2001124. // gb // 11 // ---	---
1557360_at	83.6	P	0.000244	25.9	A	0.129639	2.5	I	2e-05	1557360_at	leucine-rich PPR-motif containing	Hs2.396979.1	gb:CA430402 /DB_XREF=gi:24793128 /DB_XREF=UI-H-DF0-bev-b-03-0-UI.s1 /CLONE=UI-H-DF0-bev-b-03-0-UI /TID=Hs2.396979.1 /CNT=7 /FEA=mRNA /TIER=ConsEnd /STK=1 /UG=Hs.396979 /UG_TITLE=Homo sapiens, clone IMAGE:4793018, mRNA	CA430402	Hs.396979	Hs.368084	March 2006 (NCBI Build 36.1)	chr2:43976886-43979595 (-) // 93.1 // p21	LRPPRC	chr2p21	full length	---	10128	P42704 /// Q6ZUD8 /// Q7Z7A6 /// Q96D84	---	220111 /// 607544	NP_573566.2	NM_133259	---	---	---	---	---	---	---	5634 // nucleus // inferred from direct assay /// 5634 // nucleus // inferred from sequence or structural similarity /// 5739 // mitochondrion // inferred from direct assay /// 5739 // mitochondrion // inferred from sequence or structural similarity /// 5737 // cytoplasm // inferred from sequence or structural similarity	3697 // single-stranded DNA binding // inferred from sequence or structural similarity /// 3723 // RNA binding // non-traceable author statement /// 5488 // binding // inferred from electronic annotation	---	---	---	---	---	---	This probe set was annotated using the Matching Probes based pipeline to a Entrez Gene identifier using 1 transcripts. // false // Matching Probes // A	BC038181(10)	BC038181 // Homo sapiens leucine-rich PPR-motif containing, mRNA (cDNA clone IMAGE:4793018). // gb // 10 // ---	---
1557448_a_at	21.9	P	0.037598	1.5	A	0.633789	2.9	I	0.001201	1557448_a_at	Ribosomal protein L41	Hs2.160273.1	gb:AI393041 /DB_XREF=gi:4222588 /DB_XREF=tg25b10.x1 /CLONE=IMAGE:2109787 /TID=Hs2.160273.1 /CNT=5 /FEA=mRNA /TIER=ConsEnd /STK=1 /UG=Hs.160273 /UG_TITLE=Homo sapiens, clone IMAGE:5298376, mRNA	AI393041	Hs.160273	Hs.112553	March 2006 (NCBI Build 36.1)	chr12:92232715-92233848 (+) // 71.5 // q22	RPL41	chr12q13	---	---	6171	---	---	---	NP_001030344.1 /// NP_066927.1	NM_001035267 /// NM_021104	---	---	---	---	---	---	6412 // protein biosynthesis // inferred from electronic annotation	5840 // ribosome // inferred from electronic annotation	3735 // structural constituent of ribosome // inferred from electronic annotation	---	---	---	---	---	---	This probe set was annotated using the Genome Target Overlap based pipeline to a UniGene identifier using 1 transcripts. // false // Genome Target Overlap // B	BC041885	BC041885 // Homo sapiens cDNA clone IMAGE:5298376. // gb // 0 // chr12:92232715-92233628(+)	---
1557637_at	33.5	P	0.008057	0.8	A	0.390625	4.7	I	5.2e-05	1557637_at	Protein phosphatase 3 (formerly 2B), catalytic subunit, alpha isoform (calcineurin A alpha)	Hs2.385775.1	gb:BC038734.1 /DB_XREF=gi:24270833 /TID=Hs2.385775.1 /CNT=4 /FEA=mRNA /TIER=ConsEnd /STK=1 /UG=Hs.385775 /UG_TITLE=Homo sapiens, clone IMAGE:5267718, mRNA /DEF=Homo sapiens, clone IMAGE:5267718, mRNA.	BC038734	Hs.385775	Hs.435512	March 2006 (NCBI Build 36.1)	chr4:102484049-102486335 (-) // 98.99 // q23	PPP3CA	chr4q21-q24	full length	---	5530	Q08209 /// Q6ZVW1 /// Q8N8A3 /// Q9UMM5	EC:3.1.3.16	114105	NP_000935.1	NM_000944	---	---	---	---	---	---	6470 // protein amino acid dephosphorylation // non-traceable author statement	5634 // nucleus // inferred from electronic annotation /// 5955 // calcineurin complex // non-traceable author statement	4722 // protein serine/threonine phosphatase activity // non-traceable author statement /// 5506 // iron ion binding // inferred from electronic annotation /// 5509 // calcium ion binding // non-traceable author statement /// 5516 // calmodulin binding // non-traceable author statement /// 8270 // zinc ion binding // inferred from electronic annotation /// 16787 // hydrolase activity // inferred …	G_Protein_Signaling // GenMAPP /// G_Protein_Signaling // GenMAPP /// Calcium signaling pathway // KEGG /// Apoptosis // KEGG /// Wnt signaling pathway // KEGG /// TGF-beta signaling pathway // KEGG /// Axon guidance // KEGG /// VEGF signaling pathway // KEGG /// Focal adhesion // KEGG /// Tight junction // KEGG /// T cell receptor signaling pathway // KEGG /// B cell receptor signaling pathway /…	---	---	---	---	---	This probe set was annotated using the Matching Probes based pipeline to a UniGene identifier using 1 transcripts. // false // Matching Probes // A	BC038734(11)	BC038734 // Homo sapiens cDNA clone IMAGE:5267718. // gb // 11 // ---	---
1557644_at	28.9	P	0.005859	2.5	A	0.533936	3.5	I	3.5e-05	1557644_at	RaP2 interacting protein 8	Hs2.226401.1	gb:AK055254.1 /DB_XREF=gi:16549948 /TID=Hs2.226401.1 /CNT=4 /FEA=mRNA /TIER=ConsEnd /STK=1 /UG=Hs.226401 /UG_TITLE=Homo sapiens cDNA FLJ30692 fis, clone FCBBF2000677. /DEF=Homo sapiens cDNA FLJ30692 fis, clone FCBBF2000677.	AK055254	Hs.226401	Hs.500197	March 2006 (NCBI Build 36.1)	chr17:39735857-39741287 (-) // 17.71 // q21.31	RPIP8	chr17q21.31	full length	---	10900	O15483 /// O60651 /// Q59EK9 /// Q7Z3S2 /// Q9UF50	---	605448	NP_006686.1	NM_006695	---	---	---	---	---	---	7264 // small GTPase mediated signal transduction // traceable author statement	---	5083 // small GTPase regulator activity // traceable author statement	---	---	---	---	---	---	This probe set was annotated using the Matching Probes based pipeline to a UniGene identifier using 2 transcripts. // false // Matching Probes // A	AK055254(11),BC051705(11)	AK055254 // Homo sapiens cDNA FLJ30692 fis, clone FCBBF2000677. // gb // 11 // --- /// BC051705 // Homo sapiens cDNA clone IMAGE:5301361. // gb // 11 // ---	BC062412 // gb // 1 // Cross Hyb Matching Probes
1557659_a_at	14.9	P	0.005859	0.6	A	0.5	3.5	I	0.000147	1557659_a_at	CDNA FLJ33670 fis, clone BRAMY2028783	Hs2.281959.1	gb:BE503598 /DB_XREF=gi:9706006 /DB_XREF=hz88a11.x1 /CLONE=IMAGE:3215036 /TID=Hs2.281959.1 /CNT=4 /FEA=mRNA /TIER=ConsEnd /STK=1 /UG=Hs.281959 /UG_TITLE=Homo sapiens cDNA FLJ33670 fis, clone BRAMY2028783.	BE503598	Hs.281959	Hs.281959	March 2006 (NCBI Build 36.1)	chr6:38719258-38721126 (+) // 42.25 // p21.2	---	---	---	---	---	---	---	---	---	---	---	---	---	---	---	---	---	---	---	---	---	---	---	---	---	This probe set was annotated using the Matching Probes based pipeline to a UniGene identifier using 1 transcripts. // false // Matching Probes // A	AK090989(11)	AK090989 // Homo sapiens cDNA FLJ33670 fis, clone BRAMY2028783. // gb // 11 // ---	---
1557675_at	53.1	P	0.008057	17.1	A	0.325928	2	I	0.000692	1557675_at	V-raf-1 murine leukemia viral oncogene homolog 1	Hs2.345050.1	gb:BI496583 /DB_XREF=gi:15335927 /DB_XREF=df126d07.w1 /CLONE=IMAGE:2538277 /TID=Hs2.345050.1 /CNT=4 /FEA=mRNA /TIER=ConsEnd /STK=1 /UG=Hs.345050 /UG_TITLE=Homo sapiens cDNA FLJ31027 fis, clone HLUNG2000557.	BI496583	Hs.345050	Hs.159130	March 2006 (NCBI Build 36.1)	chr3:12604484-12606279 (-) // 13.7 // p25.1	RAF1	chr3p25	full length	---	5894	P04049	EC:2.7.1.37	164760	NP_002871.1	NM_002880	---	---	---	---	---	---	6468 // protein amino acid phosphorylation // traceable author statement /// 6915 // apoptosis // traceable author statement /// 7242 // intracellular signaling cascade // inferred from electronic annotation /// 8283 // cell proliferation // traceable author statement /// 6468 // protein amino acid phosphorylation // inferred from electronic annotation /// 7165 // signal transduction // inferred …	5741 // mitochondrial outer membrane // traceable author statement	166 // nucleotide binding // inferred from electronic annotation /// 4674 // protein serine/threonine kinase activity // inferred from electronic annotation /// 5057 // receptor signaling protein activity // inferred from electronic annotation /// 5515 // protein binding // inferred from physical interaction /// 5524 // ATP binding // inferred from electronic annotation /// 8270 // zinc ion bindi…	MAPK_Cascade // GenMAPP	---	---	---	---	---	This probe set was annotated using the Matching Probes based pipeline to a UniGene identifier using 1 transcripts. // false // Matching Probes // A	BX648063(11)	BX648063 // Homo sapiens mRNA; cDNA DKFZp686J20203 (from clone DKFZp686J20203). // gb // 11 // ---	ENSESTT00000084050 // ensembl_est // 1 // Negative Strand Matching Probes /// ENSESTT00000084051 // ensembl_est // 1 // Negative Strand Matching Probes /// ENSESTT00000084052 // ensembl_est // 1 // Negative Strand Matching Probes /// NM_000465 // refseq // 1 // Negative Strand Matching Probes /// GENSCAN00000048454 // ensembl_prediction // 1 // Negative Strand Matching Probes
1557698_at	25.2	P	0.000732	6.8	A	0.149658	2.1	I	8.8e-05	1557698_at	COBW-like placental protein	Hs2.390453.1	gb:AA167563 /DB_XREF=gi:1745956 /DB_XREF=zp15c12.s1 /CLONE=IMAGE:609526 /TID=Hs2.390453.1 /CNT=4 /FEA=mRNA /TIER=ConsEnd /STK=1 /UG=Hs.390453 /UG_TITLE=Homo sapiens, clone IMAGE:4043992, mRNA	AA167563	Hs.390453	Hs.594728	March 2006 (NCBI Build 36.1)	chr2:113959367-113960208 (+) // 97.43 // q14.1 /// chr9:42694126-42694961 (+) // 97.55 // p11.2 /// chr9:70093887-70094728 (+) // 97.78 // q13 /// chr22_random:93137-93972 (-) // 97.2 // /// chr9:69681819-69682654 (-) // 97.55 // q12 /// chr9:69480907-69481742 (-) // 97.43 // q12 /// chr9:121043-121884 (-) // 97.43 // p24.3 /// chr9:68504378-68505213 (-) // 96.85 // q12	DC36	chr9q21.13	---	---	389760	Q8N7U8	---	---	XP_947616.1	XM_942523	---	---	---	---	---	---	---	---	---	---	---	---	---	---	---	This probe set was annotated using the Genome Target Overlap based pipeline to a UniGene identifier using 1 transcripts. // false // Genome Target Overlap // B	BC014347	BC014347 // Homo sapiens, clone IMAGE:4043992, mRNA. // gb // 0 // chr9:69681967-69682654(-) /// BC014347 // Homo sapiens, clone IMAGE:4043992, mRNA. // gb // 0 // chr9:69481055-69481742(-) /// BC014347 // Homo sapiens, clone IMAGE:4043992, mRNA. // gb // 0 // chr9:121197-121884(-) /// BC014347 // Homo sapiens, clone IMAGE:4043992, mRNA. // gb // 0 // chr9:68504526-68505213(-) /// BC014347 // Hom…	---
1557779_at	538.3	P	0.000244	5.6	A	0.432373	6.9	I	2e-05	1557779_at	Homo sapiens, clone IMAGE:4400004, mRNA	Hs2.380362.1	gb:BC015429.1 /DB_XREF=gi:21955393 /TID=Hs2.380362.1 /CNT=3 /FEA=mRNA /TIER=ConsEnd /STK=1 /UG=Hs.380362 /UG_TITLE=Homo sapiens, clone IMAGE:4400004, mRNA /DEF=Homo sapiens, clone IMAGE:4400004, mRNA.	BC015429	Hs.380362	Hs.380362	March 2006 (NCBI Build 36.1)	chr10:53880647-53881285 (-) // 44.38 // q21.1	---	---	---	---	---	---	---	---	---	---	---	---	---	---	---	---	---	---	---	---	---	---	---	---	---	This probe set was annotated using the Matching Probes based pipeline to a UniGene identifier using 1 transcripts. // false // Matching Probes // A	BC015429(11)	BC015429 // Homo sapiens, clone IMAGE:4400004, mRNA. // gb // 11 // ---	---
1557803_at	101.7	P	0.001953	5.9	A	0.334473	4	I	2.3e-05	1557803_at	Dystrobrevin, alpha	Hs2.384619.1	gb:AF086074.1 /DB_XREF=gi:3483419 /TID=Hs2.384619.1 /CNT=3 /FEA=mRNA /TIER=ConsEnd /STK=1 /UG=Hs.384619 /UG_TITLE=Homo sapiens full length insert cDNA clone YZ56G10 /DEF=Homo sapiens full length insert cDNA clone YZ56G10.	AF086074	Hs.384619	Hs.631678	March 2006 (NCBI Build 36.1)	chr18:30376077-30376632 (+) // 98.23 // q12.1	DTNA	chr18q12	full length	---	1837	Q59GK7 /// Q9BS59 /// Q9Y4J8	---	601239 /// 604169 /// 606617	NP_001381.2 /// NP_001382.2 /// NP_001383.2 /// NP_116757.2 /// NP_116760.2 /// NP_116761.2 /// NP_116762.2 /// NP_116763.1	NM_001390 /// NM_001391 /// NM_001392 /// NM_032975 /// NM_032978 /// NM_032979 /// NM_032980 /// NM_032981	---	---	---	---	---	---	6941 // striated muscle contraction // traceable author statement /// 7165 // signal transduction // traceable author statement /// 7274 // neuromuscular synaptic transmission // traceable author statement /// 7268 // synaptic transmission // traceable author statement	45202 // synapse // inferred from electronic annotation	5509 // calcium ion binding // inferred from electronic annotation /// 5515 // protein binding // inferred from physical interaction /// 8270 // zinc ion binding // inferred from electronic annotation /// 46872 // metal ion binding // inferred from electronic annotation /// 5515 // protein binding // traceable author statement	---	---	---	---	---	---	This probe set was annotated using the Matching Probes based pipeline to a UniGene identifier using 1 transcripts. // false // Matching Probes // A	AF086074(10)	AF086074 // Homo sapiens full length insert cDNA clone YZ56G10. // gb // 10 // ---	---
1557832_at	9.3	P	0.000244	0.2	A	0.828613	4.7	I	0.000189	1557832_at	CDNA FLJ20833 fis, clone ADKA02957	Hs2.365692.1	gb:AL691692 /DB_XREF=gi:19617269 /DB_XREF=DKFZp313C1224_s1 /CLONE=DKFZp313C1224 /TID=Hs2.365692.1 /CNT=4 /FEA=mRNA /TIER=ConsEnd /STK=1 /UG=Hs.365692 /UG_TITLE=Homo sapiens cDNA FLJ20833 fis, clone ADKA02957.	AL691692	Hs.365692	Hs.365692	March 2006 (NCBI Build 36.1)	chr5:42191412-42204447 (-) // 50.86 // p13.1	---	---	---	---	---	---	---	---	---	---	---	---	---	---	---	---	---	---	---	---	---	---	---	---	---	This probe set was annotated using the Genome Target Overlap based pipeline to a UniGene identifier using 1 transcripts. // false // Genome Target Overlap // B	AK000840	AK000840 // Homo sapiens cDNA FLJ20833 fis, clone ADKA02957. // gb // 0 // chr5:42191691-42204447(-)	---
1557843_at	35.8	P	0.001953	3.9	A	0.567627	2.7	I	2e-05	1557843_at	CDNA clone IMAGE:5298708	Hs2.290347.1	gb:BC036114.1 /DB_XREF=gi:23271318 /TID=Hs2.290347.1 /CNT=3 /FEA=mRNA /TIER=ConsEnd /STK=1 /UG=Hs.290347 /UG_TITLE=Homo sapiens, clone IMAGE:5298708, mRNA /DEF=Homo sapiens, clone IMAGE:5298708, mRNA.	BC036114	Hs.290347	Hs.638959	March 2006 (NCBI Build 36.1)	chr14:18674391-18687098 (+) // 64.68 // q11.1 /// chr2:132111072-132123658 (+) // 69.15 // q21.1 /// chr14:19028298-19041019 (-) // 63.66 // q11.1 /// chr22:14605928-14618664 (-) // 64.62 // q11.1	---	---	---	---	---	---	---	---	---	---	---	---	---	---	---	---	---	---	---	---	---	---	---	---	---	This probe set was annotated using the Matching Probes based pipeline to a UniGene identifier using 1 transcripts. // false // Matching Probes // A	BC036114(11)	BC036114 // Homo sapiens cDNA clone IMAGE:5298708. // gb // 11 // ---	---
1557918_s_at	77	P	0.023926	6.3	A	0.366211	3.6	I	0.000346	1557918_s_at	solute carrier family 16 (monocarboxylic acid transporters), member 1	Hs2.407205.1	gb:AU131482 /DB_XREF=gi:10991836 /DB_XREF=AU131482 /CLONE=NT2RP3002654 /TID=Hs2.407205.1 /CNT=44 /FEA=mRNA /TIER=ConsEnd /STK=0 /UG=Hs.407205 /UG_TITLE=Homo sapiens mRNA for monocarboxylate transporter isoform 1 (SLC16A1 gene), 5UTR	AU131482	Hs.407205	Hs.75231	March 2006 (NCBI Build 36.1)	chr1:113261834-113300495 (-) // 94.55 // p13.2	SLC16A1	chr1p12	full length	ENSG00000155380	6566	P53985 /// Q49A45 /// Q8NHP2	---	245340 /// 600682	NP_003042.2	NM_003051	---	---	---	---	---	---	6810 // transport // inferred from electronic annotation /// 15711 // organic anion transport // inferred from electronic annotation /// 15728 // mevalonate transport // traceable author statement /// 15718 // monocarboxylic acid transport // traceable author statement	5624 // membrane fraction // traceable author statement /// 16020 // membrane // inferred from electronic annotation /// 16021 // integral to membrane // inferred from electronic annotation /// 16021 // integral to membrane // traceable author statement	5215 // transporter activity // inferred from electronic annotation /// 15130 // mevalonate transporter activity // traceable author statement /// 15293 // symporter activity // inferred from electronic annotation /// 15355 // monocarboxylate porter activity // inferred from electronic annotation /// 8028 // monocarboxylic acid transporter activity // traceable author statement	---	---	---	---	---	---	This probe set was annotated using the Matching Probes based pipeline to a Entrez Gene identifier using 2 transcripts. // false // Matching Probes // A	BC045664(11),NM_003051(11)	ENSESTT00000059051 // --- // ensembl_est // 11 // --- /// AK094064 // Homo sapiens cDNA FLJ36745 fis, clone UTERU2014024, highly similar to MONOCARBOXYLATE TRANSPORTER 1. // gb // 11 // --- /// BC045664 // Homo sapiens solute carrier family 16 (monocarboxylic acid transporters), member 1, mRNA (cDNA clone MGC:44475 IMAGE:5298234), complete cds. // gb // 11 // --- /// NM_003051 // Homo sapiens sol…	GENSCAN00000052252 // ensembl_prediction // 1 // Cross Hyb Matching Probes
1557953_at	410.2	P	0.000244	79.3	P	0.000244	2.2	I	2e-05	1557953_at	zinc finger with KRAB and SCAN domains 1	Hs2.379753.1	gb:BG761185 /DB_XREF=gi:14071838 /DB_XREF=602718526F1 /CLONE=IMAGE:4858326 /TID=Hs2.379753.1 /CNT=53 /FEA=mRNA /TIER=ConsEnd /STK=0 /UG=Hs.379753 /UG_TITLE=Homo sapiens cDNA FLJ33176 fis, clone ADRGL2002477.	BG761185	Hs.379753	Hs.615360	March 2006 (NCBI Build 36.1)	chr7:99472302-99474600 (+) // 65.18 // q22.1	ZKSCAN1	chr7q21.3-q22.1	full length	---	7586	P17029 /// Q2M1U1 /// Q7Z4R1	---	601260	NP_003430.1	NM_003439	---	---	---	---	---	---	6350 // transcription // inferred from electronic annotation /// 6355 // regulation of transcription, DNA-dependent // inferred from electronic annotation /// 6355 // regulation of transcription, DNA-dependent // non-traceable author statement	5634 // nucleus // inferred from electronic annotation /// 5634 // nucleus // non-traceable author statement /// 5622 // intracellular // inferred from electronic annotation	3700 // transcription factor activity // inferred from electronic annotation /// 3700 // transcription factor activity // non-traceable author statement /// 8270 // zinc ion binding // inferred from electronic annotation /// 46872 // metal ion binding // inferred from electronic annotation /// 3676 // nucleic acid binding // inferred from electronic annotation /// 3677 // DNA binding // inferred …	---	---	---	---	---	---	This probe set was annotated using the Matching Probes based pipeline to a Entrez Gene identifier using 1 transcripts. // false // Matching Probes // A	AK090495(11)	AK090495 // Homo sapiens cDNA FLJ33176 fis, clone ADRGL2002477. // gb // 11 // ---	---
1557961_s_at	193.3	P	0.000732	1.5	A	0.696289	7.2	I	2e-05	1557961_s_at	hypothetical protein LOC642730	Hs2.356149.1	gb:BG492376 /DB_XREF=gi:13453888 /DB_XREF=602536302F1 /CLONE=IMAGE:4655161 /TID=Hs2.356149.1 /CNT=36 /FEA=mRNA /TIER=ConsEnd /STK=0 /UG=Hs.356149 /UG_TITLE=Homo sapiens cDNA FLJ25490 fis, clone CBR00320.	BG492376	Hs.356149	Hs.571418	March 2006 (NCBI Build 36.1)	chr8:92039348-92040812 (-) // 92.41 // q21.3	LOC642730	chr8q21.3	---	---	642730	---	---	---	XP_936140.1 /// XP_947994.1	XM_931047 /// XM_942901	---	---	---	---	---	---	---	---	---	---	---	---	---	---	---	This probe set was annotated using the Matching Probes based pipeline to a Entrez Gene identifier using 2 transcripts. // false // Matching Probes // A	XM_931047(10),XM_942901(10)	XM_931047 // PREDICTED: Homo sapiens hypothetical protein LOC642730 (LOC642730), mRNA. // refseq // 10 // --- /// XM_942901 // PREDICTED: Homo sapiens hypothetical protein LOC647594 (LOC647594), mRNA. // refseq // 10 // ---	NM_022351 // refseq // 10 // Negative Strand Matching Probes /// ENST00000242753 // ensembl_transcript // 10 // Negative Strand Matching Probes
1557991_at	27.5	P	0.030273	2.3	A	0.533936	3	I	0.000189	1557991_at	methyltransferase like 6	Hs2.149487.2	gb:AK057791.1 /DB_XREF=gi:16553732 /TID=Hs2.149487.2 /CNT=19 /FEA=mRNA /TIER=ConsEnd /STK=0 /LL=131965 /UG_GENE=MGC24132 /UG=Hs.149487 /UG_TITLE=hypothetical protein MGC24132 /DEF=Homo sapiens cDNA FLJ25062 fis, clone CBL04765.	AK057791	Hs.149487	Hs.149487	March 2006 (NCBI Build 36.1)	chr3:15430884-15444351 (-) // 72.17 // p24.3	METTL6	chr3p24.3	full length	ENSG00000206562	131965	Q8TCB7	---	---	NP_689609.1	NM_152396	---	---	---	---	---	---	---	---	8757 // S-adenosylmethionine-dependent methyltransferase activity // inferred from electronic annotation /// 16740 // transferase activity // inferred from electronic annotation /// 8168 // methyltransferase activity // inferred from electronic annotation	---	---	---	---	---	---	This probe set was annotated using the Matching Probes based pipeline to a Entrez Gene identifier using 1 transcripts. // false // Matching Probes // A	AK057791(11)	AK057791 // Homo sapiens cDNA FLJ25062 fis, clone CBL04765. // gb // 11 // --- /// ENST00000383789 // cdna:novel chromosome:NCBI36:3:15430885:15444043:-1 gene:ENSG00000206562 // ensembl_transcript // 11 // ---	ENSESTT00000061814 // ensembl_est // 3 // Cross Hyb Matching Probes
1558143_a_at	346.3	P	0.000244	64.9	P	0.000244	2	I	2e-05	1558143_a_at	BCL2-like 11 (apoptosis facilitator)	Hs2.84063.1	gb:AK027160.1 /DB_XREF=gi:10440219 /TID=Hs2.84063.1 /CNT=28 /FEA=mRNA /TIER=ConsEnd /STK=0 /UG=Hs.84063 /UG_TITLE=Homo sapiens cDNA: FLJ23507 fis, clone LNG03128. /DEF=Homo sapiens cDNA: FLJ23507 fis, clone LNG03128.	AK027160	Hs.84063	Hs.591553	March 2006 (NCBI Build 36.1)	chr2:111638869-111641074 (+) // 96.19 // q13	BCL2L11	chr2q13	full length	ENSG00000153094	10018	O43521 /// Q6JTU4 /// Q6JTU6 /// Q6T851 /// Q6TE14 /// Q6TE15 /// Q6TE16 /// Q6V402 /// Q8WYL6 /// Q8WYL7 /// Q8WYL8 /// Q8WYL9 /// Q8WYM0 /// Q8WYM1	---	603827	NP_006529.1 /// NP_619527.1 /// NP_619528.1 /// NP_619529.1 /// NP_619530.1 /// NP_619532.1 /// NP_619533.1 /// NP_996885.1 /// NP_996886.1	NM_006538 /// NM_138621 /// NM_138622 /// NM_138623 /// NM_138624 /// NM_138626 /// NM_138627 /// NM_207002 /// NM_207003	---	---	---	---	---	---	6915 // apoptosis // inferred from electronic annotation /// 6917 // induction of apoptosis // traceable author statement /// 43065 // positive regulation of apoptosis // inferred from electronic annotation	5624 // membrane fraction // traceable author statement /// 16020 // membrane // inferred from electronic annotation	5515 // protein binding // inferred from physical interaction	Apoptosis // GenMAPP /// Apoptosis // GenMAPP	---	---	IPR009616 // Bim, N-terminal // 1.1E-31	---	---	This probe set was annotated using the Matching Probes based pipeline to a Entrez Gene identifier using 8 transcripts. // false // Matching Probes // A	NM_006538(11),NM_138621(11),NM_138622(11),NM_138623(11),NM_138624(11),NM_138626(11),NM_138627(11),NM_207003(11)	NM_138624 // Homo sapiens BCL2-like 11 (apoptosis facilitator) (BCL2L11), transcript variant 4, mRNA. // refseq // 11 // --- /// NM_138627 // Homo sapiens BCL2-like 11 (apoptosis facilitator) (BCL2L11), transcript variant 8, mRNA. // refseq // 11 // --- /// NM_207003 // Homo sapiens BCL2-like 11 (apoptosis facilitator) (BCL2L11), transcript variant 10, mRNA. // refseq // 11 // --- /// NM_006538 /…	---
1558154_at	79.1	P	0.001221	7.3	A	0.334473	2	I	3e-05	1558154_at	Lethal giant larvae homolog 2 (Drosophila)	Hs2.378778.1	gb:AF289551.1 /DB_XREF=gi:18027305 /TID=Hs2.378778.1 /CNT=20 /FEA=mRNA /TIER=ConsEnd /STK=0 /UG=Hs.378778 /DEF=Homo sapiens clone pp10029 unknown mRNA. /PROD=unknown	AF289551	Hs.378778	Hs.514477	March 2006 (NCBI Build 36.1)	chr17:71072953-71075140 (+) // 34.32 // q25.1	LLGL2	chr17q24-q25	full length	---	3993	Q6P1M3 /// Q8WZ41	---	---	NP_001015002.1 /// NP_001026973.1 /// NP_004515.2	NM_001015002 /// NM_001031803 /// NM_004524	---	---	---	---	---	---	---	---	---	---	---	---	---	---	---	This probe set was annotated using the Matching Probes based pipeline to a UniGene identifier using 1 transcripts. // false // Matching Probes // A	AY129023(11)	AY129023 // Homo sapiens clone FP18821 unknown mRNA. // gb // 11 // ---	---
1558281_a_at	106.4	P	0.018555	3.1	A	0.665527	5.1	I	0.000147	1558281_a_at	hypothetical protein MGC9712	Hs2.288510.1	gb:BQ277407 /DB_XREF=gi:20487615 /DB_XREF=AGENCOURT_6738219 /CLONE=IMAGE:5810694 /TID=Hs2.288510.1 /CNT=20 /FEA=mRNA /TIER=ConsEnd /STK=0 /UG=Hs.288510 /UG_TITLE=Homo sapiens cDNA FLJ39498 fis, clone PROST2016668.	BQ277407	Hs.288510	---	March 2006 (NCBI Build 36.1)	chr7:1549786-1552411 (-) // 80.36 // p22.3	MGC9712	chr7p22.3	---	ENSG00000164855	202915	Q6ZTR0 /// Q8N8H5	---	---	NP_689902.2	NM_152689	---	---	---	---	---	---	6810 // transport // inferred from electronic annotation	---	5215 // transporter activity // inferred from electronic annotation /// 5488 // binding // inferred from electronic annotation	---	---	---	---	---	---	This probe set was annotated using the Matching Probes based pipeline to a Entrez Gene identifier using 1 transcripts. // false // Matching Probes // A	NM_152689(10)	NM_152689 // Homo sapiens hypothetical protein MGC9712 (MGC9712), mRNA. // refseq // 10 // --- /// ENST00000297477 // cdna:known-ccds chromosome:NCBI36:7:1549976:1562273:-1 gene:ENSG00000164855 CCDS5326.1 // ensembl_transcript // 11 // ---	---
1558346_at	55.6	P	0.000732	6.9	A	0.466064	2.5	I	9.3e-05	1558346_at	COX17 cytochrome c oxidase assembly homolog (S. cerevisiae)	Hs2.350916.1	gb:BG535811 /DB_XREF=gi:13527356 /DB_XREF=602563942F1 /CLONE=IMAGE:4688579 /TID=Hs2.350916.1 /CNT=9 /FEA=mRNA /TIER=ConsEnd /STK=0 /UG=Hs.350916 /UG_TITLE=Homo sapiens cDNA FLJ30338 fis, clone BRACE2007398.	BG535811	Hs.350916	Hs.534383	March 2006 (NCBI Build 36.1)	chr3:120870953-120873875 (-) // 85.08 // q13.33	COX17	chr3q13.33	full length	---	10063	Q14061 /// Q3MHD6 /// Q9HBU9	---	604813	NP_005685.1	NM_005694	---	---	---	---	---	---	6091 // generation of precursor metabolites and energy // traceable author statement /// 6457 // protein folding // inferred from electronic annotation /// 6825 // copper ion transport // traceable author statement /// 6825 // copper ion transport // inferred from electronic annotation	5739 // mitochondrion // inferred from electronic annotation /// 5758 // mitochondrial intermembrane space // inferred from electronic annotation /// 16020 // membrane // inferred from electronic annotation /// 16021 // integral to membrane // inferred from electronic annotation /// 5737 // cytoplasm // traceable author statement /// 16021 // integral to membrane // non-traceable author statement	5507 // copper ion binding // traceable author statement /// 16531 // copper chaperone activity // inferred from electronic annotation /// 46872 // metal ion binding // inferred from electronic annotation /// 51082 // unfolded protein binding // inferred from electronic annotation /// 5507 // copper ion binding // inferred from electronic annotation	Electron_Transport_Chain // GenMAPP /// Electron_Transport_Chain // GenMAPP	---	---	---	---	---	This probe set was annotated using the Matching Probes based pipeline to a Entrez Gene identifier using 1 transcripts. // false // Matching Probes // A	AK095366(11)	AK095366 // Homo sapiens cDNA FLJ38047 fis, clone CTONG2014234. // gb // 11 // ---	---
1558412_at	77.8	P	0.023926	21.2	A	0.246094	2.3	I	0.000774	1558412_at	hypothetical protein LOC113230	Hs2.372775.1	gb:BC011002.1 /DB_XREF=gi:15012195 /TID=Hs2.372775.1 /CNT=12 /FEA=mRNA /TIER=ConsEnd /STK=0 /LL=113230 /UG_GENE=LOC113230 /UG=Hs.372775 /UG_TITLE=hypothetical protein LOC113230 /DEF=Homo sapiens, clone IMAGE:3946502, mRNA, partial cds.	BC011002	Hs.372775	Hs.372775	March 2006 (NCBI Build 36.1)	chr19:14044614-14046874 (+) // 87.97 // p13.12	LOC113230	chr19p13.12	---	ENSG00000141854	113230	Q96FF7	---	---	XP_053966.4 /// XP_942409.1	XM_053966 /// XM_937316	---	---	---	---	---	---	---	---	---	---	---	---	---	---	---	This probe set was annotated using the Matching Probes based pipeline to a Entrez Gene identifier using 2 transcripts. // false // Matching Probes // A	XM_053966(10),XM_937316(10)	ENSESTT00000066478 // --- // ensembl_est // 11 // --- /// BC000492 // Homo sapiens cDNA clone IMAGE:2820069, partial cds. // gb // 11 // --- /// XM_937316 // PREDICTED: Homo sapiens hypothetical protein LOC113230 (LOC113230), mRNA. // refseq // 10 // --- /// XM_053966 // PREDICTED: Homo sapiens hypothetical protein LOC113230 (LOC113230), mRNA. // refseq // 10 // --- /// ENST00000269720 // cdna:kn…	CR591584 // gb // 7 // Cross Hyb Matching Probes /// GENSCAN00000024072 // ensembl_prediction // 3 // Cross Hyb Matching Probes
1558440_at	66.2	P	0.000244	10.1	P	0.037598	2.1	I	2e-05	1558440_at	Transmembrane protein 64	Hs2.129276.1	gb:BC040572.1 /DB_XREF=gi:26252005 /TID=Hs2.129276.1 /CNT=9 /FEA=mRNA /TIER=ConsEnd /STK=0 /UG=Hs.129276 /UG_TITLE=Homo sapiens cDNA FLJ35761 fis, clone TESTI2004791. /DEF=Homo sapiens, clone IMAGE:5267453, mRNA.	BC040572	Hs.129276	Hs.567759	March 2006 (NCBI Build 36.1)	chr8:91727458-91733159 (+) // 62.92 // q21.3	TMEM64	chr8q21.3	full length	---	169200	Q2HIZ7 /// Q6YI46 /// Q8N3G6	---	---	NP_001008495.1	NM_001008495	---	---	---	---	---	---	---	---	---	---	---	---	---	---	---	This probe set was annotated using the Matching Probes based pipeline to a UniGene identifier using 1 transcripts. // false // Matching Probes // A	BC040572(11)	BC040572 // Homo sapiens cDNA clone IMAGE:5267453. // gb // 11 // ---	---
1558515_at	95.1	P	0.001953	6.7	A	0.219482	3.5	I	8.8e-05	1558515_at	CDNA clone IMAGE:4328048	Hs2.349570.1	gb:AK057701.1 /DB_XREF=gi:16553616 /TID=Hs2.349570.1 /CNT=19 /FEA=mRNA /TIER=ConsEnd /STK=0 /UG=Hs.349570 /UG_TITLE=Homo sapiens cDNA FLJ33139 fis, clone UTERU1000109. /DEF=Homo sapiens cDNA FLJ33139 fis, clone UTERU1000109.	AK057701	Hs.349570	Hs.349570	March 2006 (NCBI Build 36.1)	chrX:73415103-73429160 (-) // 64.22 // q13.2	---	---	---	---	---	---	---	---	---	---	---	---	---	---	---	---	---	---	---	---	---	---	---	---	---	This probe set was annotated using the Matching Probes based pipeline to a UniGene identifier using 1 transcripts. // false // Matching Probes // A	AK057701(11)	AK057701 // Homo sapiens cDNA FLJ33139 fis, clone UTERU1000109. // gb // 11 // ---	---
1558540_s_at	33.1	P	0.008057	0.9	A	0.888428	4.6	I	2.3e-05	1558540_s_at	solute carrier family 2 (facilitated glucose transporter), member 11	Hs2.352377.1	gb:AK055523.1 /DB_XREF=gi:16550266 /TID=Hs2.352377.1 /CNT=12 /FEA=mRNA /TIER=ConsEnd /STK=0 /UG=Hs.352377 /UG_TITLE=Homo sapiens cDNA FLJ30961 fis, clone HCASM2000536, weakly similar to Macrophage migration inhibitory factor. /DEF=Homo sapiens cDNA FLJ30961 fis, clone HCASM2000536, weakly similar to Macrophage migration inhibitory factor.	AK055523	Hs.352377	Hs.632772	March 2006 (NCBI Build 36.1)	chr22:22553251-22555494 (+) // 24.63 // q11.23	SLC2A11	---	full length	ENSG00000133460	66035	Q496K8 /// Q496L1 /// Q504W2 /// Q542Y4 /// Q59G08 /// Q6ICJ5 /// Q6P4C1 /// Q6PJ99 /// Q8TDC5 /// Q8WXF9 /// Q8WYM5 /// Q9BYW1	---	---	NP_001020109.1 /// NP_001020110.1 /// NP_110434.2	NM_001024938 /// NM_001024939 /// NM_030807	---	---	---	---	---	---	8643 // carbohydrate transport // inferred from electronic annotation /// 6810 // transport // inferred from electronic annotation	16020 // membrane // inferred from electronic annotation /// 16021 // integral to membrane // inferred from electronic annotation	5215 // transporter activity // inferred from electronic annotation /// 5351 // sugar porter activity // inferred from electronic annotation /// 5355 // glucose transporter activity // inferred from electronic annotation	---	---	---	IPR005828 // General substrate transporter // 2.7E-91 /// IPR005828 // General substrate transporter // 2.7E-91 /// IPR005828 // General substrate transporter // 3.7E-35 /// IPR005828 // General substrate transporter // 4.9E-56 /// IPR005828 // General substrate transporter // 1.0E-90 /// IPR005828 // General substrate transporter // 3.0E-6 /// IPR005828 // General substrate transporter // 2.7E-9…	---	---	This probe set was annotated using the Matching Probes based pipeline to a Entrez Gene identifier using 8 transcripts. // false // Matching Probes // A	AB209301(11),AK075467(11),BC063525(11),BC094735(11),BC100807(11),NM_001024938(11),NM_001024939(11),NM_030807(11)	ENSESTT00000056405 // --- // ensembl_est // 11 // --- /// ENSESTT00000056407 // --- // ensembl_est // 11 // --- /// ENSESTT00000056409 // --- // ensembl_est // 11 // --- /// ENSESTT00000056411 // --- // ensembl_est // 11 // --- /// AB209301 // Homo sapiens mRNA for SLC2A11 protein variant protein. // gb // 11 // --- /// AK055523 // Homo sapiens cDNA FLJ30961 fis, clone HCASM2000536, weakly simila…	ENSESTT00000056406 // ensembl_est // 8 // Cross Hyb Matching Probes /// ENSESTT00000056408 // ensembl_est // 8 // Cross Hyb Matching Probes /// ENSESTT00000056410 // ensembl_est // 8 // Cross Hyb Matching Probes /// ENSESTT00000056412 // ensembl_est // 4 // Cross Hyb Matching Probes
1558689_a_at	19.1	P	0.01416	0.8	A	0.919434	5.1	I	0.000167	1558689_a_at	hypothetical gene supported by BC030123	Hs2.163155.1	gb:BG701300 /DB_XREF=gi:13971496 /DB_XREF=602682977F1 /CLONE=IMAGE:4815474 /TID=Hs2.163155.1 /CNT=7 /FEA=mRNA /TIER=ConsEnd /STK=0 /UG=Hs.163155 /UG_TITLE=Homo sapiens, clone IMAGE:4815474, mRNA	BG701300	Hs.163155	Hs.163155	March 2006 (NCBI Build 36.1)	chr9:101688419-101708704 (-) // 68.05 // q31.1	LOC441461	chr9q31.1	---	---	441461	---	---	---	XP_499157.2 /// XP_949576.1	XM_499157 /// XM_944483	---	---	---	---	---	---	---	---	---	---	---	---	---	---	---	This probe set was annotated using the Matching Probes based pipeline to a Entrez Gene identifier using 3 transcripts. // false // Matching Probes // A	BC030123(11),XM_499157(11),XM_944483(11)	BC030123 // Homo sapiens cDNA clone IMAGE:4815474. // gb // 11 // --- /// XM_944483 // PREDICTED: Homo sapiens hypothetical LOC441461 (LOC441461), mRNA. // refseq // 11 // --- /// XM_499157 // PREDICTED: Homo sapiens hypothetical LOC441461 (LOC441461), mRNA. // refseq // 11 // ---	---
1558760_at	31.5	P	0.010742	2.2	A	0.72583	4	I	0.000167	1558760_at	Homo sapiens, clone IMAGE:5243718, mRNA	Hs2.382155.1	gb:BC036879.1 /DB_XREF=gi:22477901 /TID=Hs2.382155.1 /CNT=10 /FEA=mRNA /TIER=ConsEnd /STK=0 /UG=Hs.382155 /UG_TITLE=Homo sapiens, clone IMAGE:5243718, mRNA /DEF=Homo sapiens, clone IMAGE:5243718, mRNA.	BC036879	Hs.382155	Hs.638685	March 2006 (NCBI Build 36.1)	chr3:122950671-122952720 (+) // 68.99 // q13.33	---	---	---	---	---	---	---	---	---	---	---	---	---	---	---	---	---	---	---	---	---	---	---	---	---	This probe set was annotated using the Matching Probes based pipeline to a UniGene identifier using 1 transcripts. // false // Matching Probes // A	BC036879(11)	BC036879 // Homo sapiens, clone IMAGE:5243718, mRNA. // gb // 11 // ---	---
1558809_s_at	20.8	P	0.00415	2	A	0.366211	2.4	I	3.5e-05	1558809_s_at	hypothetical protein LOC284408	Hs2.327546.1	gb:AK094324.1 /DB_XREF=gi:21753361 /TID=Hs2.327546.1 /CNT=8 /FEA=mRNA /TIER=ConsEnd /STK=0 /UG=Hs.327546 /UG_TITLE=Homo sapiens cDNA FLJ37005 fis, clone BRACE2009122. /DEF=Homo sapiens cDNA FLJ37005 fis, clone BRACE2009122.	AK094324	Hs.327546	Hs.570010	March 2006 (NCBI Build 36.1)	chr19:41980259-41986751 (+) // 72.62 // q13.12	LOC284408	chr19q13.13	---	---	284408	---	---	---	---	---	---	---	---	---	---	---	---	---	---	---	---	---	---	---	---	This probe set was annotated using the Matching Probes based pipeline to a Entrez Gene identifier using 1 transcripts. // false // Matching Probes // A	AK094324(11)	AK094324 // Homo sapiens cDNA FLJ37005 fis, clone BRACE2009122. // gb // 11 // ---	---
1558937_s_at	16.4	P	0.030273	0.3	A	0.870361	3.9	I	3.5e-05	1558937_s_at	SMA3	Hs2.404066.1	gb:AL711520 /DB_XREF=gi:19694875 /DB_XREF=DKFZp686E1983_r1 /CLONE=DKFZp686E1983 /TID=Hs2.404066.1 /CNT=6 /FEA=mRNA /TIER=ConsEnd /STK=0 /UG=Hs.404066 /UG_TITLE=H.sapiens mRNA (fetal brain cDNA b2_2g)	AL711520	Hs.404066	Hs.482411	March 2006 (NCBI Build 36.1)	chr5:69260982-69261832 (+) // 62.27 // q13.2 /// chr5:21546123-21546976 (+) // 42.17 // p14.3 /// chr5:70519853-70520703 (-) // 62.27 // q13.2 /// chr5:69519461-69520305 (-) // 61.45 // q13.2 /// chr5:29485558-29486408 (-) // 41.59 // p13.3 /// chr5_h2_hap1:1125906-1126756 (-) // 62.27 //	SMA3	chr5q13	full length	---	10571	Q15486 /// Q15487 /// Q6NVX6	---	---	---	---	---	---	---	---	---	---	1501 // skeletal development // traceable author statement /// 5975 // carbohydrate metabolism // inferred from electronic annotation /// 7399 // nervous system development // traceable author statement	---	4553 // hydrolase activity, hydrolyzing O-glycosyl compounds // inferred from electronic annotation	---	---	---	---	---	---	This probe set was annotated using the Matching Probes based pipeline to a UniGene identifier using 1 transcripts. // false // Matching Probes // A	Z70699(10)	ENSESTT00000058195 // --- // ensembl_est // 11 // --- /// ENSESTT00000092684 // --- // ensembl_est // 11 // --- /// Z70699 // H.sapiens mRNA (fetal brain cDNA b2_2g). // gb // 10 // ---	---
1559020_a_at	20.1	P	0.00293	0.6	A	0.943848	4.7	I	0.000438	1559020_a_at	CDNA FLJ14081 fis, clone HEMBB1002280	Hs2.203208.1	gb:BM728567 /DB_XREF=gi:19049900 /DB_XREF=UI-E-EJ0-aiu-f-01-0-UI.r1 /CLONE=UI-E-EJ0-aiu-f-01-0-UI /TID=Hs2.203208.1 /CNT=8 /FEA=mRNA /TIER=ConsEnd /STK=0 /UG=Hs.203208 /UG_TITLE=Homo sapiens cDNA FLJ14081 fis, clone HEMBB1002280.	BM728567	Hs.203208	Hs.573373	March 2006 (NCBI Build 36.1)	chr7:30390370-30394145 (+) // 22.15 // p15.1	---	---	---	---	---	---	---	---	---	---	---	---	---	---	---	---	---	---	---	---	---	---	---	---	---	This probe set was annotated using the Matching Probes based pipeline to a UniGene identifier using 1 transcripts. // false // Matching Probes // A	AK024143(11)	AK024143 // Homo sapiens cDNA FLJ14081 fis, clone HEMBB1002280. // gb // 11 // ---	---
1559039_at	22.6	P	0.046143	2.5	A	0.303711	2.1	I	0.000865	1559039_at	DEAH (Asp-Glu-Ala-His) box polypeptide 36	Hs2.379369.1	gb:AK096808.1 /DB_XREF=gi:21756381 /TID=Hs2.379369.1 /CNT=8 /FEA=mRNA /TIER=ConsEnd /STK=0 /UG=Hs.379369 /UG_TITLE=Homo sapiens cDNA FLJ39489 fis, clone PROST2015457. /DEF=Homo sapiens cDNA FLJ39489 fis, clone PROST2015457.	AK096808	Hs.379369	Hs.446270	March 2006 (NCBI Build 36.1)	chr3:155478977-155481347 (-) // 69.39 // q25.2	DHX36	---	full length	---	170506	Q70JU3 /// Q8IYE5 /// Q9H2U1 /// Q9P240	---	---	NP_065916.1	NM_020865	---	---	---	---	---	---	---	---	3676 // nucleic acid binding // inferred from electronic annotation /// 5524 // ATP binding // inferred from electronic annotation /// 8026 // ATP-dependent helicase activity // inferred from electronic annotation /// 16787 // hydrolase activity // inferred from electronic annotation /// 4386 // helicase activity // inferred from electronic annotation	---	---	---	---	---	---	This probe set was annotated using the Matching Probes based pipeline to a UniGene identifier using 1 transcripts. // false // Matching Probes // A	AK096808(11)	AK096808 // Homo sapiens cDNA FLJ39489 fis, clone PROST2015457. // gb // 11 // ---	---
1559116_s_at	68.8	P	0.000732	8.6	A	0.432373	3	I	6e-05	1559116_s_at	CDNA clone IMAGE:3958310	Hs2.406889.1	gb:BG109846 /DB_XREF=gi:12603352 /DB_XREF=602279511F1 /CLONE=IMAGE:4367210 /TID=Hs2.406889.1 /CNT=7 /FEA=mRNA /TIER=ConsEnd /STK=0 /UG=Hs.406889 /UG_TITLE=Homo sapiens, clone IMAGE:3958310, mRNA	BG109846	Hs.406889	Hs.616796	March 2006 (NCBI Build 36.1)	chr1:109433176-109435004 (-) // 73.15 // p13.3 /// chr1_random:124985-126810 (-) // 72.82 //	---	---	---	---	---	---	---	---	---	---	---	---	---	---	---	---	---	---	---	---	---	---	---	---	---	This probe set was annotated using the Genome Target Overlap based pipeline to a UniGene identifier using 1 transcripts. // false // Genome Target Overlap // B	BC011043	BC011043 // Homo sapiens cDNA clone IMAGE:3958310, partial cds. // gb // 0 // chr1:109433411-109435003(-) /// BC011043 // Homo sapiens cDNA clone IMAGE:3958310, partial cds. // gb // 0 // chr1_random:125220-126809(-)	---
1559450_at	29.7	P	0.013184	0.4	A	0.828613	4.9	I	8.8e-05	1559450_at	N-acetylated alpha-linked acidic dipeptidase-like 2	Hs2.416922.1	gb:BC042961.1 /DB_XREF=gi:27695597 /TID=Hs2.416922.1 /CNT=7 /FEA=mRNA /TIER=ConsEnd /STK=0 /UG=Hs.416922 /UG_TITLE=Homo sapiens, clone IMAGE:5286225, mRNA /DEF=Homo sapiens, clone IMAGE:5286225, mRNA.	BC042961	Hs.416922	Hs.416922	March 2006 (NCBI Build 36.1)	chr3:176073276-176075596 (+) // 63.65 // q26.31	NAALADL2	chr3q26.31	full length	---	254827	Q658X9 /// Q6H9J7 /// Q6H9J8 /// Q6PG38	---	608806	NP_996898.1	NM_207015	---	---	---	---	---	---	6508 // proteolysis // inferred from electronic annotation	---	8233 // peptidase activity // inferred from electronic annotation	---	---	---	---	---	---	This probe set was annotated using the Matching Probes based pipeline to a UniGene identifier using 1 transcripts. // false // Matching Probes // A	BC042961(11)	BC042961 // Homo sapiens cDNA clone IMAGE:5286225. // gb // 11 // ---	---
1559524_at	85.3	P	0.000244	16.6	A	0.19458	2.2	I	2e-05	1559524_at	MRNA; cDNA DKFZp566N0924 (from clone DKFZp566N0924)	Hs2.376807.1	gb:BU846215 /DB_XREF=gi:24030920 /DB_XREF=AGENCOURT_10413214 /CLONE=IMAGE:6580212 /TID=Hs2.376807.1 /CNT=6 /FEA=mRNA /TIER=ConsEnd /STK=0 /UG=Hs.376807 /UG_TITLE=Homo sapiens mRNA; cDNA DKFZp566N0924 (from clone DKFZp566N0924)	BU846215	Hs.376807	Hs.638558	March 2006 (NCBI Build 36.1)	chr5:180203293-180204932 (-) // 39.64 // q35.3 /// chr5_random:8740-10388 (-) // 39.7 //	---	---	---	---	---	---	---	---	---	---	---	---	---	---	---	---	---	---	---	---	---	---	---	---	---	This probe set was annotated using the Matching Probes based pipeline to a UniGene identifier using 1 transcripts. // false // Matching Probes // A	AL833859(11)	AL833859 // Homo sapiens mRNA; cDNA DKFZp566N0924 (from clone DKFZp566N0924). // gb // 11 // ---	---
1559591_s_at	150.5	P	0.001953	26.6	M	0.056152	2	I	0.000114	1559591_s_at	choline dehydrogenase	Hs2.407814.1	gb:AA609488 /DB_XREF=gi:2457916 /DB_XREF=af14b07.s1 /CLONE=IMAGE:1031605 /TID=Hs2.407814.1 /CNT=5 /FEA=mRNA /TIER=ConsEnd /STK=0 /UG=Hs.407814 /UG_TITLE=Homo sapiens cDNA FLJ30840 fis, clone FEBRA2002442, highly similar to Homo sapiens partial mRNA for choline dehydrogenase.	AA609488	Hs.407814	Hs.126688	March 2006 (NCBI Build 36.1)	chr3:53825930-53828457 (-) // 89.63 // p21.1	CHDH	chr3p21.1	full length	---	55349	Q8NE62	EC:1.1.99.1	---	NP_060867.1	NM_018397	---	---	---	---	---	---	6066 // alcohol metabolism // inferred from electronic annotation /// 6118 // electron transport // inferred from electronic annotation	5739 // mitochondrion // inferred from electronic annotation	8812 // choline dehydrogenase activity // inferred from electronic annotation /// 50660 // FAD binding // inferred from electronic annotation /// 16491 // oxidoreductase activity // inferred from electronic annotation /// 16614 // oxidoreductase activity, acting on CH-OH group of donors // inferred from electronic annotation	Glycine, serine and threonine metabolism // KEGG	ec // MDL1_PRUDU // (O24243) (R)-mandelonitrile lyase 1 precursor (EC 4.1.2.10) (Hydroxynitrile lyase 1) ((R)-oxynitrilase 1) // 1.0E-174	---	IPR000172 // Glucose-methanol-choline oxidoreductase // 6.3E-103 /// IPR007867 // GMC oxidoreductase // 5.8E-74	---	---	This probe set was annotated using the Matching Probes based pipeline to a Entrez Gene identifier using 1 transcripts. // false // Matching Probes // A	AJ272267(11)	AK055402 // Homo sapiens cDNA FLJ30840 fis, clone FEBRA2002442, highly similar to Homo sapiens partial mRNA for choline dehydrogenase. // gb // 11 // --- /// AJ272267 // Homo sapiens partial mRNA for choline dehydrogenase (chdh gene). // gb // 11 // ---	---
1559722_at	14.8	P	0.030273	4	A	0.696289	2	I	7.8e-05	1559722_at	Chromosome 9 open reading frame 3	Hs2.434140.1	gb:BC042892.1 /DB_XREF=gi:27552805 /TID=Hs2.434140.1 /CNT=4 /FEA=mRNA /TIER=ConsEnd /STK=0 /UG=Hs.434140 /UG_TITLE=Homo sapiens, clone IMAGE:4830182, mRNA /DEF=Homo sapiens, clone IMAGE:4830182, mRNA.	BC042892	Hs.434140	Hs.434253	March 2006 (NCBI Build 36.1)	chr9:96674467-96677459 (+) // 92.95 // q22.32	C9orf3	chr9q22.32	full length	---	84909	Q6ZNY4 /// Q8N6M6	---	---	NP_116212.3	NM_032823	---	---	---	---	---	---	6508 // proteolysis // inferred from direct assay /// 6508 // proteolysis // inferred from electronic annotation	---	4177 // aminopeptidase activity // inferred from direct assay /// 4179 // membrane alanyl aminopeptidase activity // inferred from electronic annotation /// 8237 // metallopeptidase activity // inferred from direct assay /// 8270 // zinc ion binding // inferred from electronic annotation /// 46872 // metal ion binding // inferred from electronic annotation /// 4177 // aminopeptidase activity // i…	---	---	---	---	---	---	This probe set was annotated using the Matching Probes based pipeline to a UniGene identifier using 1 transcripts. // false // Matching Probes // A	BC042892(11)	BC042892 // Homo sapiens cDNA clone IMAGE:4830182. // gb // 11 // ---	---
1559739_at	32.4	P	0.00293	5.5	A	0.149658	2.3	I	8.8e-05	1559739_at	Choline phosphotransferase 1	Hs2.406852.1	gb:AK025141.1 /DB_XREF=gi:10437599 /TID=Hs2.406852.1 /CNT=4 /FEA=mRNA /TIER=ConsEnd /STK=0 /UG=Hs.406852 /UG_TITLE=Homo sapiens cDNA: FLJ21488 fis, clone COL05445. /DEF=Homo sapiens cDNA: FLJ21488 fis, clone COL05445.	AK025141	Hs.406852	Hs.293077	March 2006 (NCBI Build 36.1)	chr12:100634411-100637062 (+) // 46.35 // q23.2	CHPT1	chr12q	full length	---	56994	Q7Z7H0 /// Q7Z7H1 /// Q7Z7H2 /// Q8IWQ4 /// Q8IWQ5 /// Q8WUD6 /// Q8WYI4 /// Q9NRQ6 /// Q9NRQ7 /// Q9Y6M6	EC:2.7.8.2	---	NP_064629.2	NM_020244	---	---	---	---	---	---	1558 // regulation of cell growth // inferred from sequence or structural similarity /// 6657 // CDP-choline pathway // inferred from sequence or structural similarity /// 6663 // platelet activating factor biosynthesis // inferred from sequence or structural similarity /// 6656 // phosphatidylcholine biosynthesis // inferred from direct assay /// 6663 // platelet activating factor biosynthesis /…	5792 // microsome // inferred from sequence or structural similarity /// 16020 // membrane // inferred from sequence or structural similarity /// 5792 // microsome // non-traceable author statement /// 16020 // membrane // non-traceable author statement	4142 // diacylglycerol cholinephosphotransferase activity // inferred from sequence or structural similarity /// 19992 // diacylglycerol binding // inferred from sequence or structural similarity /// 4142 // diacylglycerol cholinephosphotransferase activity // inferred from expression pattern /// 4142 // diacylglycerol cholinephosphotransferase activity // inferred from electronic annotation /// …	Aminophosphonate metabolism // KEGG /// Glycerophospholipid metabolism // KEGG	---	---	---	---	---	This probe set was annotated using the Matching Probes based pipeline to a UniGene identifier using 1 transcripts. // false // Matching Probes // A	AK025141(11)	AK025141 // Homo sapiens cDNA: FLJ21488 fis, clone COL05445. // gb // 11 // ---	---
1559861_at	24	P	0.046143	3.2	A	0.633789	2.7	I	0.001201	1559861_at	Fructose-1,6-bisphosphatase 2	Hs2.434139.1	gb:BC042913.1 /DB_XREF=gi:27552829 /TID=Hs2.434139.1 /CNT=4 /FEA=mRNA /TIER=ConsEnd /STK=0 /UG=Hs.434139 /UG_TITLE=Homo sapiens, clone IMAGE:5478062, mRNA /DEF=Homo sapiens, clone IMAGE:5478062, mRNA.	BC042913	Hs.434139	Hs.61255	March 2006 (NCBI Build 36.1)	chr9:96361070-96370230 (+) // 55.52 // q22.32	FBP2	chr9q22.3	full length	---	8789	O00757	EC:3.1.3.11 /// EC:2.7.1.11	603027	NP_003828.2	NM_003837	---	---	---	---	---	---	5975 // carbohydrate metabolism // inferred from electronic annotation /// 6000 // fructose metabolism // traceable author statement /// 6094 // gluconeogenesis // inferred from electronic annotation	---	4331 // fructose-2,6-bisphosphate 2-phosphatase activity // traceable author statement /// 16787 // hydrolase activity // inferred from electronic annotation /// 42132 // fructose-bisphosphatase activity // inferred from electronic annotation /// 42578 // phosphoric ester hydrolase activity // inferred from electronic annotation	Glycolysis_and_Gluconeogenesis // GenMAPP /// Glycolysis / Gluconeogenesis // KEGG /// Pentose phosphate pathway // KEGG /// Fructose and mannose metabolism // KEGG /// Carbon fixation // KEGG /// Insulin signaling pathway // KEGG /// Glycolysis / Gluconeogenesis // KEGG /// Pentose phosphate pathway // KEGG /// Fructose and mannose metabolism // KEGG /// Galactose metabolism // KEGG /// Insulin …	---	---	---	---	---	This probe set was annotated using the Matching Probes based pipeline to a UniGene identifier using 2 transcripts. // false // Matching Probes // A	AK123066(11),BC042913(11)	AK123066 // Homo sapiens cDNA FLJ41071 fis, clone 3NB692003538. // gb // 11 // --- /// BC042913 // Homo sapiens, clone IMAGE:5478062, mRNA. // gb // 11 // --- /// BC073809 // Homo sapiens cDNA clone IMAGE:3510772, partial cds. // gb // 10 // ---	---
1559871_s_at	37.1	P	0.00293	2.5	A	0.696289	4.3	I	0.000189	1559871_s_at	L-threonine dehydrogenase	Hs2.385797.1	gb:BC038546.1 /DB_XREF=gi:23958948 /TID=Hs2.385797.1 /CNT=4 /FEA=mRNA /TIER=ConsEnd /STK=0 /UG=Hs.385797 /UG_TITLE=Homo sapiens, clone IMAGE:5225645, mRNA /DEF=Homo sapiens, clone IMAGE:5225645, mRNA.	BC038546	Hs.385797	Hs.583896	March 2006 (NCBI Build 36.1)	chr8:11240667-11242409 (-) // 57.64 // p23.1	TDH	chr8p23.1	full length	---	157739	Q8IZJ5 /// Q8IZJ6 /// Q96KT0 /// Q96KT1 /// Q96LV6	---	---	---	NR_001578	---	---	---	---	---	---	9225 // nucleotide-sugar metabolism // inferred from electronic annotation	---	3824 // catalytic activity // inferred from electronic annotation /// 51287 // NAD binding // inferred from electronic annotation	---	---	---	---	---	---	This probe set was annotated using the Matching Probes based pipeline to a UniGene identifier using 1 transcripts. // false // Matching Probes // A	BC038546(11)	BC038546 // Homo sapiens, clone IMAGE:5225645, mRNA. // gb // 11 // ---	---
1559901_s_at	40.7	P	0.000244	7.4	A	0.107178	3	I	0.00013	1559901_s_at	chromosome 21 open reading frame 34	Hs2.49015.1	gb:BM194465 /DB_XREF=gi:17653352 /DB_XREF=TCAAP2E5750 /CLONE=TCAAP5750 /TID=Hs2.49015.1 /CNT=4 /FEA=mRNA /TIER=ConsEnd /STK=0 /UG=Hs.49015 /UG_TITLE=Homo sapiens C21ORF34 (C21orf34) mRNA, partial cds, alternatively spliced	BM194465	Hs.49015	Hs.473394	March 2006 (NCBI Build 36.1)	chr21:16365311-16901413 (+) // 90.12 // q21.1	C21orf34	chr21q21.1	full length	ENSG00000174496	388815	Q8TDA7	---	---	NP_001005732.1 /// NP_001005733.1 /// NP_001005734.1	NM_001005732 /// NM_001005733 /// NM_001005734	---	---	---	---	---	---	---	---	---	---	---	---	---	---	---	This probe set was annotated using the Matching Probes based pipeline to a Entrez Gene identifier using 3 transcripts. // false // Matching Probes // A	NM_001005732(11),NM_001005733(11),NM_001005734(11)	ENSESTT00000078445 // --- // ensembl_est // 11 // --- /// NM_001005732 // Homo sapiens chromosome 21 open reading frame 34 (C21orf34), transcript variant 1, mRNA. // refseq // 11 // --- /// NM_001005734 // Homo sapiens chromosome 21 open reading frame 34 (C21orf34), transcript variant 3, mRNA. // refseq // 11 // --- /// NM_001005733 // Homo sapiens chromosome 21 open reading frame 34 (C21orf34), …	ENSESTT00000078444 // ensembl_est // 6 // Cross Hyb Matching Probes /// ENSESTT00000078446 // ensembl_est // 7 // Cross Hyb Matching Probes /// ENSESTT00000078447 // ensembl_est // 6 // Cross Hyb Matching Probes
1559949_at	56.6	P	0.000732	1	A	0.601074	5.7	I	3e-05	1559949_at	Trichorhinophalangeal syndrome I	Hs2.401226.1	gb:T56980 /DB_XREF=gi:658841 /DB_XREF=ya84a05.s2 /CLONE=IMAGE:68336 /TID=Hs2.401226.1 /CNT=4 /FEA=mRNA /TIER=ConsEnd /STK=0 /UG=Hs.401226 /UG_TITLE=Homo sapiens full length insert cDNA clone YA84A05	T56980	Hs.401226	Hs.253594	March 2006 (NCBI Build 36.1)	chr8:116656843-116657240 (-) // 74.71 // q23.3	TRPS1	chr8q24.12	full length	---	7227	Q9UHF7	---	190350 /// 190351 /// 604386	NP_054831.2	NM_014112	---	---	---	---	---	---	1501 // skeletal development // traceable author statement /// 6350 // transcription // inferred from electronic annotation /// 6355 // regulation of transcription, DNA-dependent // inferred from electronic annotation /// 6366 // transcription from RNA polymerase II promoter // traceable author statement /// 6607 // NLS-bearing substrate import into nucleus // traceable author statement	5634 // nucleus // inferred from electronic annotation	3700 // transcription factor activity // traceable author statement /// 8270 // zinc ion binding // traceable author statement /// 43565 // sequence-specific DNA binding // inferred from electronic annotation /// 46872 // metal ion binding // inferred from electronic annotation /// 3676 // nucleic acid binding // inferred from electronic annotation /// 3677 // DNA binding // inferred from electro…	---	---	---	---	---	---	This probe set was annotated using the Matching Probes based pipeline to a UniGene identifier using 1 transcripts. // false // Matching Probes // A	AF147313(10)	AF147313 // Homo sapiens full length insert cDNA clone YA84A05. // gb // 10 // ---	---
1559950_at	19.8	P	0.005859	4.1	A	0.533936	2.2	I	0.001651	1559950_at	family with sequence similarity 66, member C /// family with sequence similarity 66, member E /// hypothetical protein LOC647351	Hs2.429718.1	gb:AI140607 /DB_XREF=gi:3648064 /DB_XREF=qe05f05.x1 /CLONE=IMAGE:1738113 /TID=Hs2.429718.1 /CNT=4 /FEA=mRNA /TIER=ConsEnd /STK=0 /UG=Hs.429718 /UG_TITLE=Homo sapiens beta-defensin 109 (DEFB109) pseudogene mRNA, partial sequence	AI140607	Hs.429718	Hs.512257	March 2006 (NCBI Build 36.1)	chr8:12040543-12046132 (+) // 89.22 // p23.1	FAM66C /// FAM66E /// LOC647351	chr12p13.31 /// chr8p23.1	---	---	440078 /// 441342 /// 647351	---	---	---	XP_499105.2 /// XP_947899.1	XM_499105 /// XM_942806	---	---	---	---	---	---	---	---	---	---	---	---	---	---	---	This probe set was annotated using the Genome Target Overlap based pipeline to a Entrez Gene identifier using 3 transcripts. // true // Genome Target Overlap // B	ENSESTT00000047984,ENSESTT00000093860,GENSCAN00000018414,ENSESTT00000093855,XM_499105,ENSESTT00000047985,XM_942806,ENSESTT00000093858,ENSESTT00000047980,ENSESTT00000093857,ENSESTT00000093856,BC048994	ENSESTT00000047984 // --- // ensembl_est // 9 // --- /// ENSESTT00000093856 // --- // ensembl_est // 11 // --- /// ENSESTT00000093860 // --- // ensembl_est // 9 // ---	ENSESTT00000047955 // ensembl_est // 9 // Negative Strand Matching Probes /// NM_001037380 // refseq // 9 // Negative Strand Matching Probes /// ENST00000382656 // ensembl_transcript // 9 // Negative Strand Matching Probes /// ENST00000382575 // ensembl_transcript // 9 // Negative Strand Matching Probes /// ENST00000382202 // ensembl_transcript // 11 // Negative Strand Matching Probes /// ENST000…
1559952_x_at	20.8	P	0.008057	2	A	0.334473	3.1	I	0.000307	1559952_x_at	family with sequence similarity 66, member C /// family with sequence similarity 66, member E /// hypothetical protein LOC647351	Hs2.429718.1	gb:AI140607 /DB_XREF=gi:3648064 /DB_XREF=qe05f05.x1 /CLONE=IMAGE:1738113 /TID=Hs2.429718.1 /CNT=4 /FEA=mRNA /TIER=ConsEnd /STK=0 /UG=Hs.429718 /UG_TITLE=Homo sapiens beta-defensin 109 (DEFB109) pseudogene mRNA, partial sequence	AI140607	Hs.429718	Hs.512257	March 2006 (NCBI Build 36.1)	chr8:12040543-12046132 (+) // 89.22 // p23.1	FAM66C /// FAM66E /// LOC647351	chr12p13.31 /// chr8p23.1	---	---	440078 /// 441342 /// 647351	---	---	---	XP_499105.2 /// XP_947899.1	XM_499105 /// XM_942806	---	---	---	---	---	---	---	---	---	---	---	---	---	---	---	This probe set was annotated using the Genome Target Overlap based pipeline to a Entrez Gene identifier using 3 transcripts. // true // Genome Target Overlap // B	ENSESTT00000047984,ENSESTT00000093860,GENSCAN00000018414,ENSESTT00000093855,XM_499105,ENSESTT00000047985,XM_942806,ENSESTT00000093858,ENSESTT00000047980,ENSESTT00000093857,ENSESTT00000093856,BC048994	ENSESTT00000093856 // --- // ensembl_est // 10 // ---	ENSESTT00000047984 // ensembl_est // 6 // Cross Hyb Matching Probes /// ENSESTT00000093855 // ensembl_est // 3 // Cross Hyb Matching Probes /// ENSESTT00000093857 // ensembl_est // 3 // Cross Hyb Matching Probes /// ENSESTT00000093858 // ensembl_est // 3 // Cross Hyb Matching Probes /// ENSESTT00000093860 // ensembl_est // 8 // Cross Hyb Matching Probes /// BC034777 // gb // 2 // Cross Hyb Matchi…
1559976_at	26.9	P	0.030273	4.4	A	0.601074	2.2	I	0.001336	1559976_at	Heme binding protein 1	Hs2.375758.1	gb:BG256635 /DB_XREF=gi:12766451 /DB_XREF=602370814F1 /CLONE=IMAGE:4479098 /TID=Hs2.375758.1 /CNT=6 /FEA=mRNA /TIER=ConsEnd /STK=0 /UG=Hs.375758 /UG_TITLE=Homo sapiens cDNA FLJ25226 fis, clone STM01145.	BG256635	Hs.375758	Hs.294133	March 2006 (NCBI Build 36.1)	chr12:13024830-13027800 (+) // 70.73 // p13.1	HEBP1	chr12p13.1	full length	---	50865	Q6ZMM7 /// Q9NRV9	---	605826	NP_057071.2	NM_015987	---	---	---	---	---	---	---	---	---	---	---	---	---	---	---	This probe set was annotated using the Genome Target Overlap based pipeline to a UniGene identifier using 1 transcripts. // false // Genome Target Overlap // B	BC042978	ENSESTT00000058307 // --- // ensembl_est // 0 // chr12:13024045-13028370(+) /// BC042978 // Homo sapiens cDNA clone IMAGE:5295478. // gb // 0 // chr12:13024045-13028843(+)	AK057955 // gb // 8 // Cross Hyb Matching Probes
1560089_at	56.1	P	0.010742	11.7	A	0.219482	2.3	I	0.000438	1560089_at	hypothetical protein LOC286208	Hs2.282885.1	gb:AL833509.1 /DB_XREF=gi:21734153 /TID=Hs2.282885.1 /CNT=4 /FEA=mRNA /TIER=ConsEnd /STK=0 /UG=Hs.282885 /UG_TITLE=Homo sapiens mRNA; cDNA DKFZp686D0737 (from clone DKFZp686D0737) /DEF=Homo sapiens mRNA; cDNA DKFZp686D0737 (from clone DKFZp686D0737).	AL833509	Hs.282885	Hs.533252	March 2006 (NCBI Build 36.1)	chr9:129913416-129920793 (-) // 36.21 // q34.11	LOC286208	chr9q34.11	---	---	286208	---	---	---	XP_379668.1 /// XP_939594.1 /// XP_950839.1 /// XP_950840.1	XM_379668 /// XM_934501 /// XM_945746 /// XM_945747	---	---	---	---	---	---	---	---	---	---	---	---	---	---	---	This probe set was annotated using the Matching Probes based pipeline to a Entrez Gene identifier using 4 transcripts. // false // Matching Probes // A	XM_379668(10),XM_934501(9),XM_945746(10),XM_945747(9)	XM_379668 // PREDICTED: Homo sapiens hypothetical protein LOC286208, transcript variant 1 (LOC286208), mRNA. // refseq // 10 // --- /// XM_934501 // PREDICTED: Homo sapiens hypothetical protein LOC286208, transcript variant 2 (LOC286208), mRNA. // refseq // 9 // --- /// XM_945746 // PREDICTED: Homo sapiens hypothetical protein LOC286208, transcript variant 3 (LOC286208), mRNA. // refseq // 10 // …	---
1560172_at	11.9	P	0.046143	0.3	A	0.976074	4.8	I	0.000552	1560172_at	Integrator complex subunit 10	Hs2.418335.1	gb:AK092931.1 /DB_XREF=gi:21751642 /TID=Hs2.418335.1 /CNT=4 /FEA=mRNA /TIER=ConsEnd /STK=0 /UG=Hs.418335 /UG_TITLE=Homo sapiens cDNA FLJ35612 fis, clone SPLEN2010146. /DEF=Homo sapiens cDNA FLJ35612 fis, clone SPLEN2010146.	AK092931	Hs.418335	Hs.512627	March 2006 (NCBI Build 36.1)	chr8:19722704-19726283 (+) // 56.07 // p21.3	INTS10	chr8p21.3	full length	---	55174	Q9NVR2	---	---	NP_060612.2	NM_018142	---	---	---	---	---	---	---	---	---	---	---	---	---	---	---	This probe set was annotated using the Matching Probes based pipeline to a UniGene identifier using 1 transcripts. // false // Matching Probes // A	AK092931(11)	AK092931 // Homo sapiens cDNA FLJ35612 fis, clone SPLEN2010146. // gb // 11 // ---	---
1560240_at	336.9	P	0.000244	70.2	P	0.000244	2.3	I	2e-05	1560240_at	CDNA clone IMAGE:5418341	Hs2.385784.1	gb:BE622247 /DB_XREF=gi:9893187 /DB_XREF=601441021F1 /CLONE=IMAGE:3916108 /TID=Hs2.385784.1 /CNT=4 /FEA=mRNA /TIER=ConsEnd /STK=0 /UG=Hs.385784 /UG_TITLE=Homo sapiens, clone IMAGE:5418341, mRNA	BE622247	Hs.385784	Hs.385784	March 2006 (NCBI Build 36.1)	chr2:75020609-75023529 (+) // 92.92 // p13.1	---	---	---	---	---	---	---	---	---	---	---	---	---	---	---	---	---	---	---	---	---	---	---	---	---	This probe set was annotated using the Matching Probes based pipeline to a UniGene identifier using 1 transcripts. // false // Matching Probes // A	BC038580(11)	BC038580 // Homo sapiens cDNA clone IMAGE:5418341, partial cds. // gb // 11 // ---	---
1560260_at	22.7	P	0.005859	0.9	A	0.633789	3.9	I	0.000167	1560260_at	hypothetical protein LOC285593	Hs2.127996.1	gb:BC037875.1 /DB_XREF=gi:23138728 /TID=Hs2.127996.1 /CNT=4 /FEA=mRNA /TIER=ConsEnd /STK=0 /UG=Hs.127996 /UG_TITLE=Homo sapiens, clone IMAGE:5273432, mRNA /DEF=Homo sapiens, clone IMAGE:5273432, mRNA.	BC037875	Hs.127996	Hs.409730	March 2006 (NCBI Build 36.1)	chr5:172939927-172941213 (+) // 34.59 // q35.2	LOC285593	chr5q35.2	---	---	285593	---	---	---	---	---	---	---	---	---	---	---	---	---	---	---	---	---	---	---	---	This probe set was annotated using the Matching Probes based pipeline to a Entrez Gene identifier using 1 transcripts. // false // Matching Probes // A	BC037875(11)	BC037875 // Homo sapiens hypothetical protein LOC285593, mRNA (cDNA clone IMAGE:5273432). // gb // 11 // ---	---
1560469_at	14.1	P	0.008057	0.1	A	0.962402	6.5	I	0.000241	1560469_at	nuclear receptor subfamily 5, group A, member 2	Hs2.385611.1	gb:BC027893.1 /DB_XREF=gi:23272619 /TID=Hs2.385611.1 /CNT=3 /FEA=mRNA /TIER=ConsEnd /STK=0 /UG=Hs.385611 /UG_TITLE=Homo sapiens, clone IMAGE:5224714, mRNA /DEF=Homo sapiens, clone IMAGE:5224714, mRNA.	BC027893	Hs.385611	Hs.33446	March 2006 (NCBI Build 36.1)	chr1:198263410-198280285 (+) // 89.66 // q32.1	NR5A2	chr1q32.1	full length	ENSG00000116833	2494	O00482 /// Q9UEC0 /// Q9Y5V6	---	604453	NP_003813.1 /// NP_995582.1	NM_003822 /// NM_205860	---	---	---	---	---	---	6350 // transcription // inferred from electronic annotation /// 6355 // regulation of transcription, DNA-dependent // inferred from electronic annotation /// 6366 // transcription from RNA polymerase II promoter // traceable author statement /// 9653 // morphogenesis // traceable author statement /// 9790 // embryonic development // traceable author statement /// 42592 // homeostasis // non-trac…	5634 // nucleus // inferred from electronic annotation /// 5634 // nucleus // traceable author statement	3700 // transcription factor activity // inferred from electronic annotation /// 3705 // RNA polymerase II transcription factor activity, enhancer binding // traceable author statement /// 3707 // steroid hormone receptor activity // inferred from electronic annotation /// 4872 // receptor activity // inferred from electronic annotation /// 4879 // ligand-dependent nuclear receptor activity // in…	Nuclear_Receptors // GenMAPP /// Nuclear_Receptors // GenMAPP /// Nuclear_Receptors // GenMAPP	---	---	---	---	---	This probe set was annotated using the Matching Probes based pipeline to a Entrez Gene identifier using 1 transcripts. // false // Matching Probes // A	BC027893(11)	BC027893 // Homo sapiens nuclear receptor subfamily 5, group A, member 2, mRNA (cDNA clone IMAGE:5224714), partial cds. // gb // 11 // --- /// ENST00000367358 // cdna:known chromosome:NCBI36:1:198263408:198280286:1 gene:ENSG00000116833 // ensembl_transcript // 11 // ---	---
1560661_x_at	67.2	P	0.00293	10.1	A	0.067627	2.2	I	7.8e-05	1560661_x_at	KIAA1641	Hs2.141742.1	gb:AL832439.1 /DB_XREF=gi:21733004 /TID=Hs2.141742.1 /CNT=4 /FEA=mRNA /TIER=ConsEnd /STK=0 /UG=Hs.141742 /UG_TITLE=Homo sapiens mRNA; cDNA DKFZp762C074 (from clone DKFZp762C074) /DEF=Homo sapiens mRNA; cDNA DKFZp762C074 (from clone DKFZp762C074).	AL832439	Hs.141742	---	March 2006 (NCBI Build 36.1)	---	KIAA1641	chr2q11.2	---	---	57730	---	---	---	NP_066021.1	NM_020970	---	---	---	---	---	---	---	---	---	---	---	---	---	---	---	This probe set was annotated using the Matching Probes based pipeline to a Entrez Gene identifier using 1 transcripts. // false // Matching Probes // A	XM_944061(11)	XM_944061 // PREDICTED: Homo sapiens KIAA1641, transcript variant 7 (KIAA1641), mRNA. // refseq // 11 // ---	AK128218 // gb // 7 // Cross Hyb Matching Probes
1560803_at	26.8	P	0.000244	6.6	P	0.035645	2.1	I	0.000389	1560803_at	dynein, axonemal, heavy polypeptide 3	Hs2.406931.1	gb:BC019878.1 /DB_XREF=gi:18043787 /TID=Hs2.406931.1 /CNT=3 /FEA=mRNA /TIER=ConsEnd /STK=0 /UG=Hs.406931 /UG_TITLE=Homo sapiens, clone IMAGE:3864164, mRNA, partial cds /DEF=Homo sapiens, clone IMAGE:3864164, mRNA, partial cds.	BC019878	Hs.406931	Hs.526500	March 2006 (NCBI Build 36.1)	chr16:20937997-20956805 (-) // 80.63 // p12.2	DNAH3	chr16p12.2	full length	---	55567	O00437 /// Q3C0H2 /// Q8TD57 /// Q8WUP9 /// Q9H5D3 /// Q9UEM5 /// Q9UG35	---	603334	NP_060009.1	NM_017539	---	---	---	---	---	---	1539 // ciliary or flagellar motility // non-traceable author statement /// 7018 // microtubule-based movement // inferred from electronic annotation	5858 // axonemal dynein complex // non-traceable author statement /// 30286 // dynein complex // inferred from electronic annotation	3777 // microtubule motor activity // inferred from electronic annotation /// 3777 // microtubule motor activity // non-traceable author statement /// 5524 // ATP binding // inferred from electronic annotation /// 16887 // ATPase activity // inferred from electronic annotation	---	---	---	---	---	---	This probe set was annotated using the Matching Probes based pipeline to a Entrez Gene identifier using 1 transcripts. // false // Matching Probes // A	BC019878(11)	BC019878 // Homo sapiens dynein, axonemal, heavy polypeptide 3, mRNA (cDNA clone IMAGE:3864164), partial cds. // gb // 11 // ---	AK125907 // gb // 8 // Cross Hyb Matching Probes /// NM_017539 // refseq // 8 // Cross Hyb Matching Probes /// ENST00000261383 // ensembl_transcript // 8 // Cross Hyb Matching Probes
1561048_at	104.4	P	0.00293	19.7	P	0.010742	2.2	I	5.2e-05	1561048_at	arginyl-tRNA synthetase-like	Hs2.429701.1	gb:AF143874.1 /DB_XREF=gi:4895016 /TID=Hs2.429701.1 /CNT=2 /FEA=mRNA /TIER=ConsEnd /STK=2 /UG=Hs.429701 /UG_TITLE=Homo sapiens clone IMAGE:113206 mRNA sequence /DEF=Homo sapiens clone IMAGE:113206 mRNA sequence.	AF143874	Hs.429701	Hs.485910	March 2006 (NCBI Build 36.1)	chr6:88330601-88356392 (-) // 76.2 // q15	RARSL	chr6q16.1	full length	---	57038	Q8TBM0 /// Q96FU5 /// Q9H8K8	---	---	NP_064716.1	NM_020320	---	---	---	---	---	---	6412 // protein biosynthesis // inferred from electronic annotation /// 6420 // arginyl-tRNA aminoacylation // inferred from electronic annotation /// 6418 // tRNA aminoacylation for protein translation // inferred from electronic annotation	---	4814 // arginine-tRNA ligase activity // inferred from electronic annotation /// 5524 // ATP binding // inferred from electronic annotation /// 4812 // aminoacyl-tRNA ligase activity // inferred from electronic annotation	---	---	---	---	---	---	This probe set was annotated using the Matching Probes based pipeline to a Entrez Gene identifier using 2 transcripts. // false // Matching Probes // A	AF143874(11),BC105784(10)	ENSESTT00000063338 // --- // ensembl_est // 10 // --- /// ENSESTT00000063339 // --- // ensembl_est // 10 // --- /// ENSESTT00000063340 // --- // ensembl_est // 10 // --- /// AF143874 // Homo sapiens clone IMAGE:113206 mRNA sequence. // gb // 11 // --- /// BC105784 // Homo sapiens cDNA clone IMAGE:4685309. // gb // 10 // ---	---
1561059_a_at	11.4	P	0.023926	1.2	A	0.753906	3.5	I	0.001486	1561059_a_at	hypothetical protein LOC152024	Hs2.385606.1	gb:BC033355.1 /DB_XREF=gi:23272654 /TID=Hs2.385606.1 /CNT=4 /FEA=mRNA /TIER=ConsEnd /STK=1 /UG=Hs.385606 /UG_TITLE=Homo sapiens, clone IMAGE:4829078, mRNA /DEF=Homo sapiens, clone IMAGE:4829078, mRNA.	BC033355	Hs.385606	Hs.385606	March 2006 (NCBI Build 36.1)	chr3:24116468-24119733 (-) // 72.23 // p24.2	LOC152024	chr3p24.2	---	---	152024	---	---	---	XP_379183.2 /// XP_949523.1	XM_379183 /// XM_944430	---	---	---	---	---	---	---	---	---	---	---	---	---	---	---	This probe set was annotated using the Matching Probes based pipeline to a Entrez Gene identifier using 1 transcripts. // false // Matching Probes // A	BC033355(11)	BC033355 // Homo sapiens cDNA clone IMAGE:4829078. // gb // 11 // ---	XM_944430 // refseq // 5 // Cross Hyb Matching Probes /// XM_379183 // refseq // 5 // Cross Hyb Matching Probes
1561166_a_at	11.5	P	0.010742	0.4	A	0.567627	4.6	I	0.000552	1561166_a_at	Forkhead box P1	Hs2.302213.1	gb:T52172 /DB_XREF=gi:654032 /DB_XREF=yb22d01.s1 /CLONE=IMAGE:71905 /TID=Hs2.302213.1 /CNT=3 /FEA=mRNA /TIER=ConsEnd /STK=1 /UG=Hs.302213 /UG_TITLE=Homo sapiens full length insert cDNA clone YB22D01	T52172	Hs.302213	Hs.431498	March 2006 (NCBI Build 36.1)	chr3:71395759-71396111 (-) // 60.99 // p14.1	FOXP1	chr3p14.1	full length	---	27086	Q548T7 /// Q6IAJ1 /// Q8IXF4 /// Q8N2P0 /// Q8NAN6 /// Q8TEA2 /// Q9BSG9 /// Q9H334	---	605515	NP_001012523.1 /// NP_116071.2	NM_001012505 /// NM_032682	---	---	---	---	---	---	6350 // transcription // inferred from electronic annotation /// 6355 // regulation of transcription, DNA-dependent // inferred from electronic annotation	5634 // nucleus // inferred from electronic annotation	3676 // nucleic acid binding // inferred from electronic annotation /// 3700 // transcription factor activity // inferred from electronic annotation /// 8270 // zinc ion binding // inferred from electronic annotation /// 43565 // sequence-specific DNA binding // inferred from electronic annotation /// 46872 // metal ion binding // inferred from electronic annotation /// 3677 // DNA binding // inf…	---	---	---	---	---	---	This probe set was annotated using the Matching Probes based pipeline to a UniGene identifier using 1 transcripts. // false // Matching Probes // A	AF147324(11)	AF147324 // Homo sapiens full length insert cDNA clone YB22D01. // gb // 11 // ---	---
1561396_at	42.1	P	0.00415	4.8	A	0.303711	2.8	I	0.000618	1561396_at	EPH receptor A6	Hs2.256916.1	gb:AK092565.1 /DB_XREF=gi:21751187 /TID=Hs2.256916.1 /CNT=2 /FEA=mRNA /TIER=ConsEnd /STK=1 /LL=203806 /UG_GENE=LOC203806 /UG=Hs.256916 /UG_TITLE=hypothetical protein LOC203806 /DEF=Homo sapiens cDNA FLJ35246 fis, clone PROST2003324, highly similar to EPHRIN TYPE-A RECEPTOR 6 PRECURSOR (EC 2.7.1.112).	AK092565	Hs.256916	Hs.292059	March 2006 (NCBI Build 36.1)	chr3:98016119-98446233 (+) // 98.44 // q11.2	EPHA6	chr3q11.2	full length	---	285220	Q6UWM0 /// Q9UF33	---	---	XP_114973.5 /// XP_496653.1 /// XP_936685.1 /// XP_936692.1 /// XP_941810.1 /// XP_942511.1 /// XP_948019.1 /// XP_948024.1	XM_114973 /// XM_496653 /// XM_931592 /// XM_931599 /// XM_936717 /// XM_937418 /// XM_942926 /// XM_942931	---	---	---	---	---	---	6468 // protein amino acid phosphorylation // inferred from electronic annotation /// 7169 // transmembrane receptor protein tyrosine kinase signaling pathway // inferred from electronic annotation	16020 // membrane // inferred from electronic annotation /// 16021 // integral to membrane // inferred from electronic annotation	166 // nucleotide binding // inferred from electronic annotation /// 4713 // protein-tyrosine kinase activity // inferred from electronic annotation /// 4872 // receptor activity // inferred from electronic annotation /// 5003 // ephrin receptor activity // inferred from electronic annotation /// 5524 // ATP binding // inferred from electronic annotation /// 16740 // transferase activity // infer…	---	---	---	---	---	---	This probe set was annotated using the Matching Probes based pipeline to a Entrez Gene identifier using 2 transcripts. // false // Matching Probes // A	XM_114973(11),XM_937418(11)	XM_937418 // PREDICTED: Homo sapiens EPH receptor A6 (EPHA6), mRNA. // refseq // 11 // --- /// XM_114973 // PREDICTED: Homo sapiens EPH receptor A6 (EPHA6), mRNA. // refseq // 11 // ---	GENSCAN00000000403 // ensembl_prediction // 8 // Cross Hyb Matching Probes
1561639_at	20.6	P	0.023926	6.2	A	0.334473	2.3	I	0.001336	1561639_at	EF-hand calcium binding protein 1	Hs2.384149.1	gb:AF147406.1 /DB_XREF=gi:4761757 /TID=Hs2.384149.1 /CNT=2 /FEA=mRNA /TIER=ConsEnd /STK=1 /UG=Hs.384149 /UG_TITLE=Homo sapiens full length insert cDNA clone YP51C12 /DEF=Homo sapiens full length insert cDNA clone YP51C12.	AF147406	Hs.384149	Hs.560892	March 2006 (NCBI Build 36.1)	chr8:92029913-92030460 (+) // 62.37 // q21.3	EFCBP1	chr8q21.3	full length	---	64168	Q6NUS7 /// Q8N987 /// Q96AZ7 /// Q9HBW8	---	---	NP_071746.1	NM_022351	---	---	---	---	---	---	17000 // antibiotic biosynthesis // inferred from electronic annotation	5737 // cytoplasm // inferred from electronic annotation	16491 // oxidoreductase activity // inferred from electronic annotation /// 5509 // calcium ion binding // inferred from electronic annotation	---	---	---	---	---	---	This probe set was annotated using the Matching Probes based pipeline to a UniGene identifier using 1 transcripts. // false // Matching Probes // A	AF147406(11)	AF147406 // Homo sapiens full length insert cDNA clone YP51C12. // gb // 11 // ---	---
1561666_a_at	136.2	P	0.000244	17.5	A	0.080566	3.3	I	2e-05	1561666_a_at	KIAA1908 protein	Hs2.351443.2	gb:BC036405.1 /DB_XREF=gi:22137649 /TID=Hs2.351443.2 /CNT=1 /FEA=mRNA /TIER=ConsEnd /STK=1 /LL=114796 /UG_GENE=KIAA1908 /UG=Hs.351443 /UG_TITLE=KIAA1908 protein /DEF=Homo sapiens, clone IMAGE:5265716, mRNA, partial cds.	BC036405	Hs.351443	Hs.436146	March 2006 (NCBI Build 36.1)	chr7:1576429-1595775 (+) // 51.1 // p22.3	KIAA1908	chr7p22.3	---	ENSG00000205972	114796	Q8NAR8 /// Q8NBC0 /// Q96PY0	---	---	---	---	---	---	---	---	---	---	---	---	---	---	---	---	---	---	---	This probe set was annotated using the Matching Probes based pipeline to a Entrez Gene identifier using 2 transcripts. // false // Matching Probes // A	AB067495(11),BC036405(11)	AB067495 // Homo sapiens mRNA for KIAA1908 protein, partial cds. // gb // 11 // --- /// BC036405 // Homo sapiens cDNA clone IMAGE:5265716. // gb // 11 // --- /// ENST00000382529 // cdna:known chromosome:NCBI36:7:1576257:1595785:1 gene:ENSG00000205972 // ensembl_transcript // 11 // ---	---
1561849_at	13.5	P	0.018555	0.6	A	0.962402	4.8	I	0.000273	1561849_at	polycystic kidney disease 1-like 2	Hs2.348316.3	gb:BC014120.1 /DB_XREF=gi:15559510 /TID=Hs2.348316.3 /CNT=5 /FEA=mRNA /TIER=ConsEnd /STK=0 /LL=114780 /UG_GENE=KIAA1879 /UG=Hs.348316 /UG_TITLE=KIAA1879 protein /DEF=Homo sapiens, clone IMAGE:4550356, mRNA, partial cds.	BC014120	Hs.348316	Hs.413525	March 2006 (NCBI Build 36.1)	chr16:79714136-79732606 (-) // 90.7 // q23.2	PKD1L2	chr16q23.2	full length	---	114780	Q6AI51 /// Q6UEE1 /// Q6ZN46 /// Q6ZSP2 /// Q7Z442 /// Q8N1H9 /// Q96CL2 /// Q96CM9	---	607894	NP_443124.2 /// NP_877417.1	NM_052892 /// NM_182740	---	---	---	---	---	---	7218 // neuropeptide signaling pathway // inferred from electronic annotation /// 6812 // cation transport // inferred from electronic annotation	16020 // membrane // inferred from electronic annotation /// 16021 // integral to membrane // inferred from electronic annotation	5529 // sugar binding // inferred from electronic annotation /// 5261 // cation channel activity // inferred from electronic annotation /// 5509 // calcium ion binding // inferred from electronic annotation	---	---	---	---	---	---	This probe set was annotated using the Matching Probes based pipeline to a Entrez Gene identifier using 1 transcripts. // false // Matching Probes // A	BC014120(10)	BC014120 // Homo sapiens polycystic kidney disease 1-like 2, mRNA (cDNA clone IMAGE:4550356), partial cds. // gb // 10 // ---	---
1561973_at	15.4	P	0.023926	1.2	A	0.559082	3.1	I	4e-05	1561973_at	SWI/SNF related, matrix associated, actin dependent regulator of chromatin, subfamily c, member 2	Hs2.376911.1	gb:AL833124.1 /DB_XREF=gi:21733745 /TID=Hs2.376911.1 /CNT=3 /FEA=mRNA /TIER=ConsEnd /STK=0 /UG=Hs.376911 /UG_TITLE=Homo sapiens mRNA; cDNA DKFZp313D0632 (from clone DKFZp313D0632) /DEF=Homo sapiens mRNA; cDNA DKFZp313D0632 (from clone DKFZp313D0632).	AL833124	Hs.376911	Hs.236030	March 2006 (NCBI Build 36.1)	chr12:54863399-54869534 (-) // 65.91 // q13.2	SMARCC2	chr12q13-q14	full length	---	6601	Q59G16 /// Q59GV3 /// Q658P9 /// Q8TAQ2	---	601734	NP_003066.2 /// NP_620706.1	NM_003075 /// NM_139067	---	---	---	---	---	---	6333 // chromatin assembly or disassembly // inferred from electronic annotation /// 6338 // chromatin remodeling // inferred from direct assay /// 6357 // regulation of transcription from RNA polymerase II promoter // traceable author statement /// 45892 // negative regulation of transcription, DNA-dependent // inferred from direct assay /// 45893 // positive regulation of transcription, DNA-dep…	785 // chromatin // inferred from electronic annotation /// 5634 // nucleus // inferred from electronic annotation /// 16514 // SWI/SNF complex // inferred from direct assay /// 17053 // transcriptional repressor complex // inferred from physical interaction /// 5654 // nucleoplasm // traceable author statement	3677 // DNA binding // inferred from electronic annotation /// 3682 // chromatin binding // inferred from electronic annotation /// 3713 // transcription coactivator activity // traceable author statement /// 5515 // protein binding // inferred from physical interaction	---	---	---	---	---	---	This probe set was annotated using the Matching Probes based pipeline to a UniGene identifier using 1 transcripts. // false // Matching Probes // A	AL833124(11)	AL833124 // Homo sapiens mRNA; cDNA DKFZp313D0632 (from clone DKFZp313D0632). // gb // 11 // ---	---
1562031_at	34	P	0.010742	4.5	A	0.171387	2.2	I	0.000774	1562031_at	Janus kinase 2 (a protein tyrosine kinase)	Hs2.438487.1	gb:BC043187.1 /DB_XREF=gi:27693252 /TID=Hs2.438487.1 /CNT=3 /FEA=mRNA /TIER=ConsEnd /STK=0 /UG=Hs.438487 /UG_TITLE=Homo sapiens, clone IMAGE:5288207, mRNA /DEF=Homo sapiens, clone IMAGE:5288207, mRNA.	BC043187	Hs.438487	Hs.591081	March 2006 (NCBI Build 36.1)	chr9:5055804-5058158 (+) // 78.36 // p24.1	JAK2	chr9p24	full length	---	3717	O60674 /// Q6ZQX2 /// Q8IXP2	EC:2.7.1.112	147796 /// 187950 /// 254450 /// 263300	NP_004963.1	NM_004972	---	---	---	---	---	---	74 // regulation of progression through cell cycle // traceable author statement /// 6468 // protein amino acid phosphorylation // inferred from electronic annotation /// 6468 // protein amino acid phosphorylation // traceable author statement /// 6928 // cell motility // traceable author statement /// 7242 // intracellular signaling cascade // traceable author statement /// 7259 // JAK-STAT casc…	5856 // cytoskeleton // inferred from electronic annotation	166 // nucleotide binding // inferred from electronic annotation /// 4713 // protein-tyrosine kinase activity // inferred from electronic annotation /// 4713 // protein-tyrosine kinase activity // traceable author statement /// 4718 // Janus kinase activity // inferred from electronic annotation /// 5102 // receptor binding // inferred from physical interaction /// 5524 // ATP binding // inferred…	---	---	---	---	---	---	This probe set was annotated using the Matching Probes based pipeline to a Entrez Gene identifier using 1 transcripts. // false // Matching Probes // A	BC043187(11)	BC043187 // Homo sapiens Janus kinase 2 (a protein tyrosine kinase), mRNA (cDNA clone IMAGE:5288207). // gb // 11 // ---	---
1562058_at	13.8	P	0.018555	1.9	A	0.366211	2.8	I	0.000114	1562058_at	CDNA FLJ37414 fis, clone BRAWH1000157	Hs2.333744.1	gb:BG208091 /DB_XREF=gi:13729778 /DB_XREF=RST27581 /TID=Hs2.333744.1 /CNT=3 /FEA=mRNA /TIER=ConsEnd /STK=0 /UG=Hs.333744 /UG_TITLE=Homo sapiens cDNA FLJ37414 fis, clone BRAWH1000157.	BG208091	Hs.333744	Hs.129111	March 2006 (NCBI Build 36.1)	chr12:23008772-23102052 (+) // 45.02 // p12.1	---	---	---	---	---	---	---	---	---	---	---	---	---	---	---	---	---	---	---	---	---	---	---	---	---	This probe set was annotated using the Matching Probes based pipeline to a UniGene identifier using 1 transcripts. // false // Matching Probes // A	AK094733(11)	AK094733 // Homo sapiens cDNA FLJ37414 fis, clone BRAWH1000157. // gb // 11 // ---	---
1562169_at	55.3	P	0.000244	2.8	A	0.334473	4.3	I	2.3e-05	1562169_at	MRNA full length insert cDNA clone EUROIMAGE 131775	Hs2.383921.1	gb:AL109688.1 /DB_XREF=gi:5689786 /TID=Hs2.383921.1 /CNT=3 /FEA=mRNA /TIER=ConsEnd /STK=0 /UG=Hs.383921 /UG_TITLE=Homo sapiens mRNA full length insert cDNA clone EUROIMAGE 131775. /DEF=Homo sapiens mRNA full length insert cDNA clone EUROIMAGE 131775.	AL109688	Hs.383921	Hs.383921	March 2006 (NCBI Build 36.1)	chr15:79785663-79786128 (-) // 81.55 // q25.2	---	---	---	---	---	---	---	---	---	---	---	---	---	---	---	---	---	---	---	---	---	---	---	---	---	This probe set was annotated using the Matching Probes based pipeline to a UniGene identifier using 1 transcripts. // false // Matching Probes // A	AL109688(11)	AL109688 // Homo sapiens mRNA full length insert cDNA clone EUROIMAGE 131775. // gb // 11 // ---	---
1562235_s_at	52.1	P	0.000244	2.2	A	0.658447	4.4	I	2e-05	1562235_s_at	Pre-B-cell leukemia transcription factor 1	Hs2.307374.1	gb:AL832146.1 /DB_XREF=gi:21732690 /TID=Hs2.307374.1 /CNT=2 /FEA=mRNA /TIER=ConsEnd /STK=0 /UG=Hs.307374 /UG_TITLE=Homo sapiens mRNA; cDNA DKFZp686K20111 (from clone DKFZp686K20111) /DEF=Homo sapiens mRNA; cDNA DKFZp686K20111 (from clone DKFZp686K20111).	AL832146	Hs.307374	Hs.493096	March 2006 (NCBI Build 36.1)	chr1:162991230-162994543 (+) // 46.56 // q23.3	PBX1	chr1q23	full length	---	5087	P40424 /// Q5T486 /// Q5T488 /// Q68DD6 /// Q8N9U8	---	176310	NP_002576.1	NM_002585	---	---	---	---	---	---	6355 // regulation of transcription, DNA-dependent // inferred from electronic annotation /// 6366 // transcription from RNA polymerase II promoter // not recorded /// 6700 // C21-steroid hormone biosynthesis // inferred from electronic annotation /// 7548 // sex differentiation // inferred from electronic annotation /// 9790 // embryonic development // inferred from sequence or structural simila…	5634 // nucleus // inferred from electronic annotation /// 5634 // nucleus // inferred from sequence or structural similarity	3700 // transcription factor activity // inferred from electronic annotation /// 3700 // transcription factor activity // non-traceable author statement /// 5515 // protein binding // inferred from physical interaction /// 5515 // protein binding // inferred from sequence or structural similarity /// 43565 // sequence-specific DNA binding // inferred from electronic annotation /// 3677 // DNA bin…	---	---	---	---	---	---	This probe set was annotated using the Accession mapped clusters based pipeline to a UniGene identifier using 2 transcripts. // false // Accession mapped clusters // E	AL832146,BU683367	AL832146 // /DEF=Homo sapiens mRNA; cDNA DKFZp686K20111 (from clone DKFZp686K20111). // gb // --- // --- /// BU683367 // /DB_XREF=UI-CF-EC1-ace-h-01-0-UI.s1 /CLONE=UI-CF-EC1-ace-h-01-0-UI // gb // --- // ---	---
1562439_at	16.4	P	0.001221	0.8	A	0.72583	4.4	I	3e-05	1562439_at	Nuclear receptor coactivator 3	Hs2.382168.1	gb:BC036778.1 /DB_XREF=gi:22477303 /TID=Hs2.382168.1 /CNT=2 /FEA=mRNA /TIER=ConsEnd /STK=0 /UG=Hs.382168 /UG_TITLE=Homo sapiens, clone IMAGE:5755782, mRNA /DEF=Homo sapiens, clone IMAGE:5755782, mRNA.	BC036778	Hs.382168	Hs.592142	March 2006 (NCBI Build 36.1)	chr20:45564081-45566607 (+) // 91.86 // q13.12	NCOA3	chr20q12	full length	---	8202	Q569F6 /// Q59EE8 /// Q9Y6Q9	---	601937	NP_006525.2 /// NP_858045.1	NM_006534 /// NM_181659	---	---	---	---	---	---	7165 // signal transduction // inferred from electronic annotation /// 30521 // androgen receptor signaling pathway // non-traceable author statement /// 45893 // positive regulation of transcription, DNA-dependent // non-traceable author statement /// 45449 // regulation of transcription // inferred from electronic annotation /// 6350 // transcription // inferred from electronic annotation /// 6…	5634 // nucleus // non-traceable author statement /// 5634 // nucleus // inferred from electronic annotation	3713 // transcription coactivator activity // non-traceable author statement /// 4402 // histone acetyltransferase activity // traceable author statement /// 4871 // signal transducer activity // inferred from electronic annotation /// 5515 // protein binding // inferred from physical interaction /// 8415 // acyltransferase activity // inferred from electronic annotation /// 16740 // transferase …	---	---	---	---	---	---	This probe set was annotated using the Matching Probes based pipeline to a UniGene identifier using 1 transcripts. // false // Matching Probes // A	BC036778(11)	BC036778 // Homo sapiens, clone IMAGE:5755782, mRNA. // gb // 11 // ---	---
1562484_at	45.9	P	0.000732	3.7	A	0.246094	3.9	I	2e-05	1562484_at	hypothetical protein FLJ35848	Hs2.309103.3	gb:BC041481.1 /DB_XREF=gi:27371102 /TID=Hs2.309103.3 /CNT=2 /FEA=mRNA /TIER=ConsEnd /STK=0 /LL=284071 /UG_GENE=FLJ35848 /UG=Hs.309103 /UG_TITLE=hypothetical protein FLJ35848 /DEF=Homo sapiens, clone IMAGE:5402642, mRNA, partial cds.	BC041481	Hs.309103	Hs.349758	March 2006 (NCBI Build 36.1)	chr17:40100556-40108403 (+) // 97.01 // q21.31	FLJ35848	chr17q21.31	full length	ENSG00000180336	284071	Q4G0Y1 /// Q8IVZ7 /// Q8NA45	---	---	NP_001028831.1	NM_001033659	---	---	---	---	---	---	6810 // transport // inferred from electronic annotation	---	---	---	---	---	---	---	---	This probe set was annotated using the Matching Probes based pipeline to a Entrez Gene identifier using 1 transcripts. // false // Matching Probes // A	BC041481(11)	BC041481 // Homo sapiens hypothetical protein FLJ35848, mRNA (cDNA clone IMAGE:5402642), partial cds. // gb // 11 // --- /// ENST00000315313 // cdna:known chromosome:NCBI36:17:40100557:40108406:1 gene:ENSG00000180336 // ensembl_transcript // 11 // ---	AL117601 // gb // 11 // Negative Strand Matching Probes
1562681_at	49	P	0.001221	3.5	A	0.19458	2.3	I	2.3e-05	1562681_at	Keratin associated protein 5-2	Hs2.334259.1	gb:AK055141.1 /DB_XREF=gi:16549805 /TID=Hs2.334259.1 /CNT=2 /FEA=mRNA /TIER=ConsEnd /STK=0 /UG=Hs.334259 /UG_TITLE=Homo sapiens cDNA FLJ30579 fis, clone BRAWH2006989, weakly similar to DNA-DIRECTED RNA POLYMERASE II LARGEST SUBUNIT (EC 2.7.7.6). /DEF=Homo sapiens cDNA FLJ30579 fis, clone BRAWH2006989, weakly similar to DNA-DIRECTED RNA POLYMERASE II LARGEST SUBUNIT (EC 2.7.7.6).	AK055141	Hs.334259	Hs.568168	March 2006 (NCBI Build 36.1)	chr11:1575052-1576781 (+) // 75.73 // p15.5	KRTAP5-2	chr11p15.5	full length	ENSG00000183838	440021	Q701N2 /// Q701N4 /// Q96NM2	---	---	NP_001004325.1	NM_001004325	---	---	---	---	---	---	---	45095 // keratin filament // inferred from electronic annotation /// 5882 // intermediate filament // inferred from electronic annotation	3899 // DNA-directed RNA polymerase activity // inferred from electronic annotation	---	---	---	---	---	---	This probe set was annotated using the Matching Probes based pipeline to a UniGene identifier using 1 transcripts. // false // Matching Probes // A	AK055141(11)	AK055141 // Homo sapiens cDNA FLJ30579 fis, clone BRAWH2006989, weakly similar to DNA-DIRECTED RNA POLYMERASE II LARGEST SUBUNIT (EC 2.7.7.6). // gb // 11 // --- /// ENST00000331756 // cdna:known chromosome:NCBI36:11:1550855:1576990:1 gene:ENSG00000183838 // ensembl_transcript // 11 // ---	---
1562761_at	21.1	P	0.00293	2.7	A	0.334473	2.3	I	0.000241	1562761_at	chromosome 9 open reading frame 95	Hs2.425393.1	gb:BC026243.1 /DB_XREF=gi:20072207 /TID=Hs2.425393.1 /CNT=2 /FEA=mRNA /TIER=ConsEnd /STK=0 /UG=Hs.425393 /UG_TITLE=Homo sapiens, clone IMAGE:4692732, mRNA /DEF=Homo sapiens, clone IMAGE:4692732, mRNA.	BC026243	Hs.425393	Hs.494186	March 2006 (NCBI Build 36.1)	chr9:76891219-76892957 (-) // 65.89 // q21.13	C9orf95	chr9q21.13	full length	---	54981	Q9NWW6	---	608704	NP_060351.1	NM_017881	---	---	---	---	---	---	19363 // pyridine nucleotide biosynthesis // inferred from electronic annotation	---	166 // nucleotide binding // inferred from electronic annotation /// 4849 // uridine kinase activity // inferred from electronic annotation /// 5524 // ATP binding // inferred from electronic annotation /// 16301 // kinase activity // inferred from electronic annotation /// 16740 // transferase activity // inferred from electronic annotation	---	---	---	---	---	---	This probe set was annotated using the Matching Probes based pipeline to a Entrez Gene identifier using 1 transcripts. // false // Matching Probes // A	BC026243(11)	BC026243 // Homo sapiens chromosome 9 open reading frame 95, mRNA (cDNA clone IMAGE:4692732), partial cds. // gb // 11 // ---	---
1562775_at	19.1	P	0.001953	1.6	A	0.533936	3.5	I	0.000241	1562775_at	nudix (nucleoside diphosphate linked moiety X)-type motif 12	Hs2.434176.1	gb:BC042967.1 /DB_XREF=gi:27695615 /TID=Hs2.434176.1 /CNT=2 /FEA=mRNA /TIER=ConsEnd /STK=0 /UG=Hs.434176 /UG_TITLE=Homo sapiens, clone IMAGE:5288353, mRNA /DEF=Homo sapiens, clone IMAGE:5288353, mRNA.	BC042967	Hs.434176	Hs.434289	March 2006 (NCBI Build 36.1)	chr5:102924673-102926387 (-) // 98.33 // q21.2	NUDT12	chr5q21.2	full length	---	83594	Q9BQG2	---	609232	NP_113626.1	NM_031438	---	---	---	---	---	---	---	5777 // peroxisome // inferred from electronic annotation	210 // NAD+ diphosphatase activity // inferred from electronic annotation /// 287 // magnesium ion binding // inferred from electronic annotation /// 16787 // hydrolase activity // inferred from electronic annotation /// 30145 // manganese ion binding // inferred from electronic annotation /// 46872 // metal ion binding // inferred from electronic annotation	---	---	---	---	---	---	This probe set was annotated using the Matching Probes based pipeline to a Entrez Gene identifier using 1 transcripts. // false // Matching Probes // A	BC042967(11)	BC042967 // Homo sapiens nudix (nucleoside diphosphate linked moiety X)-type motif 12, mRNA (cDNA clone IMAGE:5288353). // gb // 11 // ---	---
1562777_at	31.1	P	0.000244	5.7	A	0.171387	2.7	I	2e-05	1562777_at	CDNA FLJ40180 fis, clone TESTI2018035	Hs2.302755.1	gb:AK097499.1 /DB_XREF=gi:21757283 /TID=Hs2.302755.1 /CNT=2 /FEA=mRNA /TIER=ConsEnd /STK=0 /UG=Hs.302755 /UG_TITLE=Homo sapiens cDNA FLJ40180 fis, clone TESTI2018035. /DEF=Homo sapiens cDNA FLJ40180 fis, clone TESTI2018035.	AK097499	Hs.302755	Hs.596334	March 2006 (NCBI Build 36.1)	chr7:64101481-64104556 (-) // 79.86 // q11.21	---	---	---	---	---	---	---	---	---	---	---	---	---	---	---	---	---	---	---	---	---	---	---	---	---	This probe set was annotated using the Matching Probes based pipeline to a UniGene identifier using 1 transcripts. // false // Matching Probes // A	AK097499(11)	AK097499 // Homo sapiens cDNA FLJ40180 fis, clone TESTI2018035. // gb // 11 // ---	---
1562789_at	34	P	0.000244	6.3	A	0.149658	2.1	I	2e-05	1562789_at	---	Hs2.390887.1	gb:AF192979.1 /DB_XREF=gi:6409378 /TID=Hs2.390887.1 /CNT=2 /FEA=mRNA /TIER=ConsEnd /STK=0 /LL=7772 /UG_GENE=ZNF229 /UG=Hs.390887 /UG_TITLE=zinc finger protein 229 /DEF=Homo sapiens zinc finger protein ZNF229 (ZNF229) mRNA, partial cds.	AF192979	---	---	March 2006 (NCBI Build 36.1)	chr19:49625534-49644505 (-) // 99.76 // q13.31	---	---	---	ENSG00000167383	---	---	---	---	---	---	---	---	---	---	---	---	---	---	---	---	---	---	IPR000299 // Band 4.1 // 6.3E-100 /// IPR001909 // KRAB box // 4.0E-22 /// IPR007087 // Zn-finger, C2H2 type // 2.8E-5 /// IPR007087 // Zn-finger, C2H2 type // 8.2E-8	---	---	This probe set was annotated using the Matching Probes based pipeline to a ENSEMBL Transcript,ENSEMBL Prediction identifier using 1 transcripts. // false // Matching Probes // A	GENSCAN00000052922(11),ENST00000291187(11)	GENSCAN00000052922 // cdna:Genscan chromosome:NCBI36:19:49624318:49655179:-1 // ensembl_prediction // 11 // --- /// ENST00000291187 // cdna:known chromosome:NCBI36:19:49622267:49644474:-1 gene:ENSG00000167383 // ensembl_transcript // 11 // ---	---
1562821_a_at	8456.9	P	0.000244	0.9	A	0.696289	13.1	I	2e-05	1562821_a_at	Down syndrome cell adhesion molecule	Hs2.403814.4	gb:AF401033.1 /DB_XREF=gi:23451028 /TID=Hs2.403814.4 /CNT=2 /FEA=mRNA /TIER=ConsEnd /STK=0 /UG=Hs.403814 /UG_TITLE=Homo sapiens M41 mRNA, complete sequence; alternatively spliced /DEF=Homo sapiens M41 mRNA, complete sequence; alternatively spliced.	AF401033	Hs.403814	Hs.397800	March 2006 (NCBI Build 36.1)	chr21:40676879-40679155 (+) // 49.2 // q22.2	DSCAM	chr21q22.2	full length	---	1826	O60469 /// Q59GH3 /// Q8WY19	---	602523	NP_001380.2 /// NP_996770.1	NM_001389 /// NM_206887	---	---	---	---	---	---	7155 // cell adhesion // traceable author statement /// 7399 // nervous system development // traceable author statement /// 7155 // cell adhesion // inferred from electronic annotation	5624 // membrane fraction // traceable author statement /// 5886 // plasma membrane // traceable author statement /// 5887 // integral to plasma membrane // traceable author statement /// 16020 // membrane // inferred from electronic annotation /// 16021 // integral to membrane // inferred from electronic annotation	5515 // protein binding // inferred from electronic annotation	---	---	---	---	---	---	This probe set was annotated using the Matching Probes based pipeline to a UniGene identifier using 2 transcripts. // false // Matching Probes // A	AF401029(11),AF401033(11)	AF401029 // Homo sapiens M41 mRNA, complete sequence; alternatively spliced. // gb // 11 // --- /// AF401033 // Homo sapiens M41 mRNA, complete sequence; alternatively spliced. // gb // 11 // ---	ENSESTT00000080944 // ensembl_est // 5 // Cross Hyb Matching Probes /// BC071816 // gb // 6 // Cross Hyb Matching Probes
1563209_a_at	43.1	P	0.000732	5.8	A	0.80542	2.9	I	2e-05	1563209_a_at	chromosome 20 open reading frame 133	Hs2.399982.1	gb:BC035876.1 /DB_XREF=gi:23273099 /TID=Hs2.399982.1 /CNT=2 /FEA=mRNA /TIER=ConsEnd /STK=0 /UG=Hs.399982 /UG_TITLE=Homo sapiens, clone IMAGE:4717477, mRNA /DEF=Homo sapiens, clone IMAGE:4513167, mRNA.	BC035876	Hs.399982	Hs.570367	March 2006 (NCBI Build 36.1)	chr20:15915370-15978686 (+) // 70.38 // p12.1	C20orf133	chr20p12.1	full length	ENSG00000172264	140733	Q6ZN71 /// Q9BQK0	---	---	NP_001028258.1 /// NP_001028259.1 /// NP_542407.1	NM_001033086 /// NM_001033087 /// NM_080676	---	---	---	---	---	---	---	---	---	---	---	---	IPR002589 // Protein of unknown function Appr-1 // 1.5E-5 /// IPR002589 // Protein of unknown function Appr-1 // 4.8E-50 /// IPR002589 // Protein of unknown function Appr-1 // 1.3E-24	---	---	This probe set was annotated using the Matching Probes based pipeline to a Entrez Gene identifier using 5 transcripts. // false // Matching Probes // A	AK125899(10),AK131348(10),BC035876(11),NM_001033086(10),NM_001033087(11)	AK125899 // Homo sapiens cDNA FLJ43911 fis, clone TESTI4010928. // gb // 10 // --- /// AK131348 // Homo sapiens cDNA FLJ16368 fis, clone THYMU2035078, moderately similar to Homo sapiens LRP16 protein (LRP16). // gb // 10 // --- /// BC035876 // Homo sapiens chromosome 20 open reading frame 133, mRNA (cDNA clone IMAGE:4513167). // gb // 11 // --- /// NM_001033086 // Homo sapiens chromosome 20 open …	BX647142 // gb // 1 // Cross Hyb Matching Probes /// GENSCAN00000026757 // ensembl_prediction // 4 // Cross Hyb Matching Probes /// GENSCAN00000065561 // ensembl_prediction // 2 // Cross Hyb Matching Probes /// ENST00000299455 // ensembl_transcript // 5 // Cross Hyb Matching Probes /// ENST00000340000 // ensembl_transcript // 6 // Cross Hyb Matching Probes
1563217_at	37.7	P	0.000244	12.5	A	0.080566	2.1	I	2e-05	1563217_at	Protein kinase (cAMP-dependent, catalytic) inhibitor alpha	Hs2.434333.1	gb:BI598831 /DB_XREF=gi:15491770 /DB_XREF=603247922F1 /CLONE=IMAGE:5299732 /TID=Hs2.434333.1 /CNT=2 /FEA=mRNA /TIER=ConsEnd /STK=0 /UG=Hs.434333 /UG_TITLE=Homo sapiens, clone IMAGE:5299732, mRNA	BI598831	Hs.434333	Hs.433700	March 2006 (NCBI Build 36.1)	chr8:79623809-79624531 (+) // 96.9 // q21.12	PKIA	chr8q21.12	full length	---	5569	P61925	---	606059	NP_006814.1 /// NP_862822.1	NM_006823 /// NM_181839	---	---	---	---	---	---	6469 // negative regulation of protein kinase activity // inferred from electronic annotation	---	4862 // cAMP-dependent protein kinase inhibitor activity // inferred from electronic annotation /// 4860 // protein kinase inhibitor activity // inferred from electronic annotation	Calcium_regulation_in_cardiac_cells // GenMAPP /// Smooth_muscle_contraction // GenMAPP	---	---	---	---	---	This probe set was annotated using the Matching Probes based pipeline to a UniGene identifier using 1 transcripts. // false // Matching Probes // A	BC040834(11)	BC040834 // Homo sapiens cDNA clone IMAGE:5299732. // gb // 11 // ---	---
1563253_s_at	197.3	P	0.001221	10.1	A	0.080566	3.3	I	0.00013	1563253_s_at	v-erb-b2 erythroblastic leukemia viral oncogene homolog 3 (avian)	Hs2.430933.1	gb:U88360.1 /DB_XREF=gi:3323394 /TID=Hs2.430933.1 /CNT=2 /FEA=mRNA /TIER=ConsEnd /STK=0 /UG=Hs.430933 /UG_TITLE=Homo sapiens clone R31 ErbB-3 R31 (c-erbB-3) mRNA, partial cds /DEF=Homo sapiens clone R35 ErbB-3 R35 (c-erbB-3) mRNA, partial cds.	U88360	Hs.430933	Hs.118681	March 2006 (NCBI Build 36.1)	chr12:54773377-54774038 (+) // 94.56 // q13.2	ERBB3	chr12q13	full length	ENSG00000065361	2065	O75810 /// O75811 /// O75812 /// O75813 /// P21860 /// Q9BUD7	EC:2.7.1.112	190151	NP_001005915.1 /// NP_001973.2	NM_001005915 /// NM_001982	---	---	---	---	---	---	6468 // protein amino acid phosphorylation // traceable author statement /// 7165 // signal transduction // inferred from direct assay /// 7169 // transmembrane receptor protein tyrosine kinase signaling pathway // inferred from electronic annotation /// 6468 // protein amino acid phosphorylation // inferred from electronic annotation	5887 // integral to plasma membrane // traceable author statement /// 16020 // membrane // inferred from electronic annotation /// 16021 // integral to membrane // inferred from electronic annotation	166 // nucleotide binding // inferred from electronic annotation /// 4872 // receptor activity // inferred from electronic annotation /// 5006 // epidermal growth factor receptor activity // traceable author statement /// 5515 // protein binding // inferred from physical interaction /// 5524 // ATP binding // inferred from electronic annotation /// 16740 // transferase activity // inferred from e…	---	---	---	IPR000719 // Protein kinase // 7.3E-63 /// IPR000494 // Epidermal growth-factor receptor (EGFR), L domain // 9.0E-46 /// IPR000494 // Epidermal growth-factor receptor (EGFR), L domain // 4.4E-47 /// IPR006211 // Furin-like cysteine rich region // 5.2E-99 /// IPR001680 // G-protein beta WD-40 repeat // 5.1E-10 /// IPR001680 // G-protein beta WD-40 repeat // 1.1E-12 /// IPR001680 // G-protein beta …	---	---	This probe set was annotated using the Matching Probes based pipeline to a Entrez Gene identifier using 2 transcripts. // false // Matching Probes // A	NM_001982(11),U88360(11)	U88360 // Homo sapiens clone R35 ErbB-3 R35 (c-erbB-3) mRNA, partial cds. // gb // 11 // --- /// NM_001982 // Homo sapiens v-erb-b2 erythroblastic leukemia viral oncogene homolog 3 (avian) (ERBB3), transcript variant 1, mRNA. // refseq // 11 // --- /// GENSCAN00000011510 // cdna:Genscan chromosome:NCBI36:12:54760352:54782106:1 // ensembl_prediction // 11 // --- /// ENST00000267101 // cdna:known c…	---
1563414_at	16.5	P	0.018311	0.6	A	0.633789	5.1	I	0.000618	1563414_at	Full length insert cDNA clone YW28F05	Hs2.384566.1	gb:AF087981.1 /DB_XREF=gi:3523187 /TID=Hs2.384566.1 /CNT=2 /FEA=mRNA /TIER=ConsEnd /STK=0 /UG=Hs.384566 /UG_TITLE=Homo sapiens full length insert cDNA clone YW28F05 /DEF=Homo sapiens full length insert cDNA clone YW28F05.	AF087981	Hs.384566	Hs.553077	March 2006 (NCBI Build 36.1)	chr4:183387973-183388274 (+) // 78.12 // q35.1	---	---	---	---	---	---	---	---	---	---	---	---	---	---	---	---	---	---	---	---	---	---	---	---	---	This probe set was annotated using the Matching Probes based pipeline to a UniGene identifier using 1 transcripts. // false // Matching Probes // A	AF087981(11)	AF087981 // Homo sapiens full length insert cDNA clone YW28F05. // gb // 11 // ---	---
1563497_at	67.9	P	0.000244	10.8	P	0.005859	2.3	I	2.3e-05	1563497_at	ubiquitin specific peptidase 25	Hs2.346093.1	gb:AL833500.1 /DB_XREF=gi:21734143 /TID=Hs2.346093.1 /CNT=1 /FEA=mRNA /TIER=ConsEnd /STK=0 /UG=Hs.346093 /UG_TITLE=Homo sapiens mRNA; cDNA DKFZp686P0429 (from clone DKFZp686P0429) /DEF=Homo sapiens mRNA; cDNA DKFZp686P0429 (from clone DKFZp686P0429).	AL833500	Hs.346093	Hs.473370	March 2006 (NCBI Build 36.1)	chr21:16089375-16094716 (+) // 48.69 // q21.1	USP25	chr21q11.2	full length	ENSG00000155313	29761	Q6DHZ9 /// Q96B65 /// Q9HA22 /// Q9UHP3	EC:3.1.2.15	604736	NP_037528.3	NM_013396	---	---	---	---	---	---	6508 // proteolysis // traceable author statement /// 6511 // ubiquitin-dependent protein catabolism // inferred from electronic annotation /// 6512 // ubiquitin cycle // inferred from electronic annotation /// 6464 // protein modification // traceable author statement	---	4197 // cysteine-type endopeptidase activity // inferred from electronic annotation /// 4221 // ubiquitin thiolesterase activity // inferred from electronic annotation /// 8233 // peptidase activity // inferred from electronic annotation /// 16787 // hydrolase activity // inferred from electronic annotation /// 8234 // cysteine-type peptidase activity // inferred from electronic annotation /// 48…	---	---	---	IPR003903 // Ubiquitin interacting motif // 9.2E-5 /// IPR003903 // Ubiquitin interacting motif // 0.048 /// IPR001394 // Peptidase C19, ubiquitin carboxyl-terminal hydrolase family 2 // 2.3E-52 /// IPR001394 // Peptidase C19, ubiquitin carboxyl-terminal hydrolase family 2 // 1.9E-17	---	---	This probe set was annotated using the Genome Consensus/Exemplar Overlap based pipeline to a Entrez Gene identifier using 1 transcripts. // false // Genome Consensus/Exemplar Overlap // C	NM_013396	ENST00000285679 // cdna:known chromosome:NCBI36:21:16024215:16174248:1 gene:ENSG00000155313 // ensembl_transcript // 0 // chr21:16024214-16174248(+) /// ENST00000351097 // cdna:known chromosome:NCBI36:21:16024215:16174248:1 gene:ENSG00000155313 // ensembl_transcript // 0 // chr21:16024214-16174248(+) /// ENST00000285681 // cdna:known chromosome:NCBI36:21:16024215:16174248:1 gene:ENSG00000155313 /…	---
1563503_at	21	P	0.010742	0.3	A	0.746094	6	I	0.000692	1563503_at	---	Hs2.369050.1	gb:AL833064.1 /DB_XREF=gi:21733655 /TID=Hs2.369050.1 /CNT=1 /FEA=mRNA /TIER=ConsEnd /STK=0 /UG=Hs.369050 /UG_TITLE=Homo sapiens mRNA; cDNA DKFZp451G1615 (from clone DKFZp451G1615) /DEF=Homo sapiens mRNA; cDNA DKFZp451G1615 (from clone DKFZp451G1615).	AL833064	---	---	March 2006 (NCBI Build 36.1)	---	---	---	---	---	---	---	---	---	---	---	---	---	---	---	---	---	---	---	---	---	---	---	---	---	---	This probe set was annotated using the Design Representative Id based pipeline to a GenBank identifier using 1 transcripts. // false // Design Representative Id // R	AL833064	AL833064 // /DEF=Homo sapiens mRNA; cDNA DKFZp451G1615 (from clone DKFZp451G1615). // gb // --- // ---	---
1563536_at	6.7	P	0.01416	0.2	A	0.828613	4.3	I	0.000389	1563536_at	Collagen, type IV, alpha 5 (Alport syndrome)	Hs2.375637.1	gb:AL049291.1 /DB_XREF=gi:4500053 /TID=Hs2.375637.1 /CNT=1 /FEA=mRNA /TIER=ConsEnd /STK=0 /UG=Hs.375637 /UG_TITLE=Homo sapiens mRNA; cDNA DKFZp564N093 (from clone DKFZp564N093) /DEF=Homo sapiens mRNA; cDNA DKFZp564N093 (from clone DKFZp564N093).	AL049291	Hs.375637	Hs.369089	March 2006 (NCBI Build 36.1)	chrX:107647001-107651410 (+) // 50.67 // q22.3	COL4A5	chrXq22	full length	---	1287	P29400 /// Q49AM6	---	301050 /// 303630	NP_000486.1 /// NP_203699.1 /// NP_203700.1	NM_000495 /// NM_033380 /// NM_033381	---	---	---	---	---	---	6817 // phosphate transport // inferred from electronic annotation	5581 // collagen // inferred from electronic annotation /// 5587 // collagen type IV // traceable author statement /// 5737 // cytoplasm // inferred from electronic annotation /// 5578 // extracellular matrix (sensu Metazoa) // inferred from electronic annotation /// 5604 // basement membrane // inferred from electronic annotation	5201 // extracellular matrix structural constituent // inferred from electronic annotation /// 5198 // structural molecule activity // inferred from electronic annotation	---	---	---	---	---	---	This probe set was annotated using the Matching Probes based pipeline to a UniGene identifier using 1 transcripts. // false // Matching Probes // A	AL049291(11)	AL049291 // Homo sapiens mRNA; cDNA DKFZp564N093 (from clone DKFZp564N093). // gb // 11 // ---	---
1563629_a_at	38.1	P	0.046143	4.3	A	0.398926	2.9	I	0.000346	1563629_a_at	hypothetical protein LOC283874	Hs2.406976.2	gb:AK091794.1 /DB_XREF=gi:21750249 /TID=Hs2.406976.2 /CNT=1 /FEA=mRNA /TIER=ConsEnd /STK=0 /UG=Hs.406976 /UG_TITLE=Homo sapiens, clone IMAGE:5296395, mRNA /DEF=Homo sapiens cDNA FLJ34475 fis, clone HLUNG2003716, moderately similar to RETROVIRUS-RELATED ENV POLYPROTEIN.	AK091794	Hs.406976	Hs.406976	March 2006 (NCBI Build 36.1)	---	LOC283874	chr16p13.3	full length	ENSG00000198044	283874	Q6ZMS2 /// Q9NX77	---	---	NP_001012749.1	NM_001012731	---	---	---	---	---	---	6313 // DNA transposition // inferred from electronic annotation	16020 // membrane // inferred from electronic annotation /// 16021 // integral to membrane // inferred from electronic annotation /// 19028 // viral capsid // inferred from electronic annotation /// 19031 // viral envelope // inferred from electronic annotation	---	---	---	---	IPR004295 // Env gp36 protein, HERV/MMTV type // 2.1E-19 /// IPR004295 // Env gp36 protein, HERV/MMTV type // 4.7E-19	---	---	This probe set was annotated using the Matching Probes based pipeline to a Entrez Gene identifier using 3 transcripts. // false // Matching Probes // A	AK097909(11),AK131509(10),NM_001012731(11)	AK097909 // Homo sapiens cDNA FLJ40590 fis, clone THYMU2010041. // gb // 11 // --- /// AK131509 // Homo sapiens cDNA FLJ16727 fis, clone UTERU3015069. // gb // 10 // --- /// NM_001012731 // Homo sapiens hypothetical protein LOC283874 (LOC283874), mRNA. // refseq // 11 // --- /// ENST00000354712 // cdna:known chromosome:NCBI36:16:2651367:2652815:-1 gene:ENSG00000198044 // ensembl_transcript // 9 /…	BC063714 // gb // 2 // Cross Hyb Matching Probes
1563715_at	35.2	P	0.000244	4.1	P	0.030273	2.5	I	7.8e-05	1563715_at	MRNA; cDNA DKFZp761B0221 (from clone DKFZp761B0221)	Hs2.356895.1	gb:AL713632.1 /DB_XREF=gi:19584299 /TID=Hs2.356895.1 /CNT=1 /FEA=mRNA /TIER=ConsEnd /STK=0 /UG=Hs.356895 /UG_TITLE=Homo sapiens mRNA; cDNA DKFZp761B0221 (from clone DKFZp761B0221) /DEF=Homo sapiens mRNA; cDNA DKFZp761B0221 (from clone DKFZp761B0221).	AL713632	Hs.356895	Hs.541755	March 2006 (NCBI Build 36.1)	chr2:138806423-138809352 (-) // 71.78 // q22.1	---	---	---	---	---	---	---	---	---	---	---	---	---	---	---	---	---	---	---	---	---	---	---	---	---	This probe set was annotated using the Accession mapped clusters based pipeline to a UniGene identifier using 1 transcripts. // false // Accession mapped clusters // E	AL713632	AL713632 // /DEF=Homo sapiens mRNA; cDNA DKFZp761B0221 (from clone DKFZp761B0221). // gb // --- // ---	---
1563833_at	26.4	P	0.001221	4.1	A	0.601074	2.5	I	2.3e-05	1563833_at	---	Hs2.376946.1	gb:AL832803.1 /DB_XREF=gi:21733386 /TID=Hs2.376946.1 /CNT=1 /FEA=mRNA /TIER=ConsEnd /STK=0 /UG=Hs.376946 /UG_TITLE=Homo sapiens mRNA; cDNA DKFZp667M1423 (from clone DKFZp667M1423) /DEF=Homo sapiens mRNA; cDNA DKFZp667M1423 (from clone DKFZp667M1423).	AL832803	---	---	March 2006 (NCBI Build 36.1)	chr4:143341165-143343803 (-) // 93.78 // q31.21	---	---	---	---	---	---	---	---	---	---	---	---	---	---	---	---	---	---	---	---	---	---	---	---	---	This probe set was annotated using the Genome Target Overlap based pipeline to a ENSEMBL Prediction identifier using 1 transcripts. // false // Genome Target Overlap // B	GENSCAN00000039515	GENSCAN00000039515 // cdna:Genscan chromosome:NCBI36:4:143286443:143455452:-1 // ensembl_prediction // 0 // chr4:143286442-143455452(-)	---
1563900_at	91.9	P	0.000244	2.8	A	0.246094	4.4	I	2e-05	1563900_at	family with sequence similarity 83, member B	Hs2.381369.1	gb:AK055204.1 /DB_XREF=gi:16549879 /TID=Hs2.381369.1 /CNT=1 /FEA=mRNA /TIER=ConsEnd /STK=0 /LL=222584 /UG_GENE=FLJ30642 /UG=Hs.381369 /UG_TITLE=hypothetical protein FLJ30642 /DEF=Homo sapiens cDNA FLJ30642 fis, clone CTONG2002965.	AK055204	Hs.381369	Hs.152423	March 2006 (NCBI Build 36.1)	chr6:54819527-54914162 (+) // 99.84 // p12.1	FAM83B	chr6p12.1	full length	ENSG00000168143	222584	Q2M1P3 /// Q5T0W9 /// Q96DQ2	---	---	NP_001010872.1	NM_001010872	---	---	---	---	---	---	---	---	---	---	---	---	IPR001930 // Peptidase M1, membrane alanine aminopeptidase // 1.0E-126	---	---	This probe set was annotated using the Matching Probes based pipeline to a Entrez Gene identifier using 1 transcripts. // false // Matching Probes // A	NM_001010872(11)	NM_001010872 // Homo sapiens family with sequence similarity 83, member B (FAM83B), mRNA. // refseq // 11 // --- /// GENSCAN00000007852 // cdna:Genscan chromosome:NCBI36:6:54899128:54914764:1 // ensembl_prediction // 11 // --- /// ENST00000306858 // cdna:known chromosome:NCBI36:6:54819528:54914779:1 gene:ENSG00000168143 // ensembl_transcript // 11 // --- /// ENST00000370863 // cdna:known chromoso…	---
1564164_at	116.8	P	0.000244	13.9	P	0.010742	2.6	I	2e-05	1564164_at	hypothetical protein FLJ20054	Hs2.377062.1	gb:AL831839.1 /DB_XREF=gi:21732320 /TID=Hs2.377062.1 /CNT=1 /FEA=mRNA /TIER=ConsEnd /STK=0 /UG=Hs.377062 /UG_TITLE=Homo sapiens mRNA; cDNA DKFZp547O0715 (from clone DKFZp547O0715) /DEF=Homo sapiens mRNA; cDNA DKFZp547O0715 (from clone DKFZp547O0715).	AL831839	Hs.377062	Hs.567751	March 2006 (NCBI Build 36.1)	chr1:195841251-195894103 (-) // 99.16 // q31.3	FLJ20054	chr1q31.3	full length	---	54530	Q6B0I8 /// Q6P3S1 /// Q8NDT1 /// Q8TBE6 /// Q96AX6 /// Q9H774 /// Q9NXU2	---	---	NP_061922.1	NM_019049	---	---	---	---	---	---	---	---	---	---	---	---	IPR001194 // DENN (AEX-3) domain // 1.0E-57	---	---	This probe set was annotated using the Matching Probes based pipeline to a Entrez Gene identifier using 1 transcripts. // false // Matching Probes // A	AL831839(11)	AL831839 // Homo sapiens mRNA; cDNA DKFZp547O0715 (from clone DKFZp547O0715). // gb // 11 // ---	---
1564308_a_at	175.4	P	0.000244	23.1	P	0.008057	2.8	I	2e-05	1564308_a_at	membrane protein, palmitoylated 7 (MAGUK p55 subfamily member 7)	Hs2.350684.3	gb:AK057360.1 /DB_XREF=gi:16553028 /TID=Hs2.350684.3 /CNT=1 /FEA=mRNA /TIER=ConsEnd /STK=0 /LL=143098 /UG_GENE=FLJ32798 /UG=Hs.350684 /UG_TITLE=hypothetical protein FLJ32798 /DEF=Homo sapiens cDNA FLJ32798 fis, clone TESTI2002498, moderately similar to Danio rerio p55-related MAGUK protein DLG3 (dlg3) mRNA.	AK057360	Hs.350684	Hs.499159	March 2006 (NCBI Build 36.1)	chr10:28382997-28611073 (-) // 99.85 // p11.23	MPP7	chr10p11.23	full length	ENSG00000150054	143098	Q8IY28	---	---	NP_775767.1	NM_173496	---	---	---	---	---	---	---	---	5515 // protein binding // inferred from electronic annotation	---	---	---	IPR000652 // Triosephosphate isomerase // 1.0E-126 /// IPR000276 // Rhodopsin-like GPCR superfamily // 7.8E-72 /// --- // --- // 2.4E-15 /// --- // --- // 3.5E-5 /// --- // --- // 2.3E-10 /// --- // --- // 4.2E-11 /// --- // --- // 2.4E-34 /// IPR001478 // PDZ/DHR/GLGF domain // 2.4E-15 /// IPR001452 // SH3 // 3.5E-5 /// IPR004172 // L27 domain // 2.3E-10 /// IPR004172 // L27 domain // 4.2E-11 //…	---	---	This probe set was annotated using the Matching Probes based pipeline to a Entrez Gene identifier using 2 transcripts. // false // Matching Probes // A	AL832380(11),NM_173496(11)	AL832380 // Homo sapiens mRNA; cDNA DKFZp451L157 (from clone DKFZp451L157). // gb // 11 // --- /// NM_173496 // Homo sapiens membrane protein, palmitoylated 7 (MAGUK p55 subfamily member 7) (MPP7), mRNA. // refseq // 11 // --- /// GENSCAN00000002548 // cdna:Genscan chromosome:NCBI36:10:28377816:28398787:-1 // ensembl_prediction // 11 // --- /// ENST00000375732 // cdna:known-ccds chromosome:NCBI36…	---
1564387_at	16.2	P	0.046143	0.7	A	0.696289	3.7	I	0.001201	1564387_at	dopey family member 1	Hs2.437153.1	gb:AK094766.1 /DB_XREF=gi:21753891 /TID=Hs2.437153.1 /CNT=1 /FEA=mRNA /TIER=ConsEnd /STK=0 /LL=285787 /UG_GENE=LOC285787 /UG=Hs.437153 /UG_TITLE=hypothetical protein LOC285787 /DEF=Homo sapiens cDNA FLJ37447 fis, clone BRAWH2010136.	AK094766	Hs.437153	Hs.520246	March 2006 (NCBI Build 36.1)	chr6:83834108-83888969 (+) // 99.95 // q14.1	DOPEY1	chr6q15	full length	---	23033	Q86XV1 /// Q9H5J5 /// Q9NSL4 /// Q9UPN5 /// Q9Y414	---	---	NP_055833.2	NM_015018	---	---	---	---	---	---	6895 // Golgi to endosome transport // inferred from sequence or structural similarity /// 7029 // endoplasmic reticulum organization and biogenesis // inferred from sequence or structural similarity	139 // Golgi membrane // inferred from sequence or structural similarity	3824 // catalytic activity // inferred from electronic annotation	---	---	---	---	---	---	This probe set was annotated using the Matching Probes based pipeline to a Entrez Gene identifier using 1 transcripts. // false // Matching Probes // A	AK094766(11)	AK094766 // Homo sapiens cDNA FLJ37447 fis, clone BRAWH2010136. // gb // 11 // ---	NM_015018 // refseq // 3 // Cross Hyb Matching Probes /// GENSCAN00000028203 // ensembl_prediction // 3 // Cross Hyb Matching Probes /// ENST00000349129 // ensembl_transcript // 3 // Cross Hyb Matching Probes /// ENST00000237163 // ensembl_transcript // 3 // Cross Hyb Matching Probes /// ENST00000369739 // ensembl_transcript // 3 // Cross Hyb Matching Probes
1564706_s_at	24.3	P	0.01416	4.9	A	0.466064	2.3	I	0.000167	1564706_s_at	glutaminase 2 (liver, mitochondrial)	Hs2.381364.1	gb:AF110329.1 /DB_XREF=gi:6650604 /TID=Hs2.381364.1 /CNT=1 /FEA=mRNA /TIER=ConsEnd /STK=0 /LL=192112 /UG_GENE=LOC192112 /UG=Hs.381364 /DEF=Homo sapiens mitochondrial glutaminase pseudogene, nuclear pseudogene, complete sequence. /PROD=pseudo	AF110329	Hs.381364	Hs.212606	March 2006 (NCBI Build 36.1)	chr12:55152936-55154123 (-) // 50.08 // q13.2	GLS2	chr12q13	full length	ENSG00000135423	27165	Q9HB62 /// Q9UI32	EC:3.5.1.2	606365	NP_037399.2 /// NP_612633.1	NM_013267 /// NM_138566	---	---	---	---	---	---	6520 // amino acid metabolism // traceable author statement /// 6541 // glutamine metabolism // inferred from electronic annotation	5739 // mitochondrion // traceable author statement /// 5739 // mitochondrion // inferred from electronic annotation	4359 // glutaminase activity // inferred from electronic annotation /// 4359 // glutaminase activity // traceable author statement /// 16787 // hydrolase activity // inferred from electronic annotation	Glutamate metabolism // KEGG /// D-Glutamine and D-glutamate metabolism // KEGG /// Nitrogen metabolism // KEGG	---	---	IPR007043 // Glutaminase // 1.0E-126 /// IPR002110 // Ankyrin // 3.1E-8 /// IPR002110 // Ankyrin // 0.073 /// IPR000687 // Protein of unknown function RIO1 // 8.9E-17 /// IPR000687 // Protein of unknown function RIO1 // 1.3E-76	---	---	This probe set was annotated using the Matching Probes based pipeline to a Entrez Gene identifier using 3 transcripts. // false // Matching Probes // A	AF110329(11),NM_013267(11),NM_138566(11)	AF110329 // Homo sapiens mitochondrial glutaminase pseudogene, nuclear pseudogene, complete sequence. // gb // 11 // --- /// NM_013267 // Homo sapiens glutaminase 2 (liver, mitochondrial) (GLS2), nuclear gene encoding mitochondrial protein, transcript variant 1, mRNA. // refseq // 11 // --- /// NM_138566 // Homo sapiens glutaminase 2 (liver, mitochondrial) (GLS2), nuclear gene encoding mitochondr…	---
1565598_at	27.3	P	0.000244	1	A	0.870361	4.6	I	2e-05	1565598_at	RNA-binding protein	Hs2.382729.1	gb:BC026299.1 /DB_XREF=gi:20071152 /TID=Hs2.382729.1 /CNT=4 /FEA=mRNA /TIER=ConsEnd /STK=1 /UG=Hs.382729 /UG_TITLE=Homo sapiens, clone IMAGE:4275461, mRNA /DEF=Homo sapiens, clone IMAGE:4275461, mRNA.	BC026299	Hs.382729	Hs.518727	March 2006 (NCBI Build 36.1)	chr4:40181806-40182646 (-) // 86.22 // p14	FLJ20273	chr4p13-p12	full length	---	54502	Q8NI52 /// Q9NXG3	---	---	NP_061900.1	NM_019027	---	---	---	---	---	---	---	---	166 // nucleotide binding // inferred from electronic annotation /// 3676 // nucleic acid binding // inferred from electronic annotation	---	---	---	---	---	---	This probe set was annotated using the Matching Probes based pipeline to a UniGene identifier using 1 transcripts. // false // Matching Probes // A	BC026299(11)	BC026299 // Homo sapiens, clone IMAGE:4275461, mRNA. // gb // 11 // ---	---
1565886_at	122.1	P	0.000244	15.1	P	0.008057	2.6	I	2e-05	1565886_at	Full length insert cDNA clone ZB94A08	Hs2.384611.1	gb:W04694 /DB_XREF=gi:1277414 /DB_XREF=zb94a08.s1 /CLONE=IMAGE:320438 /TID=Hs2.384611.1 /CNT=3 /FEA=mRNA /TIER=ConsEnd /STK=1 /UG=Hs.384611 /UG_TITLE=Homo sapiens full length insert cDNA clone ZB94A08	W04694	Hs.384611	Hs.621480	March 2006 (NCBI Build 36.1)	chr15:48659720-48660414 (-) // 90.58 // q21.2	---	---	---	---	---	---	---	---	---	---	---	---	---	---	---	---	---	---	---	---	---	---	---	---	---	This probe set was annotated using the Matching Probes based pipeline to a UniGene identifier using 1 transcripts. // false // Matching Probes // A	AF086174(11)	AF086174 // Homo sapiens full length insert cDNA clone ZB94A08. // gb // 11 // ---	---
1565887_at	14.7	P	0.000732	3.7	A	0.171387	2.3	I	0.000736	1565887_at	Transient receptor potential cation channel, subfamily M, member 7	Hs2.384611.1	gb:AF086174.1 /DB_XREF=gi:3483519 /TID=Hs2.384611.1 /CNT=3 /FEA=mRNA /TIER=ConsEnd /STK=0 /UG=Hs.384611 /UG_TITLE=Homo sapiens full length insert cDNA clone ZB94A08 /DEF=Homo sapiens full length insert cDNA clone ZB94A08.	AF086174	Hs.384611	Hs.512894	March 2006 (NCBI Build 36.1)	chr15:48659710-48660414 (+) // 91.83 // q21.2	TRPM7	chr15q21	full length	---	54822	Q96QT4	---	105500 /// 605692	NP_060142.2	NM_017672	---	---	---	---	---	---	6468 // protein amino acid phosphorylation // inferred from electronic annotation /// 6812 // cation transport // inferred from electronic annotation /// 6816 // calcium ion transport // inferred from electronic annotation /// 6810 // transport // inferred from electronic annotation /// 6811 // ion transport // inferred from electronic annotation	16020 // membrane // inferred from electronic annotation /// 16021 // integral to membrane // inferred from electronic annotation	166 // nucleotide binding // inferred from electronic annotation /// 4674 // protein serine/threonine kinase activity // inferred from electronic annotation /// 5262 // calcium channel activity // inferred from electronic annotation /// 5509 // calcium ion binding // inferred from electronic annotation /// 5524 // ATP binding // inferred from electronic annotation /// 8270 // zinc ion binding // …	---	---	---	---	---	---	This probe set was annotated using the Accession mapped clusters based pipeline to a UniGene identifier using 2 transcripts. // false // Accession mapped clusters // E	W04694,W31796	W04694 // /DB_XREF=zb94a08.s1 /CLONE=IMAGE:320438 // gb // --- // --- /// W31796 // /DB_XREF=zb94a08.r1 /CLONE=IMAGE:320438 // gb // --- // ---	ENSESTT00000075087 // ensembl_est // 1 // Negative Strand Matching Probes /// AK098584 // gb // 1 // Negative Strand Matching Probes /// AF086174 // gb // 11 // Negative Strand Matching Probes /// NM_017672 // refseq // 1 // Negative Strand Matching Probes /// ENST00000313478 // ensembl_transcript // 1 // Negative Strand Matching Probes
1565975_at	24.6	P	0.037598	0.7	A	0.753906	4.3	I	3e-05	1565975_at	Suppressor of variegation 4-20 homolog 1 (Drosophila)	Hs2.352659.1	gb:AK074226.1 /DB_XREF=gi:18676769 /TID=Hs2.352659.1 /CNT=5 /FEA=mRNA /TIER=ConsEnd /STK=0 /UG=Hs.352659 /UG_TITLE=Homo sapiens cDNA FLJ23646 fis, clone COL03258. /DEF=Homo sapiens cDNA FLJ23646 fis, clone COL03258.	AK074226	Hs.352659	Hs.632120	March 2006 (NCBI Build 36.1)	chr11:67692396-67694620 (-) // 52.07 // q13.2	SUV420H1	chr11q13.2	full length	---	51111	Q3SX56 /// Q4FZB7 /// Q4V775 /// Q96E44 /// Q9BUL0 /// Q9H022 /// Q9H2K3 /// Q9NXV3 /// Q9Y393	---	---	NP_057112.3 /// NP_060105.3	NM_016028 /// NM_017635	---	---	---	---	---	---	---	---	---	---	---	---	---	---	---	This probe set was annotated using the Matching Probes based pipeline to a UniGene identifier using 1 transcripts. // false // Matching Probes // A	AK074226(11)	AK074226 // Homo sapiens cDNA FLJ23646 fis, clone COL03258. // gb // 11 // ---	---
1566539_at	12.3	P	0.022705	0.2	A	0.932373	4.1	I	0.001832	1566539_at	Membrane associated guanylate kinase, WW and PDZ domain containing 1	Hs2.375651.1	gb:AL050129.1 /DB_XREF=gi:4884336 /TID=Hs2.375651.1 /CNT=1 /FEA=mRNA /TIER=ConsEnd /STK=0 /UG=Hs.375651 /UG_TITLE=Homo sapiens mRNA; cDNA DKFZp586G081 (from clone DKFZp586G081) /DEF=Homo sapiens mRNA; cDNA DKFZp586G081 (from clone DKFZp586G081).	AL050129	Hs.375651	Hs.476636	March 2006 (NCBI Build 36.1)	chr3:65670984-65673787 (-) // 35.25 // p14.1	MAGI1	chr3p14.1	full length	---	9223	Q6UWP5 /// Q6ZNY6 /// Q6ZSD8 /// Q96QZ7	---	602625	NP_001028229.1 /// NP_004733.2 /// NP_056335.1	NM_001033057 /// NM_004742 /// NM_015520	---	---	---	---	---	---	6461 // protein complex assembly // non-traceable author statement /// 7155 // cell adhesion // traceable author statement /// 7166 // cell surface receptor linked signal transduction // traceable author statement	5886 // plasma membrane // traceable author statement /// 5923 // tight junction // inferred from electronic annotation /// 16020 // membrane // inferred from electronic annotation /// 5911 // intercellular junction // traceable author statement	166 // nucleotide binding // inferred from electronic annotation /// 5524 // ATP binding // inferred from electronic annotation /// 8022 // protein C-terminus binding // traceable author statement /// 16301 // kinase activity // inferred from electronic annotation /// 16740 // transferase activity // inferred from electronic annotation /// 5515 // protein binding // inferred from physical interac…	---	---	---	---	---	---	This probe set was annotated using the Accession mapped clusters based pipeline to a UniGene identifier using 1 transcripts. // false // Accession mapped clusters // E	AL050129	AL050129 // /DEF=Homo sapiens mRNA; cDNA DKFZp586G081 (from clone DKFZp586G081). // gb // --- // ---	---
1566671_a_at	62	P	0.037598	4.4	A	0.432373	3.4	I	0.001651	1566671_a_at	chromosome 21 open reading frame 124	Hs2.284491.2	gb:AK094630.1 /DB_XREF=gi:21753727 /TID=Hs2.284491.2 /CNT=1 /FEA=mRNA /TIER=ConsEnd /STK=0 /LL=85006 /UG_GENE=MGC15873 /UG=Hs.284491 /UG_TITLE=hypothetical protein MGC15873 /DEF=Homo sapiens cDNA FLJ37311 fis, clone BRAMY2016771.	AK094630	Hs.284491	---	March 2006 (NCBI Build 36.1)	chr21:43981020-43983167 (+) // 39.43 // q22.3	C21orf124	chr21q22.3	---	ENSG00000160209	85006	Q96HW9	---	---	NP_116309.1	NM_032920	---	---	---	---	---	---	---	---	---	---	---	---	---	---	---	This probe set was annotated using the Matching Probes based pipeline to a Entrez Gene identifier using 2 transcripts. // false // Matching Probes // A	AK094630(11),NM_032920(11)	AK094630 // Homo sapiens cDNA FLJ37311 fis, clone BRAMY2016771. // gb // 11 // --- /// NM_032920 // Homo sapiens chromosome 21 open reading frame 124 (C21orf124), mRNA. // refseq // 11 // --- /// ENST00000327574 // cdna:known-ccds chromosome:NCBI36:21:43973209:43983167:1 gene:ENSG00000160209 CCDS13700.1 // ensembl_transcript // 11 // ---	---
1566764_at	30	P	0.001221	0.3	A	0.870361	6.9	I	2e-05	1566764_at	MRNA full length insert cDNA clone EUROIMAGE 2344436	Hs2.67709.1	gb:AL359055.1 /DB_XREF=gi:8518180 /TID=Hs2.67709.1 /CNT=1 /FEA=mRNA /TIER=ConsEnd /STK=0 /UG=Hs.67709 /UG_TITLE=Homo sapiens mRNA full length insert cDNA clone EUROIMAGE 2344436. /DEF=Homo sapiens mRNA full length insert cDNA clone EUROIMAGE 2344436.	AL359055	Hs.67709	Hs.547764	March 2006 (NCBI Build 36.1)	chr7:20142210-20145347 (+) // 75.48 // p15.3	---	---	---	---	---	---	---	---	---	---	---	---	---	---	---	---	---	---	---	---	---	---	---	---	---	This probe set was annotated using the Accession mapped clusters based pipeline to a UniGene identifier using 1 transcripts. // false // Accession mapped clusters // E	AL359055	AL359055 // /DEF=Homo sapiens mRNA full length insert cDNA clone EUROIMAGE 2344436. // gb // --- // ---	---
1566766_a_at	92.9	P	0.008057	3.4	A	0.753906	4.5	I	4e-05	1566766_a_at	MRNA full length insert cDNA clone EUROIMAGE 2344436	Hs2.67709.1	gb:AL359055.1 /DB_XREF=gi:8518180 /TID=Hs2.67709.1 /CNT=1 /FEA=mRNA /TIER=ConsEnd /STK=0 /UG=Hs.67709 /UG_TITLE=Homo sapiens mRNA full length insert cDNA clone EUROIMAGE 2344436. /DEF=Homo sapiens mRNA full length insert cDNA clone EUROIMAGE 2344436.	AL359055	Hs.67709	Hs.547764	March 2006 (NCBI Build 36.1)	chr7:20142212-20145347 (-) // 75.38 // p15.3	---	---	---	---	---	---	---	---	---	---	---	---	---	---	---	---	---	---	---	---	---	---	---	---	---	This probe set was annotated using the Matching Probes based pipeline to a UniGene identifier using 1 transcripts. // false // Matching Probes // A	AL359055(11)	AL359055 // Homo sapiens mRNA full length insert cDNA clone EUROIMAGE 2344436. // gb // 11 // ---	---
1567997_x_at	66.7	P	0.000244	2.5	A	0.780518	4.8	I	2e-05	1567997_x_at	---	Hs2.384932.1	gb:D17262.1 /DB_XREF=gi:598883 /TID=Hs2.384932.1 /CNT=1 /FEA=mRNA /TIER=ConsEnd /STK=0 /UG=Hs.384932 /UG_TITLE=Human HepG2 3 region MboI cDNA, clone hmd5f04m3. /DEF=Human HepG2 3 region MboI cDNA, clone hmd5f04m3.	D17262	---	---	March 2006 (NCBI Build 36.1)	chr18:31958092-31958239 (-) // 96.03 // q12.2	---	---	---	---	---	---	---	---	---	---	---	---	---	---	---	---	---	---	---	---	---	---	---	---	---	This probe set was annotated using the Design Representative Id based pipeline to a GenBank identifier using 1 transcripts. // false // Design Representative Id // R	D17262	D17262 // /DEF=Human HepG2 3 region MboI cDNA, clone hmd5f04m3. // gb // --- // ---	---
1568598_at	70.8	P	0.030273	10.8	A	0.27417	2.6	I	0.000552	1568598_at	Kazal-type serine peptidase inhibitor domain 1	Hs2.399806.1	gb:BF434771 /DB_XREF=gi:11447059 /DB_XREF=7o72d02.x1 /CLONE=IMAGE:3641883 /TID=Hs2.399806.1 /CNT=17 /FEA=mRNA /TIER=Stack /STK=10 /UG=Hs.399806 /UG_TITLE=Homo sapiens, clone IMAGE:3881072, mRNA	BF434771	Hs.399806	Hs.632079	March 2006 (NCBI Build 36.1)	chr10:102816045-102817878 (+) // 97.34 // q24.31	KAZALD1	chr10q24.31	full length	---	81621	Q96I82	---	609208	NP_112191.2	NM_030929	---	---	---	---	---	---	1503 // ossification // inferred from electronic annotation /// 1558 // regulation of cell growth // inferred from electronic annotation /// 30154 // cell differentiation // inferred from electronic annotation /// 7275 // development // inferred from electronic annotation	5576 // extracellular region // inferred from electronic annotation	5520 // insulin-like growth factor binding // inferred from electronic annotation	---	---	---	---	---	---	This probe set was annotated using the Matching Probes based pipeline to a UniGene identifier using 1 transcripts. // false // Matching Probes // A	BC053611(11)	ENSESTT00000055877 // --- // ensembl_est // 11 // --- /// ENSESTT00000055879 // --- // ensembl_est // 11 // --- /// BC053611 // Homo sapiens cDNA clone IMAGE:6094109, partial cds. // gb // 11 // ---	AK172864 // gb // 7 // Cross Hyb Matching Probes /// ENST00000224809 // ensembl_transcript // 7 // Cross Hyb Matching Probes
1568617_a_at	73.1	P	0.005859	6.6	A	0.366211	3.3	I	4e-05	1568617_a_at	KIAA1543	Hs2.17686.2	gb:BC020431.1 /DB_XREF=gi:18045015 /TID=Hs2.17686.2 /CNT=89 /FEA=mRNA /TIER=Stack /STK=52 /LL=57662 /UG_GENE=KIAA1543 /UG=Hs.17686 /UG_TITLE=KIAA1543 protein /DEF=Homo sapiens, clone IMAGE:3868695, mRNA.	BC020431	Hs.17686	Hs.17686	March 2006 (NCBI Build 36.1)	chr19:7566787-7589190 (+) // 95.87 // p13.2	KIAA1543	chr19p13.3-p13.2	---	ENSG00000076826	57662	Q8WZ12 /// Q9P1Y5	---	---	XP_048362.5 /// XP_945520.1	XM_048362 /// XM_940427	---	---	---	---	---	---	---	---	3824 // catalytic activity // inferred from electronic annotation	---	---	---	---	---	---	This probe set was annotated using the Matching Probes based pipeline to a Entrez Gene identifier using 3 transcripts. // false // Matching Probes // A	BC035808(11),XM_048362(11),XM_940427(11)	ENSESTT00000046992 // --- // ensembl_est // 11 // --- /// BC035808 // Homo sapiens, clone IMAGE:5745021, mRNA. // gb // 11 // --- /// BC036935 // Homo sapiens, clone IMAGE:5242408, mRNA. // gb // 11 // --- /// XM_048362 // PREDICTED: Homo sapiens KIAA1543 (KIAA1543), mRNA. // refseq // 11 // --- /// XM_940427 // PREDICTED: Homo sapiens KIAA1543 (KIAA1543), mRNA. // refseq // 11 // --- /// GENSCAN…	---
1568713_a_at	37.8	P	0.000244	7.8	A	0.303711	2.4	I	5.2e-05	1568713_a_at	TBC1 (tre-2/USP6, BUB2, cdc16) domain family, member 1	Hs2.203722.1	gb:AI872403 /DB_XREF=gi:5546452 /DB_XREF=wm58e06.x1 /CLONE=IMAGE:2440162 /TID=Hs2.203722.1 /CNT=6 /FEA=mRNA /TIER=ConsEnd /STK=2 /UG=Hs.203722 /UG_TITLE=Homo sapiens, clone IMAGE:5176169, mRNA	AI872403	Hs.203722	Hs.176503	March 2006 (NCBI Build 36.1)	chr4:37569155-37692647 (+) // 98.94 // p14	TBC1D1	chr4p14	full length	ENSG00000065882	23216	Q6NTC9 /// Q6PJJ8 /// Q7Z6H2 /// Q86TI0 /// Q8NC59 /// Q9UNJ6	---	609850	NP_055988.2	NM_015173	---	---	---	---	---	---	6259 // DNA metabolism // inferred from electronic annotation /// 51276 // chromosome organization and biogenesis // inferred from electronic annotation	5634 // nucleus // inferred from electronic annotation /// 5737 // cytoplasm // inferred from electronic annotation	5096 // GTPase activator activity // inferred from electronic annotation	Cell_cycle_KEGG // GenMAPP	---	---	IPR000195 // RabGAP/TBC domain // 6.7E-31	---	---	This probe set was annotated using the Matching Probes based pipeline to a Entrez Gene identifier using 2 transcripts. // false // Matching Probes // A	BC028196(11),NM_015173(11)	ENSESTT00000084698 // --- // ensembl_est // 11 // --- /// BC028196 // Homo sapiens TBC1 (tre-2/USP6, BUB2, cdc16) domain family, member 1, mRNA (cDNA clone IMAGE:5211948), with apparent retained intron. // gb // 11 // --- /// NM_015173 // Homo sapiens TBC1 (tre-2/USP6, BUB2, cdc16) domain family, member 1 (TBC1D1), mRNA. // refseq // 11 // --- /// GENSCAN00000047159 // cdna:Genscan chromosome:NCB…	---
1568763_s_at	1372.9	P	0.000244	173.2	P	0.00415	2.8	I	2e-05	1568763_s_at	programmed cell death 6	Hs2.356020.2	gb:BC020552.1 /DB_XREF=gi:21594227 /TID=Hs2.356020.2 /CNT=10 /FEA=mRNA /TIER=ConsEnd /STK=0 /UG=Hs.356020 /UG_TITLE=Homo sapiens, Similar to programmed cell death 6, clone IMAGE:4992672, mRNA /DEF=Homo sapiens, clone IMAGE:2901119, mRNA.	BC020552	Hs.356020	Hs.553786	March 2006 (NCBI Build 36.1)	chr5:1681812-1687073 (-) // 67.34 // p15.33	PDCD6	chr5pter-p15.2	full length	---	10016	O75340 /// Q2YDC2 /// Q4G0N5 /// Q53FC3 /// Q5TZS0 /// Q6NVW0 /// Q6ZRP2 /// Q6ZVE1 /// Q7Z6L2 /// Q86W51 /// Q96L05 /// Q9ULI6	---	601057	NP_037364.1	NM_013232	---	---	---	---	---	---	6915 // apoptosis // inferred from electronic annotation /// 8624 // induction of apoptosis by extracellular signals // traceable author statement /// 7165 // signal transduction // inferred from electronic annotation /// 45449 // regulation of transcription // inferred from electronic annotation	5634 // nucleus // inferred from electronic annotation	5509 // calcium ion binding // inferred from electronic annotation /// 4871 // signal transducer activity // inferred from electronic annotation /// 30528 // transcription regulator activity // inferred from electronic annotation	---	---	---	IPR002048 // Calcium-binding EF-hand // 8.2E-5 /// IPR002048 // Calcium-binding EF-hand // 8.2E-5	---	---	This probe set was annotated using the Matching Probes based pipeline to a Entrez Gene identifier using 5 transcripts. // false // Matching Probes // A	BC019918(11),BC020552(11),BC044220(11),BC050597(11),BC053586(11)	ENSESTT00000095187 // --- // ensembl_est // 11 // --- /// BC019918 // Homo sapiens programmed cell death 6, mRNA (cDNA clone IMAGE:4992672), with apparent retained intron. // gb // 11 // --- /// BC020552 // Homo sapiens programmed cell death 6, mRNA (cDNA clone IMAGE:2901119), with apparent retained intron. // gb // 11 // --- /// AK024175 // Homo sapiens cDNA FLJ14113 fis, clone MAMMA1001715. // …	---
1568853_at	169.6	P	0.00415	50.9	A	0.080566	2	I	6e-05	1568853_at	Homo sapiens, Similar to hypothetical protein FLJ20378, clone IMAGE:4179392, mRNA	Hs2.404333.1	gb:BC038201.1 /DB_XREF=gi:23349147 /TID=Hs2.404333.1 /CNT=4 /FEA=mRNA /TIER=ConsEnd /STK=1 /UG=Hs.404333 /UG_TITLE=Homo sapiens, Similar to hypothetical protein FLJ20378, clone IMAGE:4179392, mRNA /DEF=Homo sapiens, Similar to hypothetical protein FLJ20378, clone IMAGE:4179392, mRNA.	BC038201	Hs.404333	Hs.439525	March 2006 (NCBI Build 36.1)	chr1:150029941-150033501 (+) // 47.86 // q21.3	---	---	---	---	---	---	---	---	---	---	---	---	---	---	---	---	---	---	---	---	---	---	---	---	---	This probe set was annotated using the Matching Probes based pipeline to a UniGene identifier using 1 transcripts. // false // Matching Probes // A	BC038201(11)	BC038201 // Homo sapiens, Similar to hypothetical protein FLJ20378, clone IMAGE:4179392, mRNA. // gb // 11 // ---	---
1569003_at	226	P	0.000244	56	P	0.00293	2	I	2e-05	1569003_at	transmembrane protein 49	Hs2.397084.1	gb:AL541655 /DB_XREF=gi:12872929 /DB_XREF=AL541655 /CLONE=CS0DE003YC13 (5 prime) /TID=Hs2.397084.1 /CNT=15 /FEA=mRNA /TIER=ConsEnd /STK=0 /UG=Hs.397084 /UG_TITLE=Homo sapiens, clone IMAGE:4295896, mRNA	AL541655	Hs.397084	Hs.444569	March 2006 (NCBI Build 36.1)	chr17:55270101-55271429 (-) // 74.91 // q23.1	TMEM49	chr17q23.1	full length	---	81671	Q96GC9 /// Q9H0P4 /// Q9P089	---	---	NP_112200.2	NM_030938	---	---	---	---	---	---	---	16021 // integral to membrane // inferred from electronic annotation	---	---	---	---	---	---	---	This probe set was annotated using the Matching Probes based pipeline to a Entrez Gene identifier using 1 transcripts. // false // Matching Probes // A	BC024020(10)	BC024020 // Homo sapiens transmembrane protein 49, mRNA (cDNA clone IMAGE:4295896), with apparent retained intron. // gb // 10 // ---	ENSESTT00000051408 // ensembl_est // 4 // Negative Strand Matching Probes /// NM_030938 // refseq // 4 // Negative Strand Matching Probes /// ENST00000262291 // ensembl_transcript // 4 // Negative Strand Matching Probes
1569110_x_at	2406	P	0.000732	131.6	P	0.000244	3.9	I	3e-05	1569110_x_at	programmed cell death 6	Hs2.356020.2	gb:BC020552.1 /DB_XREF=gi:21594227 /TID=Hs2.356020.2 /CNT=10 /FEA=mRNA /TIER=ConsEnd /STK=0 /UG=Hs.356020 /UG_TITLE=Homo sapiens, Similar to programmed cell death 6, clone IMAGE:4992672, mRNA /DEF=Homo sapiens, clone IMAGE:2901119, mRNA.	BC020552	Hs.356020	Hs.379186	March 2006 (NCBI Build 36.1)	chr5:1681812-1687073 (-) // 67.34 // p15.33	PDCD6	chr5pter-p15.2	---	---	10016	Q4G0N5 /// Q6NVW0 /// Q7Z6L2 /// Q96L05	---	601057	NP_037364.1	NM_013232	---	---	---	---	---	---	6915 // apoptosis // inferred from electronic annotation /// 8624 // induction of apoptosis by extracellular signals // traceable author statement	---	5509 // calcium ion binding // inferred from electronic annotation	---	---	---	IPR002048 // Calcium-binding EF-hand // 8.2E-5	---	---	This probe set was annotated using the Matching Probes based pipeline to a Entrez Gene identifier using 4 transcripts. // false // Matching Probes // A	BC019918(10),BC020552(11),BC044220(9),BC053586(9)	BC019918 // Homo sapiens programmed cell death 6, mRNA (cDNA clone IMAGE:4992672), with apparent retained intron. // gb // 10 // --- /// BC020552 // Homo sapiens programmed cell death 6, mRNA (cDNA clone IMAGE:2901119), with apparent retained intron. // gb // 11 // --- /// BC044220 // Homo sapiens programmed cell death 6, mRNA (cDNA clone IMAGE:5744339), partial cds. // gb // 9 // --- /// BC05358…	---
1569114_at	730	P	0.000244	31.5	P	0.000732	4.8	I	2e-05	1569114_at	---	Hs2.382977.1	gb:BC011742.1 /DB_XREF=gi:15079893 /TID=Hs2.382977.1 /CNT=9 /FEA=mRNA /TIER=ConsEnd /STK=0 /UG=Hs.382977 /UG_TITLE=Homo sapiens, Similar to SET domain binding factor, clone IMAGE:3352705, mRNA /DEF=Homo sapiens, Similar to SET domain binding factor, clone IMAGE:3350145, mRNA.	BC011742	---	---	March 2006 (NCBI Build 36.1)	chr17:53977243-54635967 (+) // 32.39 // q22	---	---	---	---	---	Q86WG5	---	---	---	---	---	---	---	---	---	---	46839 // phospholipid dephosphorylation // inferred from electronic annotation	---	4437 // inositol or phosphatidylinositol phosphatase activity // inferred from electronic annotation	---	---	---	IPR005113 // uDENN domain // 1.9E-42 /// IPR001194 // DENN (AEX-3) domain // 4.9E-25	---	---	This probe set was annotated using the Matching Probes based pipeline to a GenBank,ENSEMBL EST identifier using 1 transcripts. // false // Matching Probes // A	ENSESTT00000083158(11),BC017255(11)	ENSESTT00000083158 // --- // ensembl_est // 11 // --- /// BC017255 // Homo sapiens cDNA clone MGC:29680 IMAGE:3352705, complete cds. // gb // 11 // ---	---
1569194_at	29.7	P	0.01416	5.1	A	0.27417	2.3	I	8.8e-05	1569194_at	hypothetical protein LOC285989	Hs2.432783.2	gb:AL708039 /DB_XREF=gi:19691394 /DB_XREF=DKFZp686L024_r1 /CLONE=DKFZp686L024 /TID=Hs2.432783.2 /CNT=7 /FEA=mRNA /TIER=ConsEnd /STK=0 /LL=285989 /UG_GENE=LOC285989 /UG=Hs.432783 /UG_TITLE=hypothetical protein LOC285989	AL708039	Hs.432783	Hs.440384	March 2006 (NCBI Build 36.1)	chr7:98908448-98917845 (+) // 36.06 // q22.1	LOC285989	chr7q22.1	full length	---	285989	Q5FWF6 /// Q6ZMZ9	---	---	NP_001013276.1 /// NP_998768.2	NM_001013258 /// NM_213603	---	---	---	---	---	---	6355 // regulation of transcription, DNA-dependent // inferred from electronic annotation	5622 // intracellular // inferred from electronic annotation /// 5634 // nucleus // inferred from electronic annotation	3676 // nucleic acid binding // inferred from electronic annotation /// 8270 // zinc ion binding // inferred from electronic annotation /// 46872 // metal ion binding // inferred from electronic annotation	---	---	---	---	---	---	This probe set was annotated using the Matching Probes based pipeline to a Entrez Gene identifier using 1 transcripts. // false // Matching Probes // A	BC050286(11)	BC050286 // Homo sapiens hypothetical protein LOC285989, mRNA (cDNA clone IMAGE:5268572). // gb // 11 // ---	ENSESTT00000067964 // ensembl_est // 2 // Cross Hyb Matching Probes /// ENSESTT00000067969 // ensembl_est // 2 // Cross Hyb Matching Probes /// BX648360 // gb // 2 // Cross Hyb Matching Probes
1569385_s_at	143.1	P	0.000244	21.4	P	0.001221	2.3	I	2.3e-05	1569385_s_at	hypothetical protein FLJ20032	Hs2.407227.1	gb:BC019007.1 /DB_XREF=gi:17512064 /TID=Hs2.407227.1 /CNT=5 /FEA=mRNA /TIER=ConsEnd /STK=0 /UG=Hs.407227 /UG_TITLE=Homo sapiens, Similar to KIAA1546 protein, clone IMAGE:3536481, mRNA /DEF=Homo sapiens, Similar to KIAA1546 protein, clone IMAGE:3536481, mRNA.	BC019007	Hs.407227	Hs.367639	March 2006 (NCBI Build 36.1)	chr4:106384174-106413629 (+) // 95.01 // q24	FLJ20032	chr4q24	full length	ENSG00000138779	54790	Q2TB88 /// Q3LIB8 /// Q6N021 /// Q96JX5 /// Q9HCM6 /// Q9NXW0	---	---	NP_060098.2	NM_017628	---	---	---	---	---	---	---	---	---	---	---	---	IPR003959 // AAA ATPase, central region // 1.4E-25	---	---	This probe set was annotated using the Matching Probes based pipeline to a Entrez Gene identifier using 3 transcripts. // false // Matching Probes // A	AB046766(11),AB075496(10),BC110510(11)	ENSESTT00000047540 // --- // ensembl_est // 10 // --- /// AB046766 // Homo sapiens mRNA for KIAA1546 protein, partial cds. // gb // 11 // --- /// AB075496 // Homo sapiens neuroblastoma cDNA, clone:Nbla00191, full insert sequence. // gb // 10 // --- /// BC110510 // Homo sapiens KIAA1546 protein, mRNA (cDNA clone MGC:125715 IMAGE:40029094), complete cds. // gb // 11 // --- /// GENSCAN00000052835 //…	---
1569477_at	52.4	P	0.000732	12.3	P	0.00293	2.1	I	2e-05	1569477_at	Forkhead box O3A	Hs2.382222.1	gb:BC025999.1 /DB_XREF=gi:22137652 /TID=Hs2.382222.1 /CNT=5 /FEA=mRNA /TIER=ConsEnd /STK=0 /UG=Hs.382222 /UG_TITLE=Homo sapiens, clone IMAGE:4291396, mRNA /DEF=Homo sapiens, clone IMAGE:4291396, mRNA.	BC025999	Hs.382222	Hs.591328	March 2006 (NCBI Build 36.1)	chr6:109060322-109061734 (+) // 89.87 // q21	FOXO3A	chr6q21	full length	---	2309	O43524 /// Q68DV3 /// Q9UPC2	---	602681	NP_001446.1 /// NP_963853.1	NM_001455 /// NM_201559	---	---	---	---	---	---	6350 // transcription // inferred from electronic annotation /// 6355 // regulation of transcription, DNA-dependent // inferred from electronic annotation /// 6366 // transcription from RNA polymerase II promoter // traceable author statement /// 6915 // apoptosis // inferred from electronic annotation /// 6917 // induction of apoptosis // traceable author statement /// 45648 // positive regulati…	5634 // nucleus // traceable author statement /// 5737 // cytoplasm // traceable author statement /// 5634 // nucleus // inferred from electronic annotation	3700 // transcription factor activity // inferred from direct assay /// 43565 // sequence-specific DNA binding // inferred from electronic annotation /// 3677 // DNA binding // inferred from electronic annotation /// 3700 // transcription factor activity // inferred from electronic annotation	---	---	---	---	---	---	This probe set was annotated using the Matching Probes based pipeline to a UniGene identifier using 1 transcripts. // false // Matching Probes // A	BC025999(11)	BC025999 // Homo sapiens, clone IMAGE:4291396, mRNA. // gb // 11 // ---	---
1569566_at	16.6	P	0.005859	0.6	A	0.72583	4.7	I	0.000346	1569566_at	TBC1 (tre-2/USP6, BUB2, cdc16) domain family, member 1	Hs2.203722.2	gb:BC028196.1 /DB_XREF=gi:20380158 /TID=Hs2.203722.2 /CNT=3 /FEA=mRNA /TIER=ConsEnd /STK=0 /UG=Hs.203722 /UG_TITLE=Homo sapiens, clone IMAGE:5176169, mRNA /DEF=Homo sapiens, similar to tre-2USP6, BUB2, cdc16) domain family, member 1; tbc1, clone IMAGE:5211948, mRNA.	BC028196	Hs.203722	Hs.176503	March 2006 (NCBI Build 36.1)	chr4:37569139-37630823 (+) // 68.11 // p14	TBC1D1	chr4p14	full length	---	23216	Q6NTC9 /// Q6PJJ8 /// Q7Z6H2 /// Q86TI0 /// Q8NC59 /// Q9UNJ6	---	609850	NP_055988.2	NM_015173	---	---	---	---	---	---	6259 // DNA metabolism // inferred from electronic annotation /// 51276 // chromosome organization and biogenesis // inferred from electronic annotation	5634 // nucleus // inferred from electronic annotation /// 5737 // cytoplasm // inferred from electronic annotation	5096 // GTPase activator activity // inferred from electronic annotation	Cell_cycle_KEGG // GenMAPP	---	---	---	---	---	This probe set was annotated using the Matching Probes based pipeline to a Entrez Gene identifier using 1 transcripts. // false // Matching Probes // A	BC028196(11)	BC028196 // Homo sapiens TBC1 (tre-2/USP6, BUB2, cdc16) domain family, member 1, mRNA (cDNA clone IMAGE:5211948), with apparent retained intron. // gb // 11 // ---	---
1569714_at	94.8	P	0.000244	3.5	A	0.303711	4	I	2e-05	1569714_at	Zinc finger, FYVE domain containing 20	Hs2.335336.1	gb:BC032628.1 /DB_XREF=gi:21595736 /TID=Hs2.335336.1 /CNT=3 /FEA=mRNA /TIER=ConsEnd /STK=0 /UG=Hs.335336 /UG_TITLE=Homo sapiens, clone IMAGE:5417298, mRNA /DEF=Homo sapiens, clone IMAGE:5417298, mRNA.	BC032628	Hs.335336	Hs.475565	March 2006 (NCBI Build 36.1)	chr3:15112182-15115654 (-) // 77.85 // p24.3	ZFYVE20	chr3p24.3	full length	---	64145	Q6MZR5 /// Q9H1K0	---	609511	NP_071735.2	NM_022340	---	---	---	---	---	---	15031 // protein transport // inferred from electronic annotation /// 16197 // endosome transport // non-traceable author statement /// 6810 // transport // inferred from electronic annotation	5634 // nucleus // inferred from electronic annotation /// 5768 // endosome // non-traceable author statement /// 16020 // membrane // inferred from electronic annotation	3676 // nucleic acid binding // inferred from electronic annotation /// 8270 // zinc ion binding // non-traceable author statement /// 46872 // metal ion binding // inferred from electronic annotation /// 8270 // zinc ion binding // inferred from electronic annotation	---	---	---	---	---	---	This probe set was annotated using the Matching Probes based pipeline to a UniGene identifier using 1 transcripts. // false // Matching Probes // A	BC032628(11)	BC032628 // Homo sapiens, clone IMAGE:5417298, mRNA. // gb // 11 // ---	ENSESTT00000061823 // ensembl_est // 5 // Cross Hyb Matching Probes /// ENSESTT00000061824 // ensembl_est // 5 // Cross Hyb Matching Probes /// NM_022340 // refseq // 5 // Cross Hyb Matching Probes /// ENST00000253699 // ensembl_transcript // 5 // Cross Hyb Matching Probes
1569868_s_at	143.2	P	0.000244	36.5	P	0.037598	2.4	I	2e-05	1569868_s_at	Essential meiotic endonuclease 1 homolog 2 (S. pombe)	Hs2.362366.2	gb:BC041011.1 /DB_XREF=gi:27155082 /TID=Hs2.362366.2 /CNT=1 /FEA=mRNA /TIER=ConsEnd /STK=1 /LL=197342 /UG_GENE=LOC197342 /UG=Hs.362366 /UG_TITLE=hypothetical protein LOC197342 /DEF=Homo sapiens, Similar to hypothetical protein FLJ31364, clone IMAGE:5285711, mRNA.	BC041011	Hs.362366	Hs.7247	March 2006 (NCBI Build 36.1)	chr16:1765315-1771226 (+) // 91.8 // p13.3	EME2	chr16p13.3	full length	---	197342	---	---	---	NP_001010865.1	NM_001010865	---	---	---	---	---	---	---	---	---	---	---	---	---	---	---	This probe set was annotated using the Matching Probes based pipeline to a UniGene identifier using 1 transcripts. // false // Matching Probes // A	BC041011(11)	BC041011 // Homo sapiens cDNA clone IMAGE:5285711, with apparent retained intron. // gb // 11 // ---	AF086269 // gb // 5 // Cross Hyb Matching Probes
1570001_at	12.7	P	0.000244	0.7	A	0.72583	3.9	I	0.000865	1570001_at	CASP8 associated protein 2	Hs2.407519.1	gb:BC027850.1 /DB_XREF=gi:24081029 /TID=Hs2.407519.1 /CNT=2 /FEA=mRNA /TIER=ConsEnd /STK=0 /UG=Hs.407519 /UG_TITLE=Homo sapiens, Similar to CASP8 associated protein 2, clone IMAGE:5203092, mRNA /DEF=Homo sapiens, Similar to CASP8 associated protein 2, clone IMAGE:5203092, mRNA.	BC027850	Hs.407519	Hs.558218	March 2006 (NCBI Build 36.1)	chr6:90596370-90627282 (+) // 52.64 // q15	CASP8AP2	chr6q15	full length	---	9994	Q9UKL3	---	606880	NP_036247.1	NM_012115	---	---	---	---	---	---	6350 // transcription // inferred from electronic annotation /// 6355 // regulation of transcription, DNA-dependent // inferred from electronic annotation /// 6915 // apoptosis // inferred from electronic annotation /// 7165 // signal transduction // traceable author statement /// 8624 // induction of apoptosis by extracellular signals // traceable author statement	5634 // nucleus // inferred from electronic annotation	5123 // death receptor binding // traceable author statement	---	---	---	---	---	---	This probe set was annotated using the Matching Probes based pipeline to a UniGene identifier using 1 transcripts. // false // Matching Probes // A	BC027850(11)	BC027850 // Homo sapiens, Similar to CASP8 associated protein 2, clone IMAGE:5203092, mRNA. // gb // 11 // ---	---
1570261_at	11.1	P	0.030273	0.7	A	0.904785	3.7	I	0.000273	1570261_at	Methionine-tRNA synthetase 2 (mitochondrial)	Hs2.382664.1	gb:BC021693.1 /DB_XREF=gi:20988021 /TID=Hs2.382664.1 /CNT=2 /FEA=mRNA /TIER=ConsEnd /STK=0 /UG=Hs.382664 /UG_TITLE=Homo sapiens, clone IMAGE:3961600, mRNA /DEF=Homo sapiens, clone IMAGE:3961600, mRNA.	BC021693	Hs.382664	Hs.116602	March 2006 (NCBI Build 36.1)	chr2:198344822-198347790 (+) // 66.95 // q33.1	MARS2	chr2q33.1	full length	---	92935	Q96GW9	EC:6.1.1.10	609728	NP_612404.1	NM_138395	---	---	---	---	---	---	6412 // protein biosynthesis // inferred from electronic annotation /// 6423 // cysteinyl-tRNA aminoacylation // inferred from electronic annotation /// 6431 // methionyl-tRNA aminoacylation // inferred from direct assay /// 6431 // methionyl-tRNA aminoacylation // inferred from electronic annotation	5739 // mitochondrion // inferred from electronic annotation /// 5759 // mitochondrial matrix // inferred from direct assay	166 // nucleotide binding // inferred from electronic annotation /// 4817 // cysteine-tRNA ligase activity // inferred from electronic annotation /// 4825 // methionine-tRNA ligase activity // inferred from direct assay /// 5524 // ATP binding // inferred from electronic annotation /// 16874 // ligase activity // inferred from electronic annotation /// 4812 // aminoacyl-tRNA ligase activity // in…	Methionine metabolism // KEGG /// Selenoamino acid metabolism // KEGG /// Aminoacyl-tRNA biosynthesis // KEGG	---	---	---	---	---	This probe set was annotated using the Matching Probes based pipeline to a UniGene identifier using 1 transcripts. // false // Matching Probes // A	BC021693(11)	BC021693 // Homo sapiens, clone IMAGE:3961600, mRNA. // gb // 11 // ---	---
1570295_at	26.4	P	0.018555	1	A	0.398926	3.4	I	0.001077	1570295_at	Vacuolar protein sorting 13 homolog A (S. cerevisiae)	Hs2.407588.1	gb:BC038964.1 /DB_XREF=gi:24658699 /TID=Hs2.407588.1 /CNT=2 /FEA=mRNA /TIER=ConsEnd /STK=0 /UG=Hs.407588 /UG_TITLE=Homo sapiens, clone IMAGE:6059689, mRNA /DEF=Homo sapiens, clone IMAGE:6059689, mRNA.	BC038964	Hs.407588	Hs.459790	March 2006 (NCBI Build 36.1)	chr9:79210808-79211678 (+) // 62.15 // q21.13	VPS13A	chr9q21	full length	---	23230	Q6ZP95 /// Q96RL7	---	200150 /// 605978	NP_001018047.1 /// NP_001018048.1 /// NP_056001.1 /// NP_150648.2	NM_001018037 /// NM_001018038 /// NM_015186 /// NM_033305	---	---	---	---	---	---	6895 // Golgi to endosome transport // non-traceable author statement /// 8104 // protein localization // non-traceable author statement /// 8104 // protein localization // inferred from electronic annotation	5622 // intracellular // non-traceable author statement	5478 // intracellular transporter activity // non-traceable author statement	---	---	---	---	---	---	This probe set was annotated using the Matching Probes based pipeline to a UniGene identifier using 1 transcripts. // false // Matching Probes // A	BC038964(11)	BC038964 // Homo sapiens, clone IMAGE:6059689, mRNA. // gb // 11 // ---	---
1570506_at	21.9	P	0.005859	4.1	A	0.246094	2.2	I	0.000618	1570506_at	Homo sapiens, clone IMAGE:4093039, mRNA	Hs2.382791.1	gb:BC016356.1 /DB_XREF=gi:18921441 /TID=Hs2.382791.1 /CNT=1 /FEA=mRNA /TIER=ConsEnd /STK=0 /UG=Hs.382791 /UG_TITLE=Homo sapiens, clone IMAGE:4093039, mRNA /DEF=Homo sapiens, clone IMAGE:4093039, mRNA.	BC016356	Hs.382791	Hs.565397	March 2006 (NCBI Build 36.1)	---	---	---	---	---	---	---	---	---	---	---	---	---	---	---	---	---	---	---	---	---	---	---	---	---	---	This probe set was annotated using the Matching Probes based pipeline to a UniGene identifier using 1 transcripts. // false // Matching Probes // A	BC016356(11)	BC016356 // Homo sapiens, clone IMAGE:4093039, mRNA. // gb // 11 // ---	---
200670_at	6612.3	P	0.000244	520.2	P	0.000244	3.6	I	2e-05	200670_at	X-box binding protein 1	g4827057	gb:NM_005080.1 /DB_XREF=gi:4827057 /GEN=XBP1 /FEA=FLmRNA /CNT=469 /TID=Hs.149923.0 /TIER=FL+Stack /STK=193 /UG=Hs.149923 /LL=7494 /DEF=Homo sapiens X-box binding protein 1 (XBP1), mRNA. /PROD=X-box binding protein 1 /FL=gb:NM_005080.1 gb:M31627.1 gb:BC000938.1	NM_005080	Hs.149923	Hs.437638	March 2006 (NCBI Build 36.1)	chr22:27520547-27526524 (-) // 97.63 // q12.1	XBP1	chr22q12.1|22q12	full length	ENSG00000100219	7494	P17861	---	125480 /// 194355	NP_005071.2	NM_005080	---	---	---	---	---	---	6350 // transcription // inferred from electronic annotation /// 6355 // regulation of transcription, DNA-dependent // inferred from electronic annotation /// 6955 // immune response // traceable author statement	5634 // nucleus // inferred from electronic annotation	3700 // transcription factor activity // traceable author statement /// 43565 // sequence-specific DNA binding // inferred from electronic annotation /// 46983 // protein dimerization activity // inferred from electronic annotation /// 3677 // DNA binding // inferred from electronic annotation /// 3677 // DNA binding // traceable author statement	---	---	---	IPR007087 // Zn-finger, C2H2 type // 1.7E-6 /// IPR007087 // Zn-finger, C2H2 type // 1.9E-7 /// IPR007087 // Zn-finger, C2H2 type // 3.2E-5 /// IPR004827 // Basic-leucine zipper (bZIP) transcription factor // 3.6E-11	---	---	This probe set was annotated using the Genome Target Overlap based pipeline to a Entrez Gene identifier using 2 transcripts. // false // Genome Target Overlap // B	CR615221,NM_005080	ENSESTT00000094455 // --- // ensembl_est // 0 // chr22:27522046-27526556(-) /// ENST00000216037 // cdna:known-ccds chromosome:NCBI36:22:27520549:27526560:-1 gene:ENSG00000100219 CCDS13847.1 // ensembl_transcript // 0 // chr22:27520548-27526560(-) /// NM_005080 // Homo sapiens X-box binding protein 1 (XBP1), mRNA. // refseq // 0 // chr22:27520548-27526560(-) /// CR615221 // full-length cDNA clone …	AK093842 // gb // 6 // Cross Hyb Matching Probes
200894_s_at	1072.6	P	0.000244	249	P	0.000244	2	I	2e-05	200894_s_at	FK506 binding protein 4, 59kDa	Hs.848.0	gb:AA894574 /DB_XREF=gi:3030975 /DB_XREF=of91h10.s1 /CLONE=IMAGE:1437763 /FEA=FLmRNA /CNT=406 /TID=Hs.848.0 /TIER=Stack /STK=9 /UG=Hs.848 /LL=2288 /UG_GENE=FKBP4 /UG_TITLE=FK506-binding protein 4 (59kD) /FL=gb:M88279.1 gb:BC001786.1 gb:NM_002014.1	AA894574	Hs.848	Hs.524183	March 2006 (NCBI Build 36.1)	chr12:2774394-2783369 (+) // 89.96 // p13.33	FKBP4	chr12p13.33	full length	ENSG00000004478	2288	Q02790	EC:5.2.1.8	600611	NP_002005.1	NM_002014	---	---	---	---	---	---	6457 // protein folding // traceable author statement /// 6457 // protein folding // inferred from electronic annotation	5634 // nucleus // inferred from electronic annotation /// 5737 // cytoplasm // traceable author statement /// 5622 // intracellular // non-traceable author statement	3755 // peptidyl-prolyl cis-trans isomerase activity // inferred from electronic annotation /// 5528 // FK506 binding // traceable author statement /// 16853 // isomerase activity // inferred from electronic annotation /// 30674 // protein binding, bridging // traceable author statement /// 5515 // protein binding // inferred from physical interaction /// 5488 // binding // inferred from electron…	Calcium signaling pathway // KEGG	---	---	IPR002474 // Carbamoyl-phosphate synthase, small chain // 5.3E-19 /// IPR002474 // Carbamoyl-phosphate synthase, small chain // 4.9E-61 /// --- // --- // 0.082 /// --- // --- // 1.3E-8 /// --- // --- // 4.4E-8 /// --- // --- // 2.7E-49 /// --- // --- // 2.0E-20 /// IPR001440 // TPR repeat // 0.082 /// IPR001440 // TPR repeat // 1.3E-8 /// IPR001440 // TPR repeat // 4.4E-8 /// IPR001179 // Peptidy…	---	---	This probe set was annotated using the Matching Probes based pipeline to a Entrez Gene identifier using 1 transcripts. // false // Matching Probes // A	NM_002014(11)	NM_002014 // Homo sapiens FK506 binding protein 4, 59kDa (FKBP4), mRNA. // refseq // 11 // --- /// GENSCAN00000016617 // cdna:Genscan chromosome:NCBI36:12:2774567:2782685:1 // ensembl_prediction // 11 // --- /// ENST00000001008 // cdna:known-ccds chromosome:NCBI36:12:2774414:2783381:1 gene:ENSG00000004478 CCDS8512.1 // ensembl_transcript // 11 // ---	ENSESTT00000075241 // ensembl_est // 7 // Cross Hyb Matching Probes /// ENSESTT00000075242 // ensembl_est // 7 // Cross Hyb Matching Probes /// GENSCAN00000061935 // ensembl_prediction // 2 // Cross Hyb Matching Probes /// GENSCAN00000032444 // ensembl_prediction // 3 // Cross Hyb Matching Probes /// GENSCAN00000068570 // ensembl_prediction // 3 // Cross Hyb Matching Probes /// GENSCAN00000005498…
200895_s_at	3147.1	P	0.000244	706.9	P	0.001953	2	I	2e-05	200895_s_at	FK506 binding protein 4, 59kDa	g4503728	gb:NM_002014.1 /DB_XREF=gi:4503728 /GEN=FKBP4 /FEA=FLmRNA /CNT=406 /TID=Hs.848.0 /TIER=FL+Stack /STK=112 /UG=Hs.848 /LL=2288 /DEF=Homo sapiens FK506-binding protein 4 (59kD) (FKBP4), mRNA. /PROD=FK506-binding protein 4 (59kD) /FL=gb:M88279.1 gb:BC001786.1 gb:NM_002014.1	NM_002014	Hs.848	Hs.524183	March 2006 (NCBI Build 36.1)	chr12:2774467-2783362 (+) // 100.0 // p13.33	FKBP4	chr12p13.33	full length	ENSG00000004478	2288	Q02790	EC:5.2.1.8	600611	NP_002005.1	NM_002014	---	---	---	---	---	---	6457 // protein folding // traceable author statement /// 6457 // protein folding // inferred from electronic annotation	5634 // nucleus // inferred from electronic annotation /// 5737 // cytoplasm // traceable author statement /// 5622 // intracellular // non-traceable author statement	3755 // peptidyl-prolyl cis-trans isomerase activity // inferred from electronic annotation /// 5528 // FK506 binding // traceable author statement /// 16853 // isomerase activity // inferred from electronic annotation /// 30674 // protein binding, bridging // traceable author statement /// 5515 // protein binding // inferred from physical interaction /// 5488 // binding // inferred from electron…	Calcium signaling pathway // KEGG	---	---	--- // --- // 0.082 /// --- // --- // 1.3E-8 /// --- // --- // 4.4E-8 /// --- // --- // 2.7E-49 /// --- // --- // 2.0E-20 /// IPR001440 // TPR repeat // 0.082 /// IPR001440 // TPR repeat // 1.3E-8 /// IPR001440 // TPR repeat // 4.4E-8 /// IPR001179 // Pep	---	---	This probe set was annotated using the Matching Probes based pipeline to a Entrez Gene identifier using 1 transcripts. // false // Matching Probes // A	NM_002014(11)	NM_002014 // Homo sapiens FK506 binding protein 4, 59kDa (FKBP4), mRNA. // refseq // 11 // --- /// ENST00000001008 // cdna:known-ccds chromosome:NCBI36:12:2774414:2783381:1 gene:ENSG00000004478 CCDS8512.1 // ensembl_transcript // 11 // ---	---
201015_s_at	1306.4	P	0.000244	68.3	P	0.000244	3.8	I	2e-05	201015_s_at	junction plakoglobin	g12056467	gb:NM_021991.1 /DB_XREF=gi:12056467 /GEN=JUP /FEA=FLmRNA /CNT=297 /TID=Hs.2340.0 /TIER=FL+Stack /STK=112 /UG=Hs.2340 /LL=3728 /DEF=Homo sapiens junction plakoglobin (JUP), transcript variant 2, mRNA. /PROD=junction plakoglobin, isoform 1 /FL=gb:BC000441.1 gb:NM_021991.1	NM_021991	Hs.2340	Hs.514174	March 2006 (NCBI Build 36.1)	chr17:37164389-37181643 (-) // 96.55 // q21.2	JUP	chr17q21	full length	ENSG00000173801	3728	P14923 /// Q15151 /// Q7L3S5 /// Q86W21 /// Q9BWC4	---	173325 /// 601214	NP_002221.1 /// NP_068831.1	NM_002230 /// NM_021991	---	---	---	---	---	---	7155 // cell adhesion // non-traceable author statement /// 7155 // cell adhesion // inferred from electronic annotation	5624 // membrane fraction // traceable author statement /// 5625 // soluble fraction // traceable author statement /// 5737 // cytoplasm // traceable author statement /// 5856 // cytoskeleton // traceable author statement /// 5856 // cytoskeleton // inferred from electronic annotation	5198 // structural molecule activity // inferred from electronic annotation /// 8092 // cytoskeletal protein binding // traceable author statement /// 5488 // binding // inferred from electronic annotation /// 5515 // protein binding // inferred from electronic annotation	---	---	---	IPR000225 // Armadillo // 5.3E-9 /// IPR000225 // Armadillo // 3.9E-12 /// IPR000225 // Armadillo // 4.5E-6 /// IPR000225 // Armadillo // 5.1E-10	---	---	This probe set was annotated using the Matching Probes based pipeline to a Entrez Gene identifier using 2 transcripts. // false // Matching Probes // A	NM_002230(11),NM_021991(11)	NM_002230 // Homo sapiens junction plakoglobin (JUP), transcript variant 1, mRNA. // refseq // 11 // --- /// NM_021991 // Homo sapiens junction plakoglobin (JUP), transcript variant 2, mRNA. // refseq // 11 // --- /// ENST00000310706 // cdna:known-ccds chromosome:NCBI36:17:37164412:37196476:-1 gene:ENSG00000173801 CCDS11407.1 // ensembl_transcript // 11 // ---	ENSESTT00000059162 // ensembl_est // 1 // Cross Hyb Matching Probes /// ENSESTT00000059163 // ensembl_est // 1 // Cross Hyb Matching Probes /// ENSESTT00000059166 // ensembl_est // 1 // Cross Hyb Matching Probes /// BC011865 // gb // 8 // Cross Hyb Matching Probes
201060_x_at	1173.7	P	0.001221	156	P	0.00415	2.9	I	0.000189	201060_x_at	stomatin	Hs.160483.0	gb:AI537887 /DB_XREF=gi:4452022 /DB_XREF=tp32g06.x1 /CLONE=IMAGE:2189530 /FEA=FLmRNA /CNT=443 /TID=Hs.160483.0 /TIER=Stack /STK=16 /UG=Hs.160483 /LL=2040 /UG_GENE=EPB72 /UG_TITLE=erythrocyte membrane protein band 7.2 (stomatin) /FL=gb:M81635.1 gb:NM_004099.1	AI537887	Hs.160483	Hs.253903	March 2006 (NCBI Build 36.1)	chr9:123141173-123172349 (-) // 85.13 // q33.2	STOM	chr9q34.1	full length	ENSG00000148175	2040	P27105 /// Q9H376	---	133090	NP_004090.4 /// NP_937837.1	NM_004099 /// NM_198194	---	---	---	---	---	---	---	5856 // cytoskeleton // traceable author statement /// 5887 // integral to plasma membrane // traceable author statement /// 16020 // membrane // inferred from electronic annotation /// 16021 // integral to membrane // inferred from electronic annotation	---	---	---	---	IPR001107 // Band 7 protein // 4.7E-85	---	---	This probe set was annotated using the Matching Probes based pipeline to a Entrez Gene identifier using 2 transcripts. // false // Matching Probes // A	NM_004099(9),NM_198194(9)	AF130103 // Homo sapiens clone FLB2914 PRO0720 mRNA, complete cds. // gb // 9 // --- /// NM_004099 // Homo sapiens stomatin (STOM), transcript variant 1, mRNA. // refseq // 9 // --- /// NM_198194 // Homo sapiens stomatin (STOM), transcript variant 2, mRNA. // refseq // 9 // --- /// ENST00000373796 // cdna:known-ccds chromosome:NCBI36:9:123141176:123172304:-1 gene:ENSG00000148175 CCDS6830.1 // ens…	BC028737 // gb // 1 // Cross Hyb Matching Probes /// AK090701 // gb // 1 // Cross Hyb Matching Probes /// BC022307 // gb // 1 // Cross Hyb Matching Probes /// BC045699 // gb // 1 // Cross Hyb Matching Probes /// BC047422 // gb // 1 // Cross Hyb Matching Probes /// BX648609 // gb // 1 // Cross Hyb Matching Probes /// NM_017723 // refseq // 1 // Cross Hyb Matching Probes /// NM_022896 // refseq // …
201061_s_at	845.5	P	0.000244	172.3	P	0.000732	2.1	I	2e-05	201061_s_at	stomatin	g181183	gb:M81635.1 /DB_XREF=gi:181183 /GEN=stomatin peptide /FEA=FLmRNA /CNT=443 /TID=Hs.160483.0 /TIER=FL+Stack /STK=166 /UG=Hs.160483 /LL=2040 /DEF=Homo sapiens erythrocyte membrane protein mRNA, complete cds. /PROD=stomatin peptide /FL=gb:M81635.1 gb:NM_004099.1	M81635	Hs.160483	Hs.253903	March 2006 (NCBI Build 36.1)	chr9:123141177-123172304 (-) // 86.52 // q33.2	STOM	chr9q34.1	full length	ENSG00000148175	2040	P27105	---	133090	NP_004090.4 /// NP_937837.1	NM_004099 /// NM_198194	---	---	---	---	---	---	---	5856 // cytoskeleton // traceable author statement /// 5887 // integral to plasma membrane // traceable author statement /// 16020 // membrane // inferred from electronic annotation /// 16021 // integral to membrane // inferred from electronic annotation	---	---	---	---	IPR001107 // Band 7 protein // 4.7E-85	---	---	This probe set was annotated using the Matching Probes based pipeline to a Entrez Gene identifier using 2 transcripts. // false // Matching Probes // A	NM_004099(11),NM_198194(11)	NM_004099 // Homo sapiens stomatin (STOM), transcript variant 1, mRNA. // refseq // 11 // --- /// NM_198194 // Homo sapiens stomatin (STOM), transcript variant 2, mRNA. // refseq // 11 // --- /// ENST00000373796 // cdna:known-ccds chromosome:NCBI36:9:123141176:123172304:-1 gene:ENSG00000148175 CCDS6830.1 // ensembl_transcript // 11 // --- /// ENST00000286713 // cdna:known chromosome:NCBI36:9:1231…	---
201130_s_at	675.6	P	0.000244	5.8	A	0.398926	6.3	I	2e-05	201130_s_at	cadherin 1, type 1, E-cadherin (epithelial)	g340184	gb:L08599.1 /DB_XREF=gi:340184 /GEN=UVO /FEA=FLmRNA /CNT=304 /TID=Hs.194657.0 /TIER=FL /STK=0 /UG=Hs.194657 /LL=999 /DEF=Human uvomorulin (E-cadherin) (UVO) mRNA, complete cds. /PROD=uvomorulin /FL=gb:NM_004360.1 gb:L08599.1	L08599	Hs.194657	Hs.461086	March 2006 (NCBI Build 36.1)	chr16:67328710-67424971 (+) // 97.04 // q22.1	CDH1	chr16q22.1	full length	ENSG00000039068	999	P12830 /// Q9UII7 /// Q9UII8	---	137215 /// 192090	NP_004351.1	NM_004360	---	---	---	---	---	---	7155 // cell adhesion // inferred from electronic annotation /// 7156 // homophilic cell adhesion // inferred from electronic annotation /// 7156 // homophilic cell adhesion // non-traceable author statement /// 16337 // cell-cell adhesion // non-traceable author statement	16020 // membrane // inferred from electronic annotation /// 16021 // integral to membrane // inferred from electronic annotation /// 16021 // integral to membrane // non-traceable author statement	5509 // calcium ion binding // inferred from electronic annotation /// 5515 // protein binding // inferred from electronic annotation	Cell_cycle_KEGG // GenMAPP /// Cell_cycle_KEGG // GenMAPP /// Cell_cycle_KEGG // GenMAPP	---	---	IPR002126 // Cadherin // 2.2E-19 /// IPR002126 // Cadherin // 5.7E-31 /// IPR002126 // Cadherin // 3.4E-23 /// IPR002126 // Cadherin // 4.6E-17 /// IPR002126 // Cadherin // 8.1E-17 /// IPR000233 // Cadherin cytoplasmic region // 2.1E-96 /// IPR002126 // Cadherin // 4.6E-17 /// IPR002126 // Cadherin // 8.1E-17 /// IPR000233 // Cadherin cytoplasmic region // 2.1E-96	---	---	This probe set was annotated using the Matching Probes based pipeline to a Entrez Gene identifier using 1 transcripts. // false // Matching Probes // A	NM_004360(11)	NM_004360 // Homo sapiens cadherin 1, type 1, E-cadherin (epithelial) (CDH1), mRNA. // refseq // 11 // --- /// GENSCAN00000026987 // cdna:Genscan chromosome:NCBI36:16:67328820:67424903:1 // ensembl_prediction // 11 // --- /// ENST00000261769 // cdna:known-ccds chromosome:NCBI36:16:67328696:67426943:1 gene:ENSG00000039068 CCDS10869.1 // ensembl_transcript // 11 // --- /// ENST00000379120 // cdna:k…	ENSESTT00000044416 // ensembl_est // 4 // Cross Hyb Matching Probes /// ENSESTT00000044417 // ensembl_est // 4 // Cross Hyb Matching Probes
201131_s_at	7436.8	P	0.000244	7.1	A	0.149658	9.8	I	2e-05	201131_s_at	cadherin 1, type 1, E-cadherin (epithelial)	g4757959	gb:NM_004360.1 /DB_XREF=gi:4757959 /GEN=CDH1 /FEA=FLmRNA /CNT=304 /TID=Hs.194657.0 /TIER=FL+Stack /STK=88 /UG=Hs.194657 /LL=999 /DEF=Homo sapiens cadherin 1, type 1, E-cadherin (epithelial) (CDH1), mRNA. /PROD=cadherin 1, type 1, E-cadherin (epithelial) /FL=gb:NM_004360.1 gb:L08599.1	NM_004360	Hs.194657	Hs.461086	March 2006 (NCBI Build 36.1)	chr16:67328725-67426938 (+) // 86.61 // q22.1	CDH1	chr16q22.1	full length	ENSG00000039068	999	P12830 /// Q9UII7 /// Q9UII8	---	137215 /// 192090	NP_004351.1	NM_004360	---	---	---	---	---	---	7155 // cell adhesion // inferred from electronic annotation /// 7156 // homophilic cell adhesion // inferred from electronic annotation /// 7156 // homophilic cell adhesion // non-traceable author statement /// 16337 // cell-cell adhesion // non-traceable author statement	16020 // membrane // inferred from electronic annotation /// 16021 // integral to membrane // inferred from electronic annotation /// 16021 // integral to membrane // non-traceable author statement	5509 // calcium ion binding // inferred from electronic annotation /// 5515 // protein binding // inferred from electronic annotation	Cell_cycle_KEGG // GenMAPP /// Cell_cycle_KEGG // GenMAPP /// Cell_cycle_KEGG // GenMAPP	---	---	IPR002126 // Cadherin // 2.2E-19 /// IPR002126 // Cadherin // 5.7E-31 /// IPR002126 // Cadherin // 3.4E-23 /// IPR002126 // Cadherin // 4.6E-17 /// IPR002126 // Cadherin // 8.1E-17 /// IPR000233 // Cadherin cytoplasmic region // 2.1E-96	---	---	This probe set was annotated using the Matching Probes based pipeline to a Entrez Gene identifier using 1 transcripts. // false // Matching Probes // A	NM_004360(11)	NM_004360 // Homo sapiens cadherin 1, type 1, E-cadherin (epithelial) (CDH1), mRNA. // refseq // 11 // --- /// ENST00000261769 // cdna:known-ccds chromosome:NCBI36:16:67328696:67426943:1 gene:ENSG00000039068 CCDS10869.1 // ensembl_transcript // 11 // --- /// ENST00000379120 // cdna:known chromosome:NCBI36:16:67328696:67426943:1 gene:ENSG00000039068 // ensembl_transcript // 11 // ---	---
201141_at	78.5	P	0.00293	11.1	A	0.219482	2.3	I	0.000114	201141_at	glycoprotein (transmembrane) nmb	g4505404	gb:NM_002510.1 /DB_XREF=gi:4505404 /GEN=GPNMB /FEA=FLmRNA /CNT=341 /TID=Hs.82226.0 /TIER=FL+Stack /STK=111 /UG=Hs.82226 /LL=10457 /DEF=Homo sapiens glycoprotein (transmembrane) nmb (GPNMB), mRNA. /PROD=glycoprotein (transmembrane) nmb /FL=gb:NM_002510.1 gb:AF322909.1	NM_002510	Hs.82226	Hs.190495	March 2006 (NCBI Build 36.1)	chr7:23252910-23281250 (+) // 97.15 // p15.3	GPNMB	chr7p15	full length	ENSG00000136235	10457	Q14956 /// Q8IXJ5 /// Q96F58	---	604368	NP_001005340.1 /// NP_002501.1	NM_001005340 /// NM_002510	---	---	---	---	---	---	8285 // negative regulation of cell proliferation // traceable author statement	16020 // membrane // inferred from electronic annotation /// 16021 // integral to membrane // traceable author statement /// 16021 // integral to membrane // inferred from electronic annotation	---	---	---	---	IPR000601 // PKD // 9.5E-7	---	---	This probe set was annotated using the Matching Probes based pipeline to a Entrez Gene identifier using 3 transcripts. // false // Matching Probes // A	BC032783(10),NM_001005340(10),NM_002510(10)	ENSESTT00000059694 // --- // ensembl_est // 10 // --- /// BC032783 // Homo sapiens glycoprotein (transmembrane) nmb, transcript variant 1, mRNA (cDNA clone MGC:45334 IMAGE:5177095), complete cds. // gb // 10 // --- /// NM_001005340 // Homo sapiens glycoprotein (transmembrane) nmb (GPNMB), transcript variant 1, mRNA. // refseq // 10 // --- /// NM_002510 // Homo sapiens glycoprotein (transmembrane)…	---
201236_s_at	149.2	P	0.023926	14	A	0.398926	3.9	I	0.000241	201236_s_at	BTG family, member 2	g5802987	gb:NM_006763.1 /DB_XREF=gi:5802987 /GEN=BTG2 /FEA=FLmRNA /CNT=321 /TID=Hs.75462.0 /TIER=FL+Stack /STK=106 /UG=Hs.75462 /LL=7832 /DEF=Homo sapiens BTG family, member 2 (BTG2), mRNA. /PROD=BTG family, member 2 /FL=gb:U72649.1 gb:NM_006763.1	NM_006763	Hs.75462	Hs.519162	March 2006 (NCBI Build 36.1)	chr1:201541286-201545350 (+) // 98.71 // q32.1	BTG2	chr1q32	full length	ENSG00000159388	7832	P78543 /// Q3KR25	---	601597	NP_006754.1	NM_006763	---	---	---	---	---	---	6281 // DNA repair // traceable author statement /// 6350 // transcription // inferred from electronic annotation /// 6355 // regulation of transcription, DNA-dependent // inferred from electronic annotation /// 8285 // negative regulation of cell proliferation // traceable author statement /// 6974 // response to DNA damage stimulus // inferred from direct assay	---	3700 // transcription factor activity // not recorded	---	---	---	IPR002087 // Anti-proliferative protein // 3.8E-97	---	---	This probe set was annotated using the Matching Probes based pipeline to a Entrez Gene identifier using 2 transcripts. // false // Matching Probes // A	CR604962(10),NM_006763(11)	CR604962 // full-length cDNA clone CS0DC027YG03 of Neuroblastoma Cot 25-normalized of Homo sapiens (human). // gb // 10 // --- /// NM_006763 // Homo sapiens BTG family, member 2 (BTG2), mRNA. // refseq // 11 // --- /// ENST00000367227 // cdna:known-ccds chromosome:NCBI36:1:201541242:201545320:1 gene:ENSG00000159388 CCDS1437.1 // ensembl_transcript // 10 // --- /// ENST00000367226 // cdna:known ch…	---
201246_s_at	163.2	P	0.00293	53.2	P	0.005859	2	I	0.000774	201246_s_at	OTU domain, ubiquitin aldehyde binding 1	g8923113	gb:NM_017670.1 /DB_XREF=gi:8923113 /GEN=FLJ20113 /FEA=FLmRNA /CNT=289 /TID=Hs.108504.0 /TIER=FL+Stack /STK=66 /UG=Hs.108504 /LL=55611 /DEF=Homo sapiens hypothetical protein FLJ20113 (FLJ20113), mRNA. /PROD=hypothetical protein FLJ20113 /FL=gb:NM_017670.1	NM_017670	Hs.108504	Hs.473788	March 2006 (NCBI Build 36.1)	chr11:63510460-63522463 (+) // 98.86 // q13.1	OTUB1	chr11q13.1	full length	ENSG00000167770	55611	Q659F9 /// Q96FW1	---	608337	NP_060140.1	NM_017670	---	---	---	---	---	---	6512 // ubiquitin cycle // inferred from electronic annotation /// 6955 // immune response // inferred from electronic annotation	---	8234 // cysteine-type peptidase activity // inferred from electronic annotation /// 8233 // peptidase activity // inferred from electronic annotation /// 16787 // hydrolase activity // inferred from electronic annotation	---	---	---	---	---	---	This probe set was annotated using the Matching Probes based pipeline to a Entrez Gene identifier using 1 transcripts. // false // Matching Probes // A	NM_017670(11)	NM_017670 // Homo sapiens OTU domain, ubiquitin aldehyde binding 1 (OTUB1), mRNA. // refseq // 11 // --- /// ENST00000377790 // cdna:novel chromosome:NCBI36:11:63510461:63522463:1 gene:ENSG00000167770 // ensembl_transcript // 11 // --- /// ENST00000301453 // cdna:known-ccds chromosome:NCBI36:11:63510461:63522463:1 gene:ENSG00000167770 CCDS8055.1 // ensembl_transcript // 11 // ---	---
201294_s_at	71.9	P	0.00293	13.4	P	0.037598	2.1	I	0.000101	201294_s_at	WD repeat and SOCS box-containing 1	Hs.187991.0	gb:N24643 /DB_XREF=gi:1138793 /DB_XREF=yx89f11.s1 /CLONE=IMAGE:268941 /FEA=FLmRNA /CNT=305 /TID=Hs.187991.0 /TIER=Stack /STK=8 /UG=Hs.187991 /LL=26118 /UG_GENE=DKFZP564A122 /UG_TITLE=DKFZP564A122 protein /FL=gb:NM_015626.1 gb:AF106684.1	N24643	Hs.187991	Hs.446017	March 2006 (NCBI Build 36.1)	chr17:22645265-22665051 (+) // 92.35 // q11.1	WSB1	chr17q11.1	full length	---	26118	Q53HK4 /// Q8NC76 /// Q9UG25 /// Q9Y656 /// Q9Y6I7	---	610091	NP_056441.6 /// NP_599027.1	NM_015626 /// NM_134265	---	---	---	---	---	---	7242 // intracellular signaling cascade // inferred from electronic annotation	---	16301 // kinase activity // inferred from electronic annotation	---	---	---	IPR001680 // G-protein beta WD-40 repeat // 0.04 /// IPR001680 // G-protein beta WD-40 repeat // 3.7E-11 /// IPR001680 // G-protein beta WD-40 repeat // 2.0E-5	---	---	This probe set was annotated using the Matching Probes based pipeline to a Entrez Gene identifier using 2 transcripts. // false // Matching Probes // A	AK057082(11),NM_134264(11)	ENSESTT00000089850 // --- // ensembl_est // 11 // --- /// ENSESTT00000089851 // --- // ensembl_est // 11 // --- /// AK057082 // Homo sapiens cDNA FLJ32520 fis, clone SMINT1000137, weakly similar to Homo sapiens WSB1 isoform 2 (WSB1) mRNA. // gb // 11 // --- /// NM_134264 // Homo sapiens WD repeat and SOCS box-containing 1 (WSB1), transcript variant 3, mRNA. // refseq // 11 // ---	---
201311_s_at	1458.2	P	0.000244	454.8	P	0.000732	2	I	2e-05	201311_s_at	SH3 domain binding glutamic acid-rich protein like	Hs.14368.0	gb:AL515318 /DB_XREF=gi:12778811 /DB_XREF=AL515318 /CLONE=CL0BB030ZH05 (5 prime) /FEA=FLmRNA /CNT=361 /TID=Hs.14368.0 /TIER=Stack /STK=19 /UG=Hs.14368 /LL=6451 /UG_GENE=SH3BGRL /UG_TITLE=SH3 domain binding glutamic acid-rich protein like /FL=gb:AF042081.1 gb:AL136718.1 gb:NM_003022.1	AL515318	Hs.14368	Hs.108029	March 2006 (NCBI Build 36.1)	chrX:80344150-80440702 (+) // 97.95 // q21.1	SH3BGRL	chrXq13.3	full length	ENSG00000131171	6451	O75368 /// Q3SYL1	---	300190	NP_003013.1	NM_003022	---	---	---	---	---	---	---	5634 // nucleus // traceable author statement /// 5737 // cytoplasm // traceable author statement	5070 // SH3/SH2 adaptor activity // traceable author statement	---	---	---	IPR006993 // SH3-binding, glutamic acid-rich protein // 5.8E-69	---	---	This probe set was annotated using the Matching Probes based pipeline to a Entrez Gene identifier using 1 transcripts. // false // Matching Probes // A	NM_003022(11)	ENSESTT00000076991 // --- // ensembl_est // 11 // --- /// ENSESTT00000076992 // --- // ensembl_est // 9 // --- /// NM_003022 // Homo sapiens SH3 domain binding glutamic acid-rich protein like (SH3BGRL), mRNA. // refseq // 11 // --- /// ENST00000373212 // cdna:known-ccds chromosome:NCBI36:X:80344098:80440702:1 gene:ENSG00000131171 CCDS14449.1 // ensembl_transcript // 11 // --- /// ENST00000253481 …	GENSCAN00000050611 // ensembl_prediction // 5 // Cross Hyb Matching Probes
201349_at	3189.1	P	0.000244	322.3	P	0.001953	3	I	2e-05	201349_at	solute carrier family 9 (sodium/hydrogen exchanger), member 3 regulator 1	g4759139	gb:NM_004252.1 /DB_XREF=gi:4759139 /GEN=SLC9A3R1 /FEA=FLmRNA /CNT=250 /TID=Hs.184276.0 /TIER=FL+Stack /STK=58 /UG=Hs.184276 /LL=9368 /DEF=Homo sapiens solute carrier family 9 (sodiumhydrogen exchanger), isoform 3 regulatory factor 1 (SLC9A3R1), mRNA. /PROD=solute carrier family 9 (sodiumhydrogenexchanger), isoform 3 regulatory factor 1 /FL=gb:AF036241.1 gb:BC001443.1 gb:AF015926.1 gb:NM_004252.1 …	NM_004252	Hs.184276	Hs.396783	March 2006 (NCBI Build 36.1)	chr17:70256378-70277089 (+) // 98.6 // q25.1	SLC9A3R1	chr17q25.1	full length	ENSG00000109062	9368	O14745	---	604990	NP_004243.1	NM_004252	---	---	---	---	---	---	6461 // protein complex assembly // traceable author statement /// 16055 // Wnt receptor signaling pathway // inferred from electronic annotation	15629 // actin cytoskeleton // traceable author statement	5515 // protein binding // inferred from physical interaction /// 17155 // sodium:hydrogen antiporter regulator activity // non-traceable author statement /// 31698 // beta-2 adrenergic receptor binding // inferred from physical interaction /// 5515 // protein binding // inferred from direct assay /// 5515 // protein binding // inferred from electronic annotation	---	---	---	IPR001478 // PDZ/DHR/GLGF domain // 4.7E-14 /// IPR001478 // PDZ/DHR/GLGF domain // 2.9E-15	---	---	This probe set was annotated using the Matching Probes based pipeline to a Entrez Gene identifier using 1 transcripts. // false // Matching Probes // A	NM_004252(11)	ENSESTT00000064063 // --- // ensembl_est // 10 // --- /// ENSESTT00000064066 // --- // ensembl_est // 10 // --- /// ENSESTT00000064067 // --- // ensembl_est // 10 // --- /// BX648303 // Homo sapiens mRNA; cDNA DKFZp686A10131 (from clone DKFZp686A10131). // gb // 10 // --- /// NM_004252 // Homo sapiens solute carrier family 9 (sodium/hydrogen exchanger), member 3 regulator 1 (SLC9A3R1), mRNA. // r…	---
201367_s_at	103.5	P	0.005859	14	A	0.091553	3	I	0.00013	201367_s_at	zinc finger protein 36, C3H type-like 2	Hs.78909.0	gb:AI356398 /DB_XREF=gi:4108019 /DB_XREF=qz26f08.x1 /CLONE=IMAGE:2028039 /FEA=FLmRNA /CNT=342 /TID=Hs.78909.0 /TIER=Stack /STK=27 /UG=Hs.78909 /LL=678 /UG_GENE=BRF2 /UG_TITLE=butyrate response factor 2 (EGF-response factor 2) /FL=gb:BC005010.1 gb:NM_006887.1	AI356398	Hs.78909	Hs.503093	March 2006 (NCBI Build 36.1)	chr2:43303048-43307249 (-) // 90.57 // p21	ZFP36L2	chr2p22.3-p21	full length	ENSG00000152518	678	P47974	---	---	NP_008818.3	NM_006887	---	---	---	---	---	---	8283 // cell proliferation // traceable author statement	5634 // nucleus // inferred from electronic annotation	3676 // nucleic acid binding // inferred from electronic annotation /// 3700 // transcription factor activity // traceable author statement /// 8270 // zinc ion binding // inferred from electronic annotation /// 46872 // metal ion binding // inferred from electronic annotation /// 3677 // DNA binding // inferred from electronic annotation	---	---	---	IPR007635 // Tis11B like protein, C-terminal // 6.6E-61 /// IPR000571 // Zn-finger, C-x8-C-x5-C-x3-H type // 1.5E-13 /// IPR000571 // Zn-finger, C-x8-C-x5-C-x3-H type // 1.3E-13	---	---	This probe set was annotated using the Matching Probes based pipeline to a Entrez Gene identifier using 1 transcripts. // false // Matching Probes // A	NM_006887(11)	NM_006887 // Homo sapiens zinc finger protein 36, C3H type-like 2 (ZFP36L2), mRNA. // refseq // 11 // --- /// GENSCAN00000015047 // cdna:Genscan chromosome:NCBI36:2:43304962:43401183:-1 // ensembl_prediction // 11 // --- /// ENST00000378650 // cdna:known-ccds chromosome:NCBI36:2:43303045:43307238:-1 gene:ENSG00000152518 CCDS1811.1 // ensembl_transcript // 11 // --- /// ENST00000282388 // cdna:kno…	---
201368_at	2951.6	P	0.000244	603.3	P	0.000244	2.1	I	2e-05	201368_at	zinc finger protein 36, C3H type-like 2	Hs.78909.0	gb:U07802 /DB_XREF=gi:984508 /FEA=FLmRNA /CNT=342 /TID=Hs.78909.0 /TIER=Stack /STK=115 /UG=Hs.78909 /LL=678 /UG_GENE=BRF2 /UG_TITLE=butyrate response factor 2 (EGF-response factor 2) /DEF=Human Tis11d gene, complete cds /FL=gb:BC005010.1 gb:NM_006887.1	U07802	Hs.78909	Hs.503093	March 2006 (NCBI Build 36.1)	chr2:43303048-43307249 (-) // 90.57 // p21	ZFP36L2	chr2p22.3-p21	full length	ENSG00000152518	678	P47974	---	---	NP_008818.3	NM_006887	---	---	---	---	---	---	8283 // cell proliferation // traceable author statement	5634 // nucleus // inferred from electronic annotation	3676 // nucleic acid binding // inferred from electronic annotation /// 3700 // transcription factor activity // traceable author statement /// 8270 // zinc ion binding // inferred from electronic annotation /// 46872 // metal ion binding // inferred from electronic annotation /// 3677 // DNA binding // inferred from electronic annotation	---	---	---	---	---	---	This probe set was annotated using the Genome Target Overlap based pipeline to a Entrez Gene identifier using 1 transcripts. // false // Genome Target Overlap // B	NM_006887	ENST00000378650 // cdna:known-ccds chromosome:NCBI36:2:43303045:43307238:-1 gene:ENSG00000152518 CCDS1811.1 // ensembl_transcript // 11 // ---	---
201369_s_at	109.6	P	0.00415	29	A	0.080566	2.6	I	0.000273	201369_s_at	zinc finger protein 36, C3H type-like 2	g5901899	gb:NM_006887.1 /DB_XREF=gi:5901899 /GEN=BRF2 /FEA=FLmRNA /CNT=342 /TID=Hs.78909.0 /TIER=FL /STK=0 /UG=Hs.78909 /LL=678 /DEF=Homo sapiens butyrate response factor 2 (EGF-response factor 2) (BRF2), mRNA. /PROD=butyrate response factor 2 (EGF-response factor2) /FL=gb:BC005010.1 gb:NM_006887.1	NM_006887	Hs.78909	Hs.503093	March 2006 (NCBI Build 36.1)	chr2:43304877-43307022 (-) // 85.02 // p21	ZFP36L2	chr2p22.3-p21	full length	ENSG00000152518	678	P47974	---	---	NP_008818.3	NM_006887	---	---	---	---	---	---	8283 // cell proliferation // traceable author statement	5634 // nucleus // inferred from electronic annotation	3676 // nucleic acid binding // inferred from electronic annotation /// 3700 // transcription factor activity // traceable author statement /// 8270 // zinc ion binding // inferred from electronic annotation /// 46872 // metal ion binding // inferred from electronic annotation /// 3677 // DNA binding // inferred from electronic annotation	---	---	---	IPR007635 // Tis11B like protein, C-terminal // 6.6E-61 /// IPR000571 // Zn-finger, C-x8-C-x5-C-x3-H type // 1.5E-13 /// IPR000571 // Zn-finger, C-x8-C-x5-C-x3-H type // 1.3E-13	---	---	This probe set was annotated using the Matching Probes based pipeline to a Entrez Gene identifier using 1 transcripts. // false // Matching Probes // A	NM_006887(11)	NM_006887 // Homo sapiens zinc finger protein 36, C3H type-like 2 (ZFP36L2), mRNA. // refseq // 11 // --- /// ENST00000378650 // cdna:known-ccds chromosome:NCBI36:2:43303045:43307238:-1 gene:ENSG00000152518 CCDS1811.1 // ensembl_transcript // 11 // --- /// ENST00000282388 // cdna:known chromosome:NCBI36:2:43304210:43307249:-1 gene:ENSG00000152518 // ensembl_transcript // 11 // ---	GENSCAN00000015047 // ensembl_prediction // 4 // Cross Hyb Matching Probes
201416_at	1763.6	P	0.00293	170.2	P	0.010742	2.7	I	4.6e-05	201416_at	SRY (sex determining region Y)-box 4	Hs.83484.0	gb:BG528420 /DB_XREF=gi:13519957 /DB_XREF=602579853F1 /CLONE=IMAGE:4719060 /FEA=FLmRNA /CNT=369 /TID=Hs.83484.0 /TIER=Stack /STK=16 /UG=Hs.83484 /LL=6659 /UG_GENE=SOX4 /UG_TITLE=SRY (sex determining region Y)-box 4 /FL=gb:NM_003107.1	BG528420	Hs.83484	Hs.592947	March 2006 (NCBI Build 36.1)	chr6:21700978-21706829 (+) // 90.0 // p22.3	SOX4	chr6p22.3	full length	ENSG00000124766	6659	Q06945	---	184430	NP_003098.1	NM_003107	---	---	---	---	---	---	6350 // transcription // inferred from electronic annotation /// 6355 // regulation of transcription, DNA-dependent // inferred from electronic annotation	5634 // nucleus // inferred from electronic annotation	3700 // transcription factor activity // traceable author statement /// 3677 // DNA binding // inferred from electronic annotation	---	---	---	---	---	---	This probe set was annotated using the Genome Target Overlap based pipeline to a Entrez Gene identifier using 1 transcripts. // false // Genome Target Overlap // B	NM_003107	ENST00000378570 // cdna:known-ccds chromosome:NCBI36:6:21700979:21706829:1 gene:ENSG00000124766 CCDS4547.1 // ensembl_transcript // 11 // ---	NM_003107 // refseq // 7 // Cross Hyb Matching Probes /// ENST00000244745 // ensembl_transcript // 7 // Cross Hyb Matching Probes
201428_at	480.8	P	0.005859	122.8	P	0.001221	2.2	I	0.000241	201428_at	claudin 4	g4502876	gb:NM_001305.1 /DB_XREF=gi:4502876 /GEN=CLDN4 /FEA=FLmRNA /CNT=384 /TID=Hs.5372.0 /TIER=FL+Stack /STK=124 /UG=Hs.5372 /LL=1364 /DEF=Homo sapiens claudin 4 (CLDN4), mRNA. /PROD=claudin 4 /FL=gb:BC000671.1 gb:NM_001305.1 gb:AB000712.1	NM_001305	Hs.5372	---	March 2006 (NCBI Build 36.1)	chr7:72883286-72884950 (+) // 99.94 // q11.23	CLDN4	chr7q11.23	---	ENSG00000189143	1364	O14493	---	602909	NP_001296.1	NM_001305	---	---	---	---	---	---	9405 // pathogenesis // traceable author statement /// 16338 // calcium-independent cell-cell adhesion // inferred from sequence or structural similarity	5886 // plasma membrane // traceable author statement /// 5887 // integral to plasma membrane // traceable author statement /// 5923 // tight junction // inferred from sequence or structural similarity /// 16021 // integral to membrane // inferred from sequence or structural similarity /// 5923 // tight junction // inferred from electronic annotation /// 16020 // membrane // inferred from electro…	4888 // transmembrane receptor activity // traceable author statement /// 5198 // structural molecule activity // inferred from electronic annotation /// 42802 // identical protein binding // inferred from sequence or structural similarity /// 5515 // protein binding // inferred from sequence or structural similarity	---	---	---	IPR004031 // PMP-22/EMP/MP20 and claudin family // 4.6E-46	---	---	This probe set was annotated using the Matching Probes based pipeline to a Entrez Gene identifier using 2 transcripts. // false // Matching Probes // A	AK026651(11),NM_001305(11)	CR616166 // full-length cDNA clone CS0DI007YI15 of Placenta Cot 25-normalized of Homo sapiens (human). // gb // 11 // --- /// AK026651 // Homo sapiens cDNA: FLJ22998 fis, clone KAT11985, highly similar to AB000712 Homo sapiens hCPE-R mRNA for CPE-receptor. // gb // 11 // --- /// NM_001305 // Homo sapiens claudin 4 (CLDN4), mRNA. // refseq // 11 // --- /// ENST00000340958 // cdna:known-ccds chromo…	---
201467_s_at	2194.9	P	0.000244	467.2	P	0.000244	2.2	I	2e-05	201467_s_at	NAD(P)H dehydrogenase, quinone 1	Hs.80706.0	gb:AI039874 /DB_XREF=gi:3279068 /DB_XREF=ox97c05.x1 /CLONE=IMAGE:1664264 /FEA=FLmRNA /CNT=293 /TID=Hs.80706.0 /TIER=Stack /STK=57 /UG=Hs.80706 /LL=1728 /UG_GENE=DIA4 /UG_TITLE=diaphorase (NADHNADPH) (cytochrome b-5 reductase) /FL=gb:NM_000903.1 gb:J03934.1	AI039874	Hs.80706	Hs.406515	March 2006 (NCBI Build 36.1)	chr16:68300804-68318034 (-) // 83.93 // q22.1	NQO1	chr16q22.1	full length	ENSG00000181019	1728	P15559 /// Q3B792 /// Q53G81	EC:1.6.99.2	125860	NP_000894.1 /// NP_001020604.1 /// NP_001020605.1	NM_000903 /// NM_001025433 /// NM_001025434	---	---	---	---	---	---	6118 // electron transport // inferred from electronic annotation /// 6805 // xenobiotic metabolism // traceable author statement /// 6809 // nitric oxide biosynthesis // traceable author statement /// 7271 // synaptic transmission, cholinergic // traceable author statement /// 9636 // response to toxin // traceable author statement	5737 // cytoplasm // traceable author statement	3955 // NAD(P)H dehydrogenase (quinone) activity // traceable author statement /// 4128 // cytochrome-b5 reductase activity // traceable author statement /// 16491 // oxidoreductase activity // inferred from electronic annotation /// 3955 // NAD(P)H dehydrogenase (quinone) activity // inferred from electronic annotation	---	---	---	IPR001360 // Glycoside hydrolase, family 1 // 2.3E-15 /// IPR001360 // Glycoside hydrolase, family 1 // 2.8E-5 /// IPR003680 // NAD(P)H dehydrogenase (quinone) // 6.0E-89 /// IPR003680 // NAD(P)H dehydrogenase (quinone) // 9.7E-35 /// IPR003680 // NAD(P)H dehydrogenase (quinone) // 4.4E-25	---	---	This probe set was annotated using the Matching Probes based pipeline to a Entrez Gene identifier using 3 transcripts. // false // Matching Probes // A	BC007659(11),NM_000903(11),NM_001025434(10)	ENSESTT00000070032 // --- // ensembl_est // 11 // --- /// BC007659 // Homo sapiens NAD(P)H dehydrogenase, quinone 1, mRNA (cDNA clone MGC:2073 IMAGE:3349257), complete cds. // gb // 11 // --- /// NM_000903 // Homo sapiens NAD(P)H dehydrogenase, quinone 1 (NQO1), transcript variant 1, mRNA. // refseq // 11 // --- /// NM_001025434 // Homo sapiens NAD(P)H dehydrogenase, quinone 1 (NQO1), transcript …	---
201510_at	145.5	P	0.001221	12.7	A	0.095215	4.1	I	7.8e-05	201510_at	E74-like factor 3 (ets domain transcription factor, epithelial-specific )	g2338755	gb:AF017307.1 /DB_XREF=gi:2338755 /GEN=ERT /FEA=FLmRNA /CNT=258 /TID=Hs.166096.0 /TIER=FL+Stack /STK=16 /UG=Hs.166096 /LL=1999 /DEF=Homo sapiens Ets-related transcription factor (ERT) mRNA, complete cds. /PROD=Ets-related transcription factor /FL=gb:AF017307.1 gb:U97156.1 gb:U66894.1 gb:U73843.1 gb:NM_004433.1 gb:BC003569.1 gb:AF016295.1	AF017307	Hs.166096	Hs.67928	March 2006 (NCBI Build 36.1)	chr1:200246336-200252271 (+) // 96.09 // q32.1	ELF3	chr1q32.2	full length	ENSG00000163435	1999	P78545 /// Q6IAP8 /// Q7Z3X2 /// Q8NFG2 /// Q99718	---	602191	NP_004424.2	NM_004433	---	---	---	---	---	---	6355 // regulation of transcription, DNA-dependent // inferred from electronic annotation /// 6366 // transcription from RNA polymerase II promoter // traceable author statement /// 8544 // epidermis development // non-traceable author statement /// 9653 // morphogenesis // not recorded /// 7275 // development // traceable author statement	5634 // nucleus // inferred from electronic annotation /// 5634 // nucleus // non-traceable author statement	3700 // transcription factor activity // non-traceable author statement /// 3700 // transcription factor activity // traceable author statement /// 3713 // transcription coactivator activity // traceable author statement /// 43565 // sequence-specific DNA binding // inferred from electronic annotation /// 3677 // DNA binding // inferred from electronic annotation /// 3700 // transcription factor …	---	---	---	IPR000418 // Ets-domain // 2.8E-35 /// IPR003118 // Sterile alpha motif (SAM)/Pointed domain // 4.1E-37	---	---	This probe set was annotated using the Matching Probes based pipeline to a Entrez Gene identifier using 1 transcripts. // false // Matching Probes // A	AF017307(11)	AF017307 // Homo sapiens Ets-related transcription factor (ERT) mRNA, complete cds. // gb // 11 // --- /// ENST00000367284 // cdna:known chromosome:NCBI36:1:200246268:200252939:1 gene:ENSG00000163435 // ensembl_transcript // 10 // ---	ENSESTT00000095784 // ensembl_est // 5 // Cross Hyb Matching Probes /// BC107034 // gb // 4 // Cross Hyb Matching Probes
201525_at	31.6	P	0.037598	8	A	0.334473	2.2	I	0.000273	201525_at	apolipoprotein D	g4502162	gb:NM_001647.1 /DB_XREF=gi:4502162 /GEN=APOD /FEA=FLmRNA /CNT=322 /TID=Hs.75736.0 /TIER=FL+Stack /STK=89 /UG=Hs.75736 /LL=347 /DEF=Homo sapiens apolipoprotein D (APOD), mRNA. /PROD=apolipoprotein D precursor /FL=gb:J02611.1 gb:NM_001647.1	NM_001647	Hs.75736	Hs.522555	March 2006 (NCBI Build 36.1)	chr3:196776885-196787657 (-) // 96.29 // q29	APOD	chr3q26.2-qter	full length	ENSG00000189058	347	P05090 /// Q6IBG6	---	107740	NP_001638.1	NM_001647	---	---	---	---	---	---	6629 // lipid metabolism // traceable author statement /// 6810 // transport // inferred from electronic annotation	5615 // extracellular space // traceable author statement /// 5576 // extracellular region // non-traceable author statement	5319 // lipid transporter activity // traceable author statement /// 5515 // protein binding // inferred from physical interaction /// 8035 // high-density lipoprotein binding // not recorded /// 8289 // lipid binding // inferred from electronic annotation /// 5215 // transporter activity // inferred from electronic annotation /// 5488 // binding // inferred from electronic annotation	---	---	---	IPR000566 // Lipocalin-related protein and Bos/Can/Equ allergen // 2.5E-16	---	---	This probe set was annotated using the Matching Probes based pipeline to a Entrez Gene identifier using 1 transcripts. // false // Matching Probes // A	NM_001647(10)	NM_001647 // Homo sapiens apolipoprotein D (APOD), mRNA. // refseq // 10 // --- /// GENSCAN00000059637 // cdna:Genscan chromosome:NCBI36:3:196777060:196787621:-1 // ensembl_prediction // 9 // --- /// ENST00000343267 // cdna:known chromosome:NCBI36:3:196776867:196792278:-1 gene:ENSG00000189058 // ensembl_transcript // 10 // ---	ENSESTT00000089965 // ensembl_est // 8 // Cross Hyb Matching Probes
201526_at	794.6	P	0.000732	190.7	P	0.010742	2.1	I	2e-05	201526_at	ADP-ribosylation factor 5	g6995999	gb:NM_001662.2 /DB_XREF=gi:6995999 /GEN=ARF5 /FEA=FLmRNA /CNT=228 /TID=Hs.77541.0 /TIER=FL+Stack /STK=86 /UG=Hs.77541 /LL=381 /DEF=Homo sapiens ADP-ribosylation factor 5 (ARF5), mRNA. /PROD=ADP-ribosylation factor 5 /FL=gb:NM_001662.2 gb:M57567.1 gb:BC003043.1	NM_001662	Hs.77541	Hs.430657	March 2006 (NCBI Build 36.1)	chr7:127015752-127018988 (+) // 100.0 // q32.1	ARF5	chr7q31.3	full length	ENSG00000004059	381	P84085	---	103188	NP_001653.1	NM_001662	---	---	---	---	---	---	6364 // rRNA processing // inferred from electronic annotation /// 6888 // ER to Golgi vesicle-mediated transport // inferred from electronic annotation /// 7264 // small GTPase mediated signal transduction // inferred from electronic annotation /// 15031 // protein transport // inferred from electronic annotation /// 6810 // transport // inferred from electronic annotation /// 7046 // ribosome b…	5622 // intracellular // inferred from electronic annotation /// 5795 // Golgi stack // inferred from electronic annotation	166 // nucleotide binding // inferred from electronic annotation /// 3924 // GTPase activity // traceable author statement /// 5525 // GTP binding // inferred from electronic annotation	---	---	---	IPR006689 // ARF/SAR superfamily // 2.1E-125	---	---	This probe set was annotated using the Matching Probes based pipeline to a Entrez Gene identifier using 1 transcripts. // false // Matching Probes // A	NM_001662(11)	NM_001662 // Homo sapiens ADP-ribosylation factor 5 (ARF5), mRNA. // refseq // 11 // --- /// ENST00000000233 // cdna:known chromosome:NCBI36:7:127015659:127018995:1 gene:ENSG00000004059 // ensembl_transcript // 11 // ---	ENSESTT00000056709 // ensembl_est // 7 // Cross Hyb Matching Probes /// GENSCAN00000059289 // ensembl_prediction // 4 // Cross Hyb Matching Probes
[truncated: 2,085 more rows]
