# Supplementary material for: An improved method for genome wide DNA methylation profiling correlated to transcription and genomic instability in two breast cancer cell lines
Source: BMC Genomics. 2009 May 13;10:223. doi: 10.1186/1471-2164-10-223 (PMC2696471; doi:10.1186/1471-2164-10-223)
Supplement: Additional File 10 — The genes show preferential expression in MDA-MB-231. This file display all genes that express preferentially in MDA-MB-231. [file 1471-2164-10-223-S10.xls]

## Sheet: Sheet1
	A436_01_Signal	A436_01_Detection	A436_01_Detection p-value	A436-02_Signal	A436-02_Detection	A436-02_Detection p-value	A436_01vs02_Signal Log Ratio	A436_01vs02_Change	A436_01vs02_Change p-value	Probe Set ID	Gene Title	Transcript ID(Array Design)	Target Description	Representative Public ID	Archival UniGene Cluster	UniGene ID	Genome Version	Alignments	Gene Symbol	Chromosomal Location	Unigene Cluster Type	Ensembl	Entrez Gene	SwissProt	EC	OMIM	RefSeq Protein ID	RefSeq Transcript ID	FlyBase	AGI	WormBase	MGI Name	RGD Name	SGD accession number	Gene Ontology Biological Process	Gene Ontology Cellular Component	Gene Ontology Molecular Function	Pathway	Protein Families	Protein Domains	InterPro	Trans Membrane	QTL	Annotation Description	Annotation Transcript Cluster	Transcript Assignments	Annotation Notes
1552275_s_at	25.2	P	0.046143	160.9	P	0.000244	-2.5	D	0.99998	1552275_s_at	PX domain containing serine/threonine kinase	Hs2.322934.1	gb:BG573647 /DB_XREF=gi:13581300 /DB_XREF=602594669F1 /CLONE=IMAGE:4722136 /TID=Hs2.322934.1 /CNT=70 /FEA=FLmRNA /TIER=ConsEnd /STK=0 /LL=54899 /UG_GENE=FLJ20335 /UG=Hs.322934 /UG_TITLE=hypothetical protein FLJ20335 /FL=gb:AF399753.1 gb:NM_017771.1 gb:BC014479.1	BG573647	Hs.322934	Hs.190544	March 2006 (NCBI Build 36.1)	chr3:58293652-58386367 (+) // 96.39 // p14.3	PXK	chr3p14.3	full length	---	54899	Q32NE9 /// Q7Z7A4	---	---	NP_060241.2	NM_017771	---	---	---	---	---	---	6468 // protein amino acid phosphorylation // traceable author statement /// 7242 // intracellular signaling cascade // inferred from electronic annotation /// 50804 // regulation of synaptic transmission // inferred from sequence or structural similarity /// 6468 // protein amino acid phosphorylation // inferred from electronic annotation	5737 // cytoplasm // inferred from direct assay	166 // nucleotide binding // traceable author statement /// 3779 // actin binding // inferred from electronic annotation /// 4672 // protein kinase activity // traceable author statement /// 5515 // protein binding // inferred from electronic annotation /// 5524 // ATP binding // traceable author statement /// 35091 // phosphoinositide binding // inferred from electronic annotation /// 4672 // pr…	---	---	---	IPR001683 // Phox-like // 1.3E-18	---	---	This probe set was annotated using the Matching Probes based pipeline to a Entrez Gene identifier using 1 transcripts. // false // Matching Probes // A	AK131385(11)	ENSESTT00000067556 // --- // ensembl_est // 11 // --- /// AK124775 // Homo sapiens cDNA FLJ42785 fis, clone BRAWH3006548. // gb // 11 // --- /// AK131385 // Homo sapiens cDNA FLJ16460 fis, clone BRCAN2018240. // gb // 11 // --- /// AL137938 // Homo sapiens mRNA; cDNA DKFZp761M0223 (from clone DKFZp761M0223). // gb // 11 // --- /// BX537600 // Homo sapiens mRNA; cDNA DKFZp686O16145 (from clone DKF…	AY847220 // gb // 1 // Cross Hyb Matching Probes /// NM_017771 // refseq // 5 // Cross Hyb Matching Probes /// ENST00000356151 // ensembl_transcript // 5 // Cross Hyb Matching Probes /// ENST00000302779 // ensembl_transcript // 5 // Cross Hyb Matching Probes /// ENST00000383716 // ensembl_transcript // 5 // Cross Hyb Matching Probes
1552309_a_at	0.6	A	0.665527	553.9	P	0.000244	-9.5	D	0.99998	1552309_a_at	nexilin (F actin binding protein)	Hs2.216381.1	gb:NM_144573.1 /DB_XREF=gi:21389338 /GEN=nexilin /TID=Hs2.216381.1 /CNT=24 /FEA=FLmRNA /TIER=FL+Stack /STK=8 /LL=91624 /UG=Hs.216381 /DEF=Homo sapiens likely ortholog of rat F-actin binding protein nexilin (nexilin), mRNA. /PROD=likely ortholog of rat F-actin binding proteinnexilin /FL=gb:NM_144573.1	NM_144573	Hs.216381	Hs.632387	March 2006 (NCBI Build 36.1)	chr1:78156395-78181503 (+) // 94.61 // p31.1	NEXN	chr1p31.1	full length	ENSG00000162614	91624	Q16081 /// Q5CZ93 /// Q7Z2X0 /// Q7Z4C7 /// Q86WF6 /// Q96DL0 /// Q9Y2V1	---	---	NP_653174.1	NM_144573	---	---	---	---	---	---	---	---	---	---	---	---	IPR007110 // Immunoglobulin-like // 1.5E-4 /// IPR007110 // Immunoglobulin-like // 1.5E-4 /// IPR007110 // Immunoglobulin-like // 3.9E-4	---	---	This probe set was annotated using the Matching Probes based pipeline to a Entrez Gene identifier using 3 transcripts. // false // Matching Probes // A	AF114264(11),AK127535(10),NM_144573(11)	ENSESTT00000069974 // --- // ensembl_est // 11 // --- /// AF114264 // Homo sapiens clone HH409 unknown mRNA. // gb // 11 // --- /// AK127535 // Homo sapiens cDNA FLJ45628 fis, clone CERVX2000968, highly similar to Rattus norvegicus F-actin binding protein b-Nexilin. // gb // 10 // --- /// NM_144573 // Homo sapiens nexilin (F actin binding protein) (NEXN), mRNA. // refseq // 11 // --- /// ENST0000…	---
1552322_at	0.3	A	0.888428	15.2	P	0.001221	-5.4	D	0.999693	1552322_at	hypothetical protein BC017868	Hs2.192806.1	gb:NM_138819.1 /DB_XREF=gi:20270386 /TID=Hs2.192806.1 /CNT=12 /FEA=FLmRNA /TIER=FL+Stack /STK=8 /LL=159091 /UG_GENE=LOC159091 /UG=Hs.192806 /UG_TITLE=hypothetical protein BC017868 /DEF=Homo sapiens hypothetical protein BC017868 (LOC159091), mRNA. /FL=gb:BC017868.1 gb:NM_138819.1	NM_138819	Hs.192806	Hs.269127	March 2006 (NCBI Build 36.1)	chrX:133768888-133816287 (+) // 95.64 // q26.3	RP3-473B4.1	chrXq26.3	full length	ENSG00000156500	159091	Q6P187 /// Q6P4D5 /// Q8WVK9	---	---	NP_620174.1	NM_138819	---	---	---	---	---	---	---	---	---	---	---	---	---	---	---	This probe set was annotated using the Matching Probes based pipeline to a Entrez Gene identifier using 1 transcripts. // false // Matching Probes // A	NM_138819(11)	ENSESTT00000044019 // --- // ensembl_est // 10 // --- /// NM_138819 // Homo sapiens hypothetical protein BC017868 (RP3-473B4.1), mRNA. // refseq // 11 // --- /// ENST00000370785 // cdna:known-ccds chromosome:NCBI36:X:133768890:133816287:1 gene:ENSG00000156500 CCDS14644.1 // ensembl_transcript // 11 // --- /// ENST00000340361 // cdna:known chromosome:NCBI36:X:133768890:133816282:1 gene:ENSG0000015…	AK130840 // gb // 4 // Cross Hyb Matching Probes /// BC063491 // gb // 4 // Cross Hyb Matching Probes /// GENSCAN00000049050 // ensembl_prediction // 4 // Cross Hyb Matching Probes /// ENST00000370784 // ensembl_transcript // 4 // Cross Hyb Matching Probes
1552323_s_at	7.2	A	0.219482	45	P	0.000244	-2.3	D	0.999977	1552323_s_at	hypothetical protein BC017868	Hs2.192806.1	gb:NM_138819.1 /DB_XREF=gi:20270386 /TID=Hs2.192806.1 /CNT=12 /FEA=FLmRNA /TIER=FL+Stack /STK=8 /LL=159091 /UG_GENE=LOC159091 /UG=Hs.192806 /UG_TITLE=hypothetical protein BC017868 /DEF=Homo sapiens hypothetical protein BC017868 (LOC159091), mRNA. /FL=gb:BC017868.1 gb:NM_138819.1	NM_138819	Hs.192806	Hs.269127	March 2006 (NCBI Build 36.1)	chrX:133768888-133816287 (+) // 95.64 // q26.3	RP3-473B4.1	chrXq26.3	full length	ENSG00000156500	159091	Q6P187 /// Q6P4D5 /// Q8WVK9	---	---	NP_620174.1	NM_138819	---	---	---	---	---	---	---	---	---	---	---	---	---	---	---	This probe set was annotated using the Matching Probes based pipeline to a Entrez Gene identifier using 2 transcripts. // false // Matching Probes // A	BC063491(11),NM_138819(11)	ENSESTT00000044019 // --- // ensembl_est // 11 // --- /// BC063491 // Homo sapiens hypothetical protein BC017868, mRNA (cDNA clone MGC:74677 IMAGE:5229041), complete cds. // gb // 11 // --- /// NM_138819 // Homo sapiens hypothetical protein BC017868 (RP3-473B4.1), mRNA. // refseq // 11 // --- /// ENST00000370785 // cdna:known-ccds chromosome:NCBI36:X:133768890:133816287:1 gene:ENSG00000156500 CCD…	AK130840 // gb // 8 // Cross Hyb Matching Probes /// GENSCAN00000049050 // ensembl_prediction // 4 // Cross Hyb Matching Probes
1552489_s_at	1	A	0.696289	49.2	P	0.000244	-6	D	0.999977	1552489_s_at	membrane protein, palmitoylated 4 (MAGUK p55 subfamily member 4)	Hs2.63085.1	gb:NM_033066.1 /DB_XREF=gi:14780901 /GEN=MPP4 /TID=Hs2.63085.1 /CNT=16 /FEA=FLmRNA /TIER=FL /STK=3 /LL=58538 /UG=Hs.63085 /DEF=Homo sapiens membrane protein, palmitoylated 4 (MAGUK p55 subfamily member 4) (MPP4), mRNA. /PROD=membrane protein, palmitoylated 4 (MAGUK p55subfamily member 4) /FL=gb:AF316032.1 gb:NM_033066.1	NM_033066	Hs.63085	Hs.63085	March 2006 (NCBI Build 36.1)	chr2:202217844-202271665 (-) // 97.06 // q33.1	MPP4	chr2q33.2	full length	ENSG00000082126	58538	Q96JB8	---	606575	NP_149055.1	NM_033066	---	---	---	---	---	---	---	---	5515 // protein binding // inferred from electronic annotation	---	---	---	IPR001478 // PDZ/DHR/GLGF domain // 7.3E-11 /// IPR001452 // SH3 // 1.5E-4 /// IPR004172 // L27 domain // 5.7E-8 /// IPR008144 // Guanylate kinase // 1.5E-33 /// IPR001452 // SH3 // 1.5E-4 /// IPR008144 // Guanylate kinase // 1.5E-33 /// IPR001478 // PDZ/DHR/GLGF domain // 9.4E-11 /// IPR001452 // SH3 // 1.5E-4 /// IPR001478 // PDZ/DHR/GLGF domain // 7.3E-11 /// IPR001452 // SH3 // 1.5E-4 /// IPR…	---	---	This probe set was annotated using the Matching Probes based pipeline to a Entrez Gene identifier using 4 transcripts. // false // Matching Probes // A	AB053304(11),AK131208(11),BX647162(11),NM_033066(11)	AB053304 // Homo sapiens ALS2CR5 mRNA, splicing variant. // gb // 11 // --- /// AK131208 // Homo sapiens cDNA FLJ16080 fis, clone NT2RI2005772, moderately similar to Rattus norvegicus mRNA for DLG6 alpha. // gb // 11 // --- /// BX647162 // Homo sapiens mRNA; cDNA DKFZp686A0993 (from clone DKFZp686A0993). // gb // 11 // --- /// NM_033066 // Homo sapiens membrane protein, palmitoylated 4 (MAGUK p55…	GENSCAN00000001912 // ensembl_prediction // 8 // Cross Hyb Matching Probes
1552521_a_at	6.6	A	0.366211	50.7	P	0.000244	-3.2	D	0.99998	1552521_a_at	transmembrane protein 74	Hs2.99439.1	gb:BC030710.1 /DB_XREF=gi:21265147 /TID=Hs2.99439.1 /CNT=10 /FEA=FLmRNA /TIER=FL /STK=3 /LL=157753 /UG_GENE=FLJ30668 /UG=Hs.99439 /DEF=Homo sapiens, similar to hypothetical protein FLJ11190, clone MGC:33522 IMAGE:4819093, mRNA, complete cds. /PROD=similar to hypothetical protein FLJ11190 /FL=gb:NM_153015.1 gb:BC030710.1	BC030710	Hs.99439	Hs.99439	March 2006 (NCBI Build 36.1)	chr8:109864521-109869020 (-) // 97.66 // q23.1	TMEM74	chr8q23.1	full length	ENSG00000164841	157753	Q96NL1	---	---	NP_694560.1	NM_153015	---	---	---	---	---	---	---	---	---	---	---	---	---	---	---	This probe set was annotated using the Matching Probes based pipeline to a Entrez Gene identifier using 2 transcripts. // false // Matching Probes // A	BC030710(9),NM_153015(11)	BC030710 // Homo sapiens transmembrane protein 74, mRNA (cDNA clone MGC:33522 IMAGE:4819093), complete cds. // gb // 9 // --- /// NM_153015 // Homo sapiens transmembrane protein 74 (TMEM74), mRNA. // refseq // 11 // --- /// ENST00000297459 // cdna:known-ccds chromosome:NCBI36:8:109864522:109868946:-1 gene:ENSG00000164841 CCDS6310.1 // ensembl_transcript // 11 // ---	---
1552546_a_at	12.9	P	0.010742	90.1	P	0.000244	-3.1	D	0.99998	1552546_a_at	leucine zipper-EF-hand containing transmembrane protein 2	Hs2.125266.1	gb:NM_144652.1 /DB_XREF=gi:21389522 /TID=Hs2.125266.1 /CNT=6 /FEA=FLmRNA /TIER=FL /STK=3 /LL=137994 /UG_GENE=FLJ25409 /UG=Hs.125266 /UG_TITLE=hypothetical protein FLJ25409 /DEF=Homo sapiens hypothetical protein FLJ25409 (FLJ25409), mRNA. /FL=gb:NM_144652.1	NM_144652	Hs.125266	Hs.632048	March 2006 (NCBI Build 36.1)	chr8:38363176-38385218 (+) // 96.81 // p12	LETM2	chr8p12	full length	ENSG00000165046	137994	Q2VYF4 /// Q8NCR2 /// Q96LL1	---	---	NP_653253.1	NM_144652	---	---	---	---	---	---	---	16021 // integral to membrane // inferred from electronic annotation	---	---	---	scop // a.140.2.SAP domain // All alpha proteins; LEM/SAP HeH motif; SAP domain; SAP domain // 9.69999980926514	---	---	---	This probe set was annotated using the Matching Probes based pipeline to a Entrez Gene identifier using 4 transcripts. // false // Matching Probes // A	AY173945(10),BC024250(11),BC029541(11),NM_144652(11)	ENSESTT00000083963 // --- // ensembl_est // 11 // --- /// ENSESTT00000083965 // --- // ensembl_est // 11 // --- /// BC024250 // Homo sapiens leucine zipper-EF-hand containing transmembrane protein 2, mRNA (cDNA clone IMAGE:4821591), with apparent retained intron. // gb // 11 // --- /// AY173945 // Homo sapiens leucine zipper-EF-hand containing transmembrane protein 1-like protein mRNA, complete c…	ENSESTT00000083964 // ensembl_est // 4 // Cross Hyb Matching Probes
1552619_a_at	564.8	P	0.000244	2182.2	P	0.000244	-2	D	0.99998	1552619_a_at	anillin, actin binding protein (scraps homolog, Drosophila)	Hs2.62180.1	gb:NM_018685.1 /DB_XREF=gi:8923831 /GEN=ANLN /TID=Hs2.62180.1 /CNT=64 /FEA=FLmRNA /TIER=FL /STK=2 /LL=54443 /UG=Hs.62180 /DEF=Homo sapiens anillin, actin binding protein (scraps homolog, Drosophila) (ANLN), mRNA. /PROD=anillin, actin binding protein (scraps homolog,Drosophila) /FL=gb:NM_018685.1 gb:AF273437.1	NM_018685	Hs.62180	Hs.62180	March 2006 (NCBI Build 36.1)	chr7:36395954-36459250 (+) // 99.2 // p14.2	ANLN	chr7p15-p14	full length	ENSG00000011426	54443	Q9NQW6	---	---	NP_061155.2	NM_018685	---	---	---	---	---	---	910 // cytokinesis // inferred from direct assay	5826 // contractile ring // inferred from direct assay /// 15629 // actin cytoskeleton // inferred from direct assay	3779 // actin binding // inferred from direct assay	---	---	---	IPR001849 // Pleckstrin-like // 5.3E-19 /// IPR001849 // Pleckstrin-like // 5.3E-19	---	---	This probe set was annotated using the Matching Probes based pipeline to a Entrez Gene identifier using 2 transcripts. // false // Matching Probes // A	BC034692(11),NM_018685(11)	ENSESTT00000069805 // --- // ensembl_est // 11 // --- /// ENSESTT00000069809 // --- // ensembl_est // 11 // --- /// AK094574 // Homo sapiens cDNA FLJ37255 fis, clone BRAMY2009023. // gb // 11 // --- /// BC034692 // Homo sapiens anillin, actin binding protein (scraps homolog, Drosophila), mRNA (cDNA clone IMAGE:4753061), complete cds. // gb // 11 // --- /// NM_018685 // Homo sapiens anillin, actin…	GENSCAN00000003929 // ensembl_prediction // 4 // Cross Hyb Matching Probes
1552626_a_at	19.9	A	0.27417	115.4	P	0.01416	-2.6	D	0.99998	1552626_a_at	hypothetical protein DKFZp566N034	Hs2.331633.1	gb:NM_030923.1 /DB_XREF=gi:24308308 /TID=Hs2.331633.1 /CNT=33 /FEA=FLmRNA /TIER=FL /STK=2 /LL=81615 /UG_GENE=DKFZP566N034 /UG=Hs.331633 /UG_TITLE=hypothetical protein DKFZp566N034 /DEF=Homo sapiens hypothetical protein DKFZp566N034 (DKFZP566N034), mRNA. /FL=gb:NM_030923.1 gb:BC026170.1	NM_030923	Hs.331633	Hs.369471	March 2006 (NCBI Build 36.1)	chr2:134930030-135193036 (-) // 94.96 // q21.3	DKFZP566N034	chr2q21.3	full length	ENSG00000152128	81615	Q69YH3 /// Q8TC26 /// Q9H2N0 /// Q9UFG3	---	---	NP_112185.1	NM_030923	---	---	---	---	---	---	---	---	---	---	---	---	---	---	---	This probe set was annotated using the Matching Probes based pipeline to a Entrez Gene identifier using 3 transcripts. // false // Matching Probes // A	AL122044(11),AL833765(11),NM_030923(11)	AL122044 // Homo sapiens mRNA; cDNA DKFZp566N034 (from clone DKFZp566N034). // gb // 11 // --- /// AL833765 // Homo sapiens mRNA; cDNA DKFZp666J217 (from clone DKFZp666J217). // gb // 11 // --- /// AK054738 // Homo sapiens cDNA FLJ30176 fis, clone BRACE2001017. // gb // 11 // --- /// NM_030923 // Homo sapiens hypothetical protein DKFZp566N034 (DKFZP566N034), mRNA. // refseq // 11 // --- /// ENST0…	ENSESTT00000081979 // ensembl_est // 8 // Cross Hyb Matching Probes /// ENSESTT00000081980 // ensembl_est // 8 // Cross Hyb Matching Probes /// ENSESTT00000081981 // ensembl_est // 8 // Cross Hyb Matching Probes /// ENSESTT00000081982 // ensembl_est // 8 // Cross Hyb Matching Probes
1552658_a_at	5.9	A	0.19458	234.3	P	0.001221	-4.8	D	0.99998	1552658_a_at	neuron navigator 3	Hs2.174188.1	gb:NM_014903.2 /DB_XREF=gi:27734089 /GEN=NAV3 /TID=Hs2.174188.1 /CNT=31 /FEA=FLmRNA /TIER=FL /STK=2 /LL=89795 /UG=Hs.174188 /DEF=Homo sapiens neuron navigator 3 (NAV3), mRNA. /PROD=neuron navigator 3 /FL=gb:NM_014903.2	NM_014903	Hs.174188	Hs.306322	March 2006 (NCBI Build 36.1)	chr12:76748815-77130071 (+) // 98.2 // q21.2	NAV3	---	full length	ENSG00000067798	89795	Q6PJB7 /// Q8IVL0 /// Q8NFW7 /// Q9Y2E7	---	---	NP_055718.3	NM_014903	---	---	---	---	---	---	6810 // transport // inferred from electronic annotation	---	166 // nucleotide binding // inferred from electronic annotation /// 5524 // ATP binding // inferred from electronic annotation /// 17111 // nucleoside-triphosphatase activity // inferred from electronic annotation	---	---	---	IPR001715 // Calponin-like actin-binding // 1.3E-15	---	---	This probe set was annotated using the Matching Probes based pipeline to a Entrez Gene identifier using 1 transcripts. // false // Matching Probes // A	NM_014903(11)	NM_014903 // Homo sapiens neuron navigator 3 (NAV3), mRNA. // refseq // 11 // --- /// ENST00000378640 // cdna:known chromosome:NCBI36:12:76749328:77130917:1 gene:ENSG00000067798 // ensembl_transcript // 11 // --- /// ENST00000266692 // cdna:known chromosome:NCBI36:12:76749328:77130917:1 gene:ENSG00000067798 // ensembl_transcript // 11 // --- /// ENST00000228327 // cdna:known chromosome:NCBI36:12:…	---
1552701_a_at	0.9	A	0.696289	109.1	P	0.000244	-6.7	D	0.99998	1552701_a_at	caspase-1 dominant-negative inhibitor pseudo-ICE	Hs2.348365.1	gb:NM_052889.1 /DB_XREF=gi:16751832 /GEN=COP /TID=Hs2.348365.1 /CNT=9 /FEA=FLmRNA /TIER=FL /STK=2 /LL=114769 /UG=Hs.348365 /DEF=Homo sapiens CARD only protein (COP), mRNA. /PROD=CARD only protein /FL=gb:AF367017.1 gb:NM_052889.1	NM_052889	Hs.348365	Hs.348365	March 2006 (NCBI Build 36.1)	chr11:104417331-104420596 (-) // 94.36 // q22.3	COP1	---	full length	ENSG00000204397	114769	Q5EG05 /// Q96RJ9	---	---	NP_001017534.1 /// NP_443121.1	NM_001017534 /// NM_052889	---	---	---	---	---	---	6508 // proteolysis // inferred from electronic annotation /// 42981 // regulation of apoptosis // inferred from electronic annotation	5622 // intracellular // inferred from electronic annotation	5515 // protein binding // inferred from electronic annotation /// 30693 // caspase activity // inferred from electronic annotation	---	---	---	IPR001315 // CARD interaction domain // 3.0E-33	---	---	This probe set was annotated using the Matching Probes based pipeline to a Entrez Gene identifier using 4 transcripts. // false // Matching Probes // A	AK125640(11),BC033638(11),BC104635(11),NM_052889(11)	ENSESTT00000059762 // --- // ensembl_est // 11 // --- /// AK125640 // Homo sapiens cDNA FLJ43652 fis, clone SYNOV4002001, weakly similar to Homo sapiens caspase 1, apoptosis-related cysteine protease (interleukin 1, beta, convertase) (CASP1). // gb // 11 // --- /// BC033638 // Homo sapiens caspase-1 dominant-negative inhibitor pseudo-ICE, mRNA (cDNA clone IMAGE:5221546). // gb // 11 // --- /// BC…	---
1552703_s_at	0.3	A	0.981445	125.7	P	0.001953	-7.9	D	0.99998	1552703_s_at	caspase 1, apoptosis-related cysteine peptidase (interleukin 1, beta, convertase) /// caspase-1 dominant-negative inhibitor pseudo-ICE	Hs2.348365.1	gb:NM_052889.1 /DB_XREF=gi:16751832 /GEN=COP /TID=Hs2.348365.1 /CNT=9 /FEA=FLmRNA /TIER=FL /STK=2 /LL=114769 /UG=Hs.348365 /DEF=Homo sapiens CARD only protein (COP), mRNA. /PROD=CARD only protein /FL=gb:AF367017.1 gb:NM_052889.1	NM_052889	Hs.348365	Hs.348365	March 2006 (NCBI Build 36.1)	chr11:104417331-104420596 (-) // 94.36 // q22.3	CASP1 /// COP1	chr11q23	full length	ENSG00000137752 /// ENSG00000204397	114769 /// 834	P29466 /// Q53EY6 /// Q5EG05 /// Q5FBZ0 /// Q6DMQ1 /// Q6GSS3 /// Q6PI75 /// Q96RJ9	EC:3.4.22.36	147678	NP_001017534.1 /// NP_001214.1 /// NP_150634.1 /// NP_150635.1 /// NP_150636.1 /// NP_150637.1 /// NP_443121.1	NM_001017534 /// NM_001223 /// NM_033292 /// NM_033293 /// NM_033294 /// NM_033295 /// NM_052889	---	---	---	---	---	---	6508 // proteolysis // inferred from direct assay /// 6508 // proteolysis // inferred from electronic annotation /// 7165 // signal transduction // traceable author statement /// 42981 // regulation of apoptosis // inferred from electronic annotation /// 43123 // positive regulation of I-kappaB kinase/NF-kappaB cascade // inferred from expression pattern /// 6508 // proteolysis // traceable autho…	5622 // intracellular // inferred from electronic annotation	4871 // signal transducer activity // inferred from expression pattern /// 5515 // protein binding // inferred from electronic annotation /// 5515 // protein binding // inferred from physical interaction /// 8234 // cysteine-type peptidase activity // inferred from electronic annotation /// 8656 // caspase activator activity // traceable author statement /// 30693 // caspase activity // inferred …	Apoptosis // GenMAPP /// Apoptosis_KEGG // GenMAPP /// Neurodegenerative Disorders // KEGG /// Huntington's disease // KEGG /// Dentatorubropallidoluysian atrophy (DRPLA) // KEGG	---	---	IPR004087 // KH // 1.5E-14 /// --- // --- // 3.9E-34 /// --- // --- // 1.2E-104 /// --- // --- // 1.2E-104 /// IPR001711 // Phosphatidylinositol-specific phospholipase C, Y domain // 3.8E-75 /// IPR000909 // Phosphatidylinositol-specific phospholipase C, X domain // 5.8E-86 /// IPR000008 // C2 domain // 1.9E-17 /// IPR001315 // CARD interaction domain // 3.9E-34 /// IPR001309 // Caspase-1, p20 //…	---	---	This probe set was annotated using the Matching Probes based pipeline to a Entrez Gene identifier using 8 transcripts. // true // Matching Probes // A	ENSESTT00000059762(11),CR592117(11),AK223503(11),BC033638(11),BC104635(11),NM_001223(11),NM_033292(11),NM_052889(11),NM_001017534(11),GENSCAN00000046898(11),ENST00000260309(11),ENST00000357835(11),ENST00000356548(11),ENST00000375706(11),ENST00000375704(11)	ENSESTT00000059762 // --- // ensembl_est // 11 // --- /// CR592117 // full-length cDNA clone CS0DI061YN21 of Placenta Cot 25-normalized of Homo sapiens (human). // gb // 11 // --- /// AK223503 // Homo sapiens mRNA for caspase 1 isoform alpha precursor variant, clone: FCC121D07. // gb // 11 // --- /// BC033638 // Homo sapiens caspase-1 dominant-negative inhibitor pseudo-ICE, mRNA (cDNA clone IMAGE…	AK125640 // gb // 8 // Cross Hyb Matching Probes /// XM_495898 // refseq // 1 // Cross Hyb Matching Probes /// XM_937534 // refseq // 1 // Cross Hyb Matching Probes
1552712_a_at	9.8	A	0.303711	77.7	P	0.005859	-3	D	0.999759	1552712_a_at	nicotinamide nucleotide adenylyltransferase 2	Hs2.158244.2	gb:NM_170706.1 /DB_XREF=gi:25141324 /GEN=C1orf15 /TID=Hs2.158244.2 /CNT=16 /FEA=FLmRNA /TIER=FL /STK=2 /LL=23057 /UG=Hs.158244 /DEF=Homo sapiens chromosome 1 open reading frame 15 (C1orf15), transcript variant 2, mRNA. /PROD=nicotinamide mononucleotide adenylyltransferase2 isoform 2 /FL=gb:BC020998.1 gb:NM_170706.1	NM_170706	Hs.158244	Hs.497123	March 2006 (NCBI Build 36.1)	chr1:181487270-181540632 (-) // 94.27 // q25.3	NMNAT2	chr1q25	full length	ENSG00000157064	23057	Q9BZQ4	EC:2.7.7.1	608701	NP_055854.1 /// NP_733820.1	NM_015039 /// NM_170706	---	---	---	---	---	---	9058 // biosynthesis // inferred from electronic annotation /// 9435 // NAD biosynthesis // inferred from electronic annotation /// 19363 // pyridine nucleotide biosynthesis // inferred from electronic annotation	---	309 // nicotinamide-nucleotide adenylyltransferase activity // inferred from electronic annotation /// 16740 // transferase activity // inferred from electronic annotation /// 16779 // nucleotidyltransferase activity // inferred from electronic annotation	Nicotinate and nicotinamide metabolism // KEGG	---	---	IPR004820 // Cytidylyltransferase // 2.7E-51 /// IPR004820 // Cytidylyltransferase // 3.2E-38	---	---	This probe set was annotated using the Matching Probes based pipeline to a Entrez Gene identifier using 2 transcripts. // false // Matching Probes // A	NM_015039(11),NM_170706(11)	NM_015039 // Homo sapiens nicotinamide nucleotide adenylyltransferase 2 (NMNAT2), transcript variant 1, mRNA. // refseq // 11 // --- /// NM_170706 // Homo sapiens nicotinamide nucleotide adenylyltransferase 2 (NMNAT2), transcript variant 2, mRNA. // refseq // 11 // --- /// ENST00000287713 // cdna:known-ccds chromosome:NCBI36:1:181483995:181654360:-1 gene:ENSG00000157064 CCDS1353.1 // ensembl_tran…	---
1552721_a_at	1.8	A	0.753906	37.5	P	0.010742	-4.3	D	0.999948	1552721_a_at	fibroblast growth factor 1 (acidic)	Hs2.75297.2	gb:NM_033136.1 /DB_XREF=gi:15055540 /GEN=FGF1 /TID=Hs2.75297.2 /CNT=8 /FEA=FLmRNA /TIER=FL /STK=2 /LL=2246 /UG=Hs.75297 /DEF=Homo sapiens fibroblast growth factor 1 (acidic) (FGF1), transcript variant 2, mRNA. /PROD=fibroblast growth factor 1 (acidic) isoform 2precursor /FL=gb:NM_033137.1 gb:NM_033136.1	NM_033136	Hs.75297	Hs.483635	March 2006 (NCBI Build 36.1)	chr5:141953306-142045812 (-) // 92.01 // q31.3	FGF1	chr5q31	full length	ENSG00000113578	2246	P05230 /// Q16089 /// Q16588 /// Q9UBK1 /// Q9UH63	---	131220	NP_000791.1 /// NP_149127.1 /// NP_149128.1	NM_000800 /// NM_033136 /// NM_033137	---	---	---	---	---	---	74 // regulation of progression through cell cycle // inferred from electronic annotation /// 1525 // angiogenesis // inferred from electronic annotation /// 7165 // signal transduction // non-traceable author statement /// 7267 // cell-cell signaling // not recorded /// 8283 // cell proliferation // inferred from electronic annotation /// 9653 // morphogenesis // traceable author statement /// 3…	5615 // extracellular space // not recorded /// 5576 // extracellular region // not recorded	5515 // protein binding // inferred from physical interaction /// 8083 // growth factor activity // inferred from electronic annotation /// 8083 // growth factor activity // traceable author statement /// 8201 // heparin binding // inferred from electronic annotation	---	---	---	IPR002348 // Interleukin 1/heparin-binding growth factor // 1.5E-76 /// IPR002348 // Interleukin 1/heparin-binding growth factor // 1.3E-15 /// IPR002348 // Interleukin 1/heparin-binding growth factor // 1.4E-15	---	---	This probe set was annotated using the Matching Probes based pipeline to a Entrez Gene identifier using 3 transcripts. // false // Matching Probes // A	NM_000800(11),NM_033136(11),NM_033137(11)	NM_033137 // Homo sapiens fibroblast growth factor 1 (acidic) (FGF1), transcript variant 3, mRNA. // refseq // 11 // --- /// NM_033136 // Homo sapiens fibroblast growth factor 1 (acidic) (FGF1), transcript variant 2, mRNA. // refseq // 11 // --- /// NM_000800 // Homo sapiens fibroblast growth factor 1 (acidic) (FGF1), transcript variant 1, mRNA. // refseq // 11 // --- /// ENST00000378047 // cdna:…	---
1552798_a_at	1.9	A	0.850342	145.8	P	0.000732	-4.8	D	0.99998	1552798_a_at	toll-like receptor 4	Hs2.159239.2	gb:NM_138557.1 /DB_XREF=gi:19924152 /GEN=TLR4 /TID=Hs2.159239.2 /CNT=7 /FEA=FLmRNA /TIER=FL /STK=2 /LL=7099 /UG=Hs.159239 /DEF=Homo sapiens toll-like receptor 4 (TLR4), transcript variant 4, mRNA. /PROD=toll-like receptor 4 isoform D /FL=gb:NM_138557.1	NM_138557	Hs.159239	Hs.174312	March 2006 (NCBI Build 36.1)	chr9:119506404-119517041 (+) // 94.49 // q33.1	TLR4	chr9q32-q33	full length	ENSG00000136869	7099	O00206	---	603030	NP_612564.1	NM_138554	---	---	---	---	---	---	7165 // signal transduction // traceable author statement /// 7250 // activation of NF-kappaB-inducing kinase // inferred from sequence or structural similarity /// 9598 // detection of pathogenic bacteria // non-traceable author statement /// 16046 // detection of fungi // non-traceable author statement /// 42088 // T-helper 1 type immune response // non-traceable author statement /// 42116 // m…	5887 // integral to plasma membrane // traceable author statement /// 16020 // membrane // inferred from electronic annotation /// 46696 // lipopolysaccharide receptor complex // non-traceable author statement /// 16021 // integral to membrane // inferred from electronic annotation	1530 // lipopolysaccharide binding // non-traceable author statement /// 4888 // transmembrane receptor activity // inferred from electronic annotation /// 4888 // transmembrane receptor activity // non-traceable author statement /// 5515 // protein binding // inferred from physical interaction /// 4872 // receptor activity // inferred from electronic annotation /// 4872 // receptor activity // t…	---	---	---	IPR000157 // TIR // 8.6E-47 /// IPR000483 // Cysteine-rich flanking region, C-terminal // 1.6E-4 /// IPR001611 // Leucine-rich repeat // 0.068 /// IPR001611 // Leucine-rich repeat // 0.0022 /// IPR001611 // Leucine-rich repeat // 0.0064 /// IPR001611 // Leucine-rich repeat // 0.0093 /// IPR001611 // Leucine-rich repeat // 3.8E-4 /// IPR001611 // Leucine-rich repeat // 0.43 /// IPR001611 // Leucin…	---	---	This probe set was annotated using the Matching Probes based pipeline to a Entrez Gene identifier using 2 transcripts. // false // Matching Probes // A	NM_138554(11),U88880(11)	U88880 // Homo sapiens Toll-like receptor 4 (TLR4) mRNA, complete cds. // gb // 11 // --- /// NM_138554 // Homo sapiens toll-like receptor 4 (TLR4), mRNA. // refseq // 11 // --- /// ENST00000354357 // cdna:known-ccds chromosome:NCBI36:9:119506405:119517874:1 gene:ENSG00000136869 CCDS6820.1 // ensembl_transcript // 11 // --- /// ENST00000358059 // cdna:known-ccds chromosome:NCBI36:9:119506405:1195…	GENSCAN00000006442 // ensembl_prediction // 6 // Cross Hyb Matching Probes
1552969_a_at	9.8	A	0.27417	29	P	0.001221	-2.2	D	0.998923	1552969_a_at	zinc finger, MYM-type 6	Hs2.409166.2	gb:NM_145310.1 /DB_XREF=gi:21945060 /GEN=ZNF258 /TID=Hs2.409166.2 /CNT=3 /FEA=FLmRNA /TIER=FL /STK=2 /LL=9204 /UG=Hs.409166 /DEF=Homo sapiens zinc finger protein 258 (ZNF258), mRNA. /PROD=zinc finger protein 258 /FL=gb:NM_145310.1 gb:BC007070.1	NM_145310	Hs.409166	Hs.533986	March 2006 (NCBI Build 36.1)	chr1:35256700-35269878 (-) // 82.09 // p34.3	ZMYM6	chr1p34.2	full length	ENSG00000163867	9204	O95789 /// Q32Q23 /// Q4G108 /// Q69YL4 /// Q7L9K1 /// Q8NCS4 /// Q9P2J4	---	---	NP_009098.2	NM_007167	---	---	---	---	---	---	7275 // development // traceable author statement	5634 // nucleus // inferred from electronic annotation	3677 // DNA binding // traceable author statement /// 8270 // zinc ion binding // inferred from electronic annotation /// 46872 // metal ion binding // inferred from electronic annotation	---	---	---	IPR010507 // MYM-type zinc finger // 1.5E-9	---	---	This probe set was annotated using the Matching Probes based pipeline to a Entrez Gene identifier using 2 transcripts. // false // Matching Probes // A	BC007070(11),BC068534(11)	BC007070 // Homo sapiens zinc finger protein 258, mRNA (cDNA clone IMAGE:4041437), complete cds. // gb // 11 // --- /// BC068534 // Homo sapiens zinc finger protein 258, mRNA (cDNA clone IMAGE:4823598), partial cds. // gb // 11 // --- /// ENST00000317538 // cdna:known chromosome:NCBI36:1:35255432:35270093:-1 gene:ENSG00000163867 // ensembl_transcript // 11 // --- /// ENST00000373333 // cdna:known…	---
1552970_s_at	1.2	A	0.601074	35.2	P	0.00293	-4.7	D	0.999973	1552970_s_at	zinc finger, MYM-type 6	Hs2.409166.2	gb:NM_145310.1 /DB_XREF=gi:21945060 /GEN=ZNF258 /TID=Hs2.409166.2 /CNT=3 /FEA=FLmRNA /TIER=FL /STK=2 /LL=9204 /UG=Hs.409166 /DEF=Homo sapiens zinc finger protein 258 (ZNF258), mRNA. /PROD=zinc finger protein 258 /FL=gb:NM_145310.1 gb:BC007070.1	NM_145310	Hs.409166	Hs.533986	March 2006 (NCBI Build 36.1)	chr1:35256700-35269878 (-) // 82.09 // p34.3	ZMYM6	chr1p34.2	full length	ENSG00000163867	9204	O95789 /// Q32Q23 /// Q4G108 /// Q69YL4 /// Q7L9K1 /// Q8NCS4 /// Q9P2J4	---	---	NP_009098.2	NM_007167	---	---	---	---	---	---	7275 // development // traceable author statement	5634 // nucleus // inferred from electronic annotation	3677 // DNA binding // traceable author statement /// 8270 // zinc ion binding // inferred from electronic annotation /// 46872 // metal ion binding // inferred from electronic annotation	---	---	---	IPR010507 // MYM-type zinc finger // 1.5E-9	---	---	This probe set was annotated using the Matching Probes based pipeline to a Entrez Gene identifier using 2 transcripts. // false // Matching Probes // A	BC007070(11),BC068534(11)	BC007070 // Homo sapiens zinc finger protein 258, mRNA (cDNA clone IMAGE:4041437), complete cds. // gb // 11 // --- /// BC068534 // Homo sapiens zinc finger protein 258, mRNA (cDNA clone IMAGE:4823598), partial cds. // gb // 11 // --- /// ENST00000317538 // cdna:known chromosome:NCBI36:1:35255432:35270093:-1 gene:ENSG00000163867 // ensembl_transcript // 11 // --- /// ENST00000373333 // cdna:known…	---
1553023_a_at	15.9	P	0.046143	84.2	P	0.001221	-2.2	D	0.999977	1553023_a_at	NADPH oxidase, EF-hand calcium binding domain 5	Hs2.160199.1	gb:NM_024505.2 /DB_XREF=gi:20127623 /GEN=NOX5 /TID=Hs2.160199.1 /CNT=2 /FEA=FLmRNA /TIER=FL /STK=2 /LL=79400 /UG=Hs.160199 /DEF=Homo sapiens NADPH oxidase, EF hand calcium-binding domain 5 (NOX5), mRNA. /PROD=NADPH oxidase, EF hand calcium-binding domain 5 /FL=gb:NM_024505.2 gb:AF325190.1	NM_024505	Hs.160199	Hs.128105	March 2006 (NCBI Build 36.1)	chr15:67009917-67136127 (+) // 94.58 // q23	NOX5	chr15q23	full length	ENSG00000137808	79400	Q6UW49 /// Q96PH1	---	606572	NP_078781.2	NM_024505	---	---	---	---	---	---	910 // cytokinesis // non-traceable author statement /// 6118 // electron transport // inferred from direct assay /// 6917 // induction of apoptosis // non-traceable author statement /// 8283 // cell proliferation // non-traceable author statement /// 10155 // regulation of proton transport // non-traceable author statement /// 42554 // superoxide release // inferred from direct assay /// 43012 /…	16020 // membrane // inferred from electronic annotation	5509 // calcium ion binding // inferred from electronic annotation /// 15252 // hydrogen ion channel activity // inferred from direct assay /// 16175 // superoxide-generating NADPH oxidase activity // inferred from direct assay /// 16491 // oxidoreductase activity // inferred from electronic annotation /// 20037 // heme binding // non-traceable author statement /// 50660 // FAD binding // non-tra…	---	---	---	IPR002916 // Ferric reductase-like transmembrane component // 5.2E-70 /// IPR002048 // Calcium-binding EF-hand // 0.28 /// IPR002048 // Calcium-binding EF-hand // 1.6E-6 /// IPR002048 // Calcium-binding EF-hand // 0.18 /// IPR002048 // Calcium-binding EF-hand // 2.9E-4 /// IPR002916 // Ferric reductase-like transmembrane component // 5.2E-70 /// IPR002048 // Calcium-binding EF-hand // 0.28 /// IP…	---	---	This probe set was annotated using the Matching Probes based pipeline to a Entrez Gene identifier using 2 transcripts. // false // Matching Probes // A	AK074071(11),NM_024505(11)	AK074071 // Homo sapiens mRNA for FLJ00142 protein. // gb // 11 // --- /// NM_024505 // Homo sapiens NADPH oxidase, EF-hand calcium binding domain 5 (NOX5), mRNA. // refseq // 11 // --- /// GENSCAN00000032112 // cdna:Genscan chromosome:NCBI36:15:67076586:67139298:1 // ensembl_prediction // 10 // --- /// ENST00000260364 // cdna:known chromosome:NCBI36:15:67094125:67136516:1 gene:ENSG00000137808 //…	---
1553027_a_at	9.1	A	0.633789	430.7	P	0.001221	-4.8	D	0.99998	1553027_a_at	kelch-like 4 (Drosophila)	Hs2.49075.2	gb:NM_057162.1 /DB_XREF=gi:17017979 /GEN=KLHL4 /TID=Hs2.49075.2 /CNT=2 /FEA=FLmRNA /TIER=FL /STK=2 /LL=56062 /UG=Hs.49075 /DEF=Homo sapiens kelch-like 4 (Drosophila) (KLHL4), transcript variant 2, mRNA. /PROD=kelch-like 4, isoform 2 /FL=gb:NM_057162.1 gb:AF284766.1	NM_057162	Hs.49075	Hs.49075	March 2006 (NCBI Build 36.1)	chrX:86659472-86811252 (+) // 99.63 // q21.31	KLHL4	chrXq21.3	full length	ENSG00000102271	56062	Q8N3U5 /// Q9C0H6 /// Q9H955	---	300348	NP_061990.2 /// NP_476503.1	NM_019117 /// NM_057162	---	---	---	---	---	---	30036 // actin cytoskeleton organization and biogenesis // inferred from sequence or structural similarity	5856 // cytoskeleton // inferred from sequence or structural similarity /// 5856 // cytoskeleton // inferred from electronic annotation	3779 // actin binding // inferred from sequence or structural similarity /// 5515 // protein binding // inferred from electronic annotation /// 3779 // actin binding // inferred from electronic annotation	---	---	---	IPR000210 // BTB/POZ domain // 4.1E-36 /// IPR006652 // Kelch repeat // 2.0E-7 /// IPR006652 // Kelch repeat // 8.2E-18 /// IPR006652 // Kelch repeat // 4.0E-15 /// IPR006652 // Kelch repeat // 6.0E-18 /// IPR006652 // Kelch repeat // 9.5E-15 /// IPR006652 // Kelch repeat // 6.3E-13 /// IPR006652 // Kelch repeat // 2.6E-14	---	---	This probe set was annotated using the Matching Probes based pipeline to a Entrez Gene identifier using 2 transcripts. // false // Matching Probes // A	NM_019117(11),NM_057162(11)	NM_057162 // Homo sapiens kelch-like 4 (Drosophila) (KLHL4), transcript variant 2, mRNA. // refseq // 11 // --- /// NM_019117 // Homo sapiens kelch-like 4 (Drosophila) (KLHL4), transcript variant 1, mRNA. // refseq // 11 // --- /// GENSCAN00000029457 // cdna:Genscan chromosome:NCBI36:X:86755536:86811050:1 // ensembl_prediction // 11 // --- /// ENST00000373119 // cdna:known-ccds chromosome:NCBI36:…	ENSESTT00000067755 // ensembl_est // 3 // Cross Hyb Matching Probes /// ENSESTT00000067756 // ensembl_est // 1 // Cross Hyb Matching Probes
1553102_a_at	28.5	P	0.00415	441.6	P	0.000244	-4	D	0.99998	1553102_a_at	coiled-coil domain containing 69	Hs2.209100.1	gb:BC016647.1 /DB_XREF=gi:19116199 /TID=Hs2.209100.1 /CNT=88 /FEA=FLmRNA /TIER=FL /STK=1 /LL=26112 /UG_GENE=DKFZP434C171 /UG=Hs.209100 /DEF=Homo sapiens, clone MGC:16844 IMAGE:4342371, mRNA, complete cds. /PROD=Unknown (protein for MGC:16844) /FL=gb:BC016647.1 gb:NM_015621.1	BC016647	Hs.209100	Hs.132994	March 2006 (NCBI Build 36.1)	chr5:150540988-150583899 (-) // 74.98 // q33.1	CCDC69	chr5q33.1	full length	ENSG00000198624	26112	Q6QIX4 /// Q9H8E5 /// Q9Y4P0	---	---	NP_056436.2	NM_015621	---	---	---	---	---	---	---	---	---	---	---	---	---	---	---	This probe set was annotated using the Matching Probes based pipeline to a Entrez Gene identifier using 3 transcripts. // false // Matching Probes // A	AK094658(11),BC016647(11),NM_015621(11)	AK094658 // Homo sapiens cDNA FLJ37339 fis, clone BRAMY2020520. // gb // 11 // --- /// BC016647 // Homo sapiens coiled-coil domain containing 69, mRNA (cDNA clone MGC:16844 IMAGE:4342371), complete cds. // gb // 11 // --- /// NM_015621 // Homo sapiens coiled-coil domain containing 69 (CCDC69), mRNA. // refseq // 11 // --- /// ENST00000355417 // cdna:known-ccds chromosome:NCBI36:5:150540807:150583…	---
1553133_at	0.9	A	0.524658	20.3	P	0.000732	-3.8	D	0.999226	1553133_at	chromosome 9 open reading frame 72	Hs2.23607.1	gb:BC020851.1 /DB_XREF=gi:18088597 /TID=Hs2.23607.1 /CNT=19 /FEA=FLmRNA /TIER=FL /STK=1 /LL=203228 /UG_GENE=MGC23980 /UG=Hs.23607 /DEF=Homo sapiens, clone MGC:23980 IMAGE:4772831, mRNA, complete cds. /PROD=Unknown (protein for MGC:23980) /FL=gb:BC020851.1 gb:NM_145005.2	BC020851	Hs.23607	Hs.493639	March 2006 (NCBI Build 36.1)	chr9:27550422-27563864 (-) // 78.03 // p21.2	C9orf72	chr9p21.2	full length	ENSG00000147894	203228	Q96LT7 /// Q9NUW0	---	---	NP_060795.1 /// NP_659442.2	NM_018325 /// NM_145005	---	---	---	---	---	---	---	---	---	---	---	---	---	---	---	This probe set was annotated using the Matching Probes based pipeline to a Entrez Gene identifier using 1 transcripts. // false // Matching Probes // A	NM_145005(11)	NM_145005 // Homo sapiens chromosome 9 open reading frame 72 (C9orf72), transcript variant 2, mRNA. // refseq // 11 // --- /// ENST00000379997 // cdna:known-ccds chromosome:NCBI36:9:27550499:27563864:-1 gene:ENSG00000147894 CCDS6523.1 // ensembl_transcript // 11 // --- /// ENST00000297549 // cdna:known chromosome:NCBI36:9:27550499:27563842:-1 gene:ENSG00000147894 // ensembl_transcript // 11 // ---	---
1553191_at	4.6	A	0.466064	36.8	P	0.000732	-2.4	D	0.999977	1553191_at	dystonin	Hs2.198689.2	gb:NM_020388.2 /DB_XREF=gi:20357503 /GEN=BPAG1 /TID=Hs2.198689.2 /CNT=18 /FEA=FLmRNA /TIER=FL /STK=1 /LL=667 /UG=Hs.198689 /DEF=Homo sapiens bullous pemphigoid antigen 1, 230240kDa (BPAG1), transcript variant 1eB, mRNA. /PROD=bullous pemphigoid antigen 1 isoform 1eBprecursor /FL=gb:NM_020388.2	NM_020388	Hs.198689	Hs.631992	March 2006 (NCBI Build 36.1)	chr6:56576527-56615647 (-) // 99.01 // p12.1	DST	chr6p12-p11	full length	ENSG00000151914	667	O94833 /// Q03001 /// Q6P0N6 /// Q86T18 /// Q8WXK8 /// Q9BSP9 /// Q9UN10	---	113810	NP_001714.1 /// NP_056363.2 /// NP_065121.2 /// NP_899236.1	NM_001723 /// NM_015548 /// NM_020388 /// NM_183380	---	---	---	---	---	---	7010 // cytoskeleton organization and biogenesis // traceable author statement /// 7050 // cell cycle arrest // inferred from electronic annotation /// 7155 // cell adhesion // inferred from electronic annotation /// 7229 // integrin-mediated signaling pathway // non-traceable author statement /// 30036 // actin cytoskeleton organization and biogenesis // inferred from sequence or structural simi…	5604 // basement membrane // traceable author statement /// 5615 // extracellular space // not recorded /// 5737 // cytoplasm // inferred from expression pattern /// 5737 // cytoplasm // inferred from sequence or structural similarity /// 5856 // cytoskeleton // inferred from electronic annotation /// 5911 // intercellular junction // not recorded /// 16023 // cytoplasmic membrane-bound vesicle /…	3779 // actin binding // inferred from electronic annotation /// 5178 // integrin binding // inferred from physical interaction /// 5200 // structural constituent of cytoskeleton // inferred from expression pattern /// 5200 // structural constituent of cytoskeleton // inferred from sequence or structural similarity /// 5509 // calcium ion binding // inferred from electronic annotation /// 5515 //…	---	---	scop // a.2.7.Seryl-tRNA synthetase (SerRS) // All alpha proteins; Long alpha-hairpin; tRNA-binding arm; Seryl-tRNA synthetase (SerRS) // 1.20000004768372	IPR002017 // Spectrin repeat // 0.04 /// IPR002017 // Spectrin repeat // 1.6E-7 /// IPR002017 // Spectrin repeat // 0.45 /// IPR001101 // Plectin repeat // 8.3E-7 /// IPR001101 // Plectin repeat // 2.8E-14 /// IPR001101 // Plectin repeat // 3.3E-19 /// IPR001101 // Plectin repeat // 1.7E-12 /// IPR007110 // Immunoglobulin-like // 1.0E-4	---	---	This probe set was annotated using the Matching Probes based pipeline to a Entrez Gene identifier using 1 transcripts. // false // Matching Probes // A	NM_020388(11)	NM_020388 // Homo sapiens dystonin (DST), transcript variant 1eB, mRNA. // refseq // 11 // --- /// GENSCAN00000059429 // cdna:Genscan chromosome:NCBI36:6:56528102:56584746:-1 // ensembl_prediction // 11 // --- /// ENST00000361203 // cdna:known chromosome:NCBI36:6:56430744:56815902:-1 gene:ENSG00000151914 // ensembl_transcript // 11 // --- /// ENST00000370769 // cdna:known chromosome:NCBI36:6:5643…	---
1553194_at	6.3	A	0.5	103.4	P	0.000244	-3.7	D	0.99998	1553194_at	neuronal growth regulator 1	Hs2.299916.1	gb:NM_173808.1 /DB_XREF=gi:27754173 /TID=Hs2.299916.1 /CNT=14 /FEA=FLmRNA /TIER=FL /STK=1 /LL=257194 /UG_GENE=MGC46680 /UG=Hs.299916 /UG_TITLE=hypothetical protein MGC46680 /DEF=Homo sapiens hypothetical protein MGC46680 (MGC46680), mRNA. /FL=gb:NM_173808.1	NM_173808	Hs.299916	Hs.146542	March 2006 (NCBI Build 36.1)	chr1:71644405-72520822 (-) // 98.82 // p31.1	NEGR1	chr1p31.1	full length	ENSG00000172260	257194	Q68DZ8 /// Q7Z3B1 /// Q8N440	---	---	NP_776169.2	NM_173808	---	---	---	---	---	---	7155 // cell adhesion // inferred from electronic annotation	16020 // membrane // inferred from electronic annotation	5515 // protein binding // inferred from electronic annotation	---	---	---	IPR007110 // Immunoglobulin-like // 7.1E-6 /// IPR007110 // Immunoglobulin-like // 2.6E-6 /// IPR007110 // Immunoglobulin-like // 2.6E-4 /// IPR007110 // Immunoglobulin-like // 7.1E-6 /// IPR007110 // Immunoglobulin-like // 2.6E-6 /// IPR007110 // Immunoglobulin-like // 2.6E-4 /// IPR007110 // Immunoglobulin-like // 7.1E-6 /// IPR007110 // Immunoglobulin-like // 2.6E-6 /// IPR007110 // Immunoglob…	---	---	This probe set was annotated using the Matching Probes based pipeline to a Entrez Gene identifier using 3 transcripts. // false // Matching Probes // A	AY358132(10),BC036771(10),NM_173808(10)	AY358132 // Homo sapiens clone DNA94832 DMML2433 (UNQ2433) mRNA, complete cds. // gb // 10 // --- /// BC036771 // Homo sapiens neuronal growth regulator 1, mRNA (cDNA clone MGC:46680 IMAGE:5576828), complete cds. // gb // 10 // --- /// NM_173808 // Homo sapiens neuronal growth regulator 1 (NEGR1), mRNA. // refseq // 10 // --- /// ENST00000357731 // cdna:known-ccds chromosome:NCBI36:1:71641213:725…	---
1553211_at	0.8	A	0.850342	28	P	0.00293	-4.3	D	0.999562	1553211_at	ankyrin-repeat and fibronectin type III domain containing 1	Hs2.376226.1	gb:NM_153228.1 /DB_XREF=gi:23397495 /TID=Hs2.376226.1 /CNT=8 /FEA=FLmRNA /TIER=FL /STK=1 /LL=162282 /UG_GENE=FLJ38335 /UG=Hs.376226 /UG_TITLE=hypothetical protein FLJ38335 /DEF=Homo sapiens hypothetical protein FLJ38335 (FLJ38335), mRNA. /FL=gb:NM_153228.1	NM_153228	Hs.376226	Hs.540789	March 2006 (NCBI Build 36.1)	chr17:51585834-51915006 (+) // 99.84 // q22	ANKFN1	chr17q22	full length	ENSG00000153930	162282	Q8N957	---	---	NP_694960.1	NM_153228	---	---	---	---	---	---	---	---	---	---	---	---	IPR002110 // Ankyrin // 0.0017 /// IPR003961 // Fibronectin, type III // 1.4E-13 /// IPR005821 // Ion transport protein // 9.2E-66 /// IPR005821 // Ion transport protein // 1.1E-57 /// IPR005821 // Ion transport protein // 2.7E-67 /// IPR005821 // Ion transport protein // 5.2E-60 /// IPR010526 // Sodium ion transport-associated // 1.0E-126 /// IPR007110 // Immunoglobulin-like // 0.22 /// IPR00711…	---	---	This probe set was annotated using the Matching Probes based pipeline to a Entrez Gene identifier using 1 transcripts. // false // Matching Probes // A	NM_153228(11)	ENSESTT00000056882 // --- // ensembl_est // 9 // --- /// NM_153228 // Homo sapiens ankyrin-repeat and fibronectin type III domain containing 1 (ANKFN1), mRNA. // refseq // 11 // --- /// GENSCAN00000023585 // cdna:Genscan chromosome:NCBI36:17:51909848:51943629:1 // ensembl_prediction // 10 // --- /// ENST00000318698 // cdna:known chromosome:NCBI36:17:51585841:51915006:1 gene:ENSG00000153930 // ens…	---
1553423_a_at	0.2	A	0.981445	20.3	P	0.00415	-7.2	D	0.999853	1553423_a_at	schlafen family member 13	Hs2.193490.1	gb:NM_144682.1 /DB_XREF=gi:21389580 /TID=Hs2.193490.1 /CNT=2 /FEA=FLmRNA /TIER=FL /STK=1 /LL=146857 /UG_GENE=FLJ31952 /UG=Hs.193490 /UG_TITLE=hypothetical protein FLJ31952 /DEF=Homo sapiens hypothetical protein FLJ31952 (FLJ31952), mRNA. /FL=gb:NM_144682.1	NM_144682	Hs.193490	Hs.462833	March 2006 (NCBI Build 36.1)	chr17:30790606-30799896 (-) // 78.16 // q12	SLFN13	chr17q12	full length	ENSG00000154760	146857	Q658M1 /// Q68D06 /// Q6ZS51 /// Q96A81	---	---	NP_653283.3	NM_144682	---	---	---	---	---	---	---	---	---	---	---	---	IPR007421 // Protein of unknown function DUF467 // 2.2E-17 /// IPR007421 // Protein of unknown function DUF467 // 2.2E-17	---	---	This probe set was annotated using the Matching Probes based pipeline to a Entrez Gene identifier using 2 transcripts. // false // Matching Probes // A	AK127728(11),NM_144682(11)	AK127728 // Homo sapiens cDNA FLJ45828 fis, clone NT2RP8005546. // gb // 11 // --- /// NM_144682 // Homo sapiens schlafen family member 13 (SLFN13), mRNA. // refseq // 11 // --- /// ENST00000360502 // cdna:known chromosome:NCBI36:17:30786228:30796812:-1 gene:ENSG00000154760 // ensembl_transcript // 11 // --- /// ENST00000285013 // cdna:known chromosome:NCBI36:17:30790116:30796812:-1 gene:ENSG0000…	---
1553764_a_at	299.4	P	0.000244	1694.4	P	0.000244	-2.4	D	0.99998	1553764_a_at	jub, ajuba homolog (Xenopus laevis)	Hs2.64552.1	gb:NM_032876.1 /DB_XREF=gi:14249621 /TID=Hs2.64552.1 /CNT=12 /FEA=FLmRNA /TIER=FL /STK=0 /LL=84962 /UG_GENE=JUB /UG=Hs.64552 /UG_TITLE=jub, ajuba homolog (Xenopus laevis) /DEF=Homo sapiens jub, ajuba homolog (Xenopus laevis) (JUB), mRNA. /FL=gb:NM_032876.1 gb:BC007580.1	NM_032876	Hs.64552	---	March 2006 (NCBI Build 36.1)	chr14:22510866-22521387 (-) // 92.81 // q11.2	JUB	chr14q11.2	---	ENSG00000129474	84962	Q96IF1	---	609066	NP_116265.1 /// NP_932352.1	NM_032876 /// NM_198086	---	---	---	---	---	---	---	---	8270 // zinc ion binding // inferred from electronic annotation /// 46872 // metal ion binding // inferred from electronic annotation	---	---	---	IPR001781 // Zn-binding protein, LIM // 6.8E-11 /// IPR001781 // Zn-binding protein, LIM // 2.5E-11 /// IPR001781 // Zn-binding protein, LIM // 1.9E-5 /// IPR001781 // Zn-binding protein, LIM // 3.8E-8 /// IPR001781 // Zn-binding protein, LIM // 1.9E-5	---	---	This probe set was annotated using the Matching Probes based pipeline to a Entrez Gene identifier using 2 transcripts. // false // Matching Probes // A	NM_032876(11),NM_198086(11)	NM_032876 // Homo sapiens jub, ajuba homolog (Xenopus laevis) (JUB), transcript variant 1, mRNA. // refseq // 11 // --- /// NM_198086 // Homo sapiens jub, ajuba homolog (Xenopus laevis) (JUB), transcript variant 2, mRNA. // refseq // 11 // --- /// ENST00000262713 // cdna:known-ccds chromosome:NCBI36:14:22510249:22521691:-1 gene:ENSG00000129474 CCDS9581.1 // ensembl_transcript // 11 // --- /// ENS…	---
1553798_a_at	4.1	A	0.296631	55.3	P	0.001221	-2.6	D	0.99998	1553798_a_at	F-box and leucine-rich repeat protein 13	Hs2.336025.1	gb:NM_145032.2 /DB_XREF=gi:24432071 /TID=Hs2.336025.1 /CNT=9 /FEA=FLmRNA /TIER=FL /STK=0 /LL=222235 /UG_GENE=MGC21636 /UG=Hs.336025 /UG_TITLE=hypothetical protein MGC21636 /DEF=Homo sapiens hypothetical protein MGC21636 (MGC21636), mRNA. /FL=gb:BC020572.1 gb:NM_145032.2	NM_145032	Hs.336025	Hs.434284	March 2006 (NCBI Build 36.1)	chr7:102240916-102502251 (-) // 96.27 // q22.1	FBXL13	chr7q22.1	full length	ENSG00000161040	222235	Q4G192 /// Q8N1P0 /// Q8NEE6	---	609080	NP_659469.2	NM_145032	---	---	---	---	---	---	6508 // proteolysis // inferred from sequence or structural similarity /// 6512 // ubiquitin cycle // inferred from electronic annotation /// 6464 // protein modification // inferred from sequence or structural similarity	5737 // cytoplasm // inferred from sequence or structural similarity	4842 // ubiquitin-protein ligase activity // inferred from sequence or structural similarity /// 5515 // protein binding // inferred from sequence or structural similarity	---	---	---	IPR001611 // Leucine-rich repeat // 0.033 /// IPR001611 // Leucine-rich repeat // 0.024 /// IPR001611 // Leucine-rich repeat // 0.79 /// IPR001611 // Leucine-rich repeat // 0.4 /// IPR001611 // Leucine-rich repeat // 0.39 /// IPR001810 // Cyclin-like F-box // 4.1E-6 /// IPR001611 // Leucine-rich repeat // 0.79 /// IPR001611 // Leucine-rich repeat // 0.4 /// IPR001611 // Leucine-rich repeat // 0.3…	---	---	This probe set was annotated using the Matching Probes based pipeline to a Entrez Gene identifier using 5 transcripts. // false // Matching Probes // A	AK095387(11),AL713709(11),BC026121(11),BC031285(11),NM_145032(11)	AL713709 // Homo sapiens mRNA; cDNA DKFZp434L2422 (from clone DKFZp434L2422). // gb // 11 // --- /// AK095387 // Homo sapiens cDNA FLJ38068 fis, clone CTONG2015358. // gb // 11 // --- /// BC026121 // Homo sapiens F-box and leucine-rich repeat protein 13, mRNA (cDNA clone MGC:33621 IMAGE:4826546), complete cds. // gb // 11 // --- /// BC031285 // Homo sapiens F-box and leucine-rich repeat protein 1…	GENSCAN00000050168 // ensembl_prediction // 8 // Cross Hyb Matching Probes /// ENST00000379931 // ensembl_transcript // 1 // Cross Hyb Matching Probes
1553994_at	8.2	P	0.030273	616.2	P	0.000244	-6	D	0.99998	1553994_at	5'-nucleotidase, ecto (CD73)	Hs2.153952.2	gb:BC015940.1 /DB_XREF=gi:16198517 /TID=Hs2.153952.2 /CNT=10 /FEA=FLmRNA /TIER=FL+Stack /STK=9 /LL=4907 /UG_GENE=NT5E /UG=Hs.153952 /DEF=Homo sapiens, Similar to 5 nucleotidase (CD73), clone MGC:9259 IMAGE:3920680, mRNA, complete cds. /PROD=Similar to 5 nucleotidase (CD73) /FL=gb:BC015940.1	BC015940	Hs.153952	Hs.153952	March 2006 (NCBI Build 36.1)	chr6:86216528-86238036 (+) // 87.42 // q14.3	NT5E	chr6q14-q21	full length	ENSG00000135318	4907	P21589 /// Q53Z63 /// Q6NZX3 /// Q96B60	EC:3.1.3.5	129190	NP_002517.1	NM_002526	---	---	---	---	---	---	6259 // DNA metabolism // traceable author statement /// 9166 // nucleotide catabolism // inferred from electronic annotation	5624 // membrane fraction // traceable author statement /// 16020 // membrane // inferred from electronic annotation	166 // nucleotide binding // inferred from electronic annotation /// 8253 // 5'-nucleotidase activity // traceable author statement /// 8270 // zinc ion binding // inferred from electronic annotation /// 16788 // hydrolase activity, acting on ester bonds // inferred from electronic annotation /// 46872 // metal ion binding // inferred from electronic annotation /// 8253 // 5'-nucleotidase activit…	Purine metabolism // KEGG /// Pyrimidine metabolism // KEGG /// Nicotinate and nicotinamide metabolism // KEGG	---	---	IPR004843 // Metallo-phosphoesterase // 5.0E-22	---	---	This probe set was annotated using the Matching Probes based pipeline to a Entrez Gene identifier using 1 transcripts. // false // Matching Probes // A	BC015940(11)	ENSESTT00000062343 // --- // ensembl_est // 11 // --- /// BC015940 // Homo sapiens 5'-nucleotidase, ecto (CD73), mRNA (cDNA clone IMAGE:3920680), complete cds. // gb // 11 // --- /// ENST00000369646 // cdna:known chromosome:NCBI36:6:86216528:86238036:1 gene:ENSG00000135318 // ensembl_transcript // 11 // ---	---
1553995_a_at	13.1	A	0.111572	732.3	P	0.000732	-6.1	D	0.99998	1553995_a_at	5'-nucleotidase, ecto (CD73)	Hs2.153952.2	gb:BC015940.1 /DB_XREF=gi:16198517 /TID=Hs2.153952.2 /CNT=10 /FEA=FLmRNA /TIER=FL+Stack /STK=9 /LL=4907 /UG_GENE=NT5E /UG=Hs.153952 /DEF=Homo sapiens, Similar to 5 nucleotidase (CD73), clone MGC:9259 IMAGE:3920680, mRNA, complete cds. /PROD=Similar to 5 nucleotidase (CD73) /FL=gb:BC015940.1	BC015940	Hs.153952	Hs.153952	March 2006 (NCBI Build 36.1)	chr6:86216528-86238036 (+) // 87.42 // q14.3	NT5E	chr6q14-q21	full length	ENSG00000135318	4907	P21589 /// Q53Z63 /// Q6NZX3 /// Q96B60	EC:3.1.3.5	129190	NP_002517.1	NM_002526	---	---	---	---	---	---	6259 // DNA metabolism // traceable author statement /// 9166 // nucleotide catabolism // inferred from electronic annotation	5624 // membrane fraction // traceable author statement /// 16020 // membrane // inferred from electronic annotation	166 // nucleotide binding // inferred from electronic annotation /// 8253 // 5'-nucleotidase activity // traceable author statement /// 8270 // zinc ion binding // inferred from electronic annotation /// 16788 // hydrolase activity, acting on ester bonds // inferred from electronic annotation /// 46872 // metal ion binding // inferred from electronic annotation /// 8253 // 5'-nucleotidase activit…	Purine metabolism // KEGG /// Pyrimidine metabolism // KEGG /// Nicotinate and nicotinamide metabolism // KEGG	---	---	IPR004843 // Metallo-phosphoesterase // 5.0E-22 /// IPR008334 // 5-Nucleotidase, C-terminal // 3.1E-71	---	---	This probe set was annotated using the Matching Probes based pipeline to a Entrez Gene identifier using 2 transcripts. // false // Matching Probes // A	BC015940(11),NM_002526(11)	BC015940 // Homo sapiens 5'-nucleotidase, ecto (CD73), mRNA (cDNA clone IMAGE:3920680), complete cds. // gb // 11 // --- /// NM_002526 // Homo sapiens 5'-nucleotidase, ecto (CD73) (NT5E), mRNA. // refseq // 11 // --- /// GENSCAN00000044612 // cdna:Genscan chromosome:NCBI36:6:86228353:86266061:1 // ensembl_prediction // 10 // --- /// ENST00000257770 // cdna:known-ccds chromosome:NCBI36:6:86216528:…	ENSESTT00000062342 // ensembl_est // 6 // Cross Hyb Matching Probes /// ENSESTT00000062343 // ensembl_est // 5 // Cross Hyb Matching Probes /// ENSESTT00000062344 // ensembl_est // 5 // Cross Hyb Matching Probes /// ENSESTT00000062345 // ensembl_est // 5 // Cross Hyb Matching Probes
1554004_a_at	73.2	P	0.005859	409.8	P	0.000732	-2.5	D	0.99998	1554004_a_at	Rho-guanine nucleotide exchange factor /// similar to Rho-guanine nucleotide exchange factor (Rho-interacting protein 2) (RhoGEF) (RIP2)	Hs2.33254.2	gb:BC012946.1 /DB_XREF=gi:15341760 /TID=Hs2.33254.2 /CNT=9 /FEA=FLmRNA /TIER=FL+Stack /STK=8 /LL=64283 /UG_GENE=RGNEF /UG=Hs.33254 /UG_TITLE=hypothetical protein FLJ21817 similar to Rhoip2 /DEF=Homo sapiens, hypothetical protein FLJ21817 similar to Rhoip2, clone MGC:21017 IMAGE:4454960, mRNA, complete cds. /FL=gb:BC012946.1	BC012946	Hs.33254	Hs.482521	March 2006 (NCBI Build 36.1)	chr5:73215360-73243278 (+) // 98.47 // q13.2	RGNEF /// LOC643607	chr5q13.2	full length	ENSG00000038102	64283 /// 643607	Q8N1W1 /// Q8NCM7 /// Q96E37 /// Q9H6L3 /// Q9H6W0	---	---	XP_371755.4 /// XP_933649.1 /// XP_938042.1 /// XP_938045.1 /// XP_942978.1 /// XP_942994.1 /// XP_948559.1 /// XP_948568.1	XM_371755 /// XM_928556 /// XM_932949 /// XM_932952 /// XM_937885 /// XM_937901 /// XM_943466 /// XM_943475	---	---	---	---	---	---	7242 // intracellular signaling cascade // inferred from electronic annotation /// 35023 // regulation of Rho protein signal transduction // inferred from electronic annotation	5622 // intracellular // inferred from electronic annotation	5089 // Rho guanyl-nucleotide exchange factor activity // inferred from electronic annotation	---	---	---	IPR001849 // Pleckstrin-like // 4.7E-12	---	---	This probe set was annotated using the Matching Probes based pipeline to a Entrez Gene identifier using 6 transcripts. // true // Matching Probes // A	ENSESTT00000079452(11),AK025470(11),AK025816(11),XM_943475(11),XM_937901(11),XM_932952(11),XM_928556(11),GENSCAN00000055798(11),ENST00000296799(11),ENST00000287898(11)	ENSESTT00000079452 // --- // ensembl_est // 11 // --- /// AK025470 // Homo sapiens cDNA: FLJ21817 fis, clone HEP01141. // gb // 11 // --- /// AK025816 // Homo sapiens cDNA: FLJ22163 fis, clone HRC00430. // gb // 11 // --- /// XM_943475 // PREDICTED: Homo sapiens similar to Rho-guanine nucleotide exchange factor (Rho-interacting protein 2) (RhoGEF) (RIP2), transcript variant 2 (LOC647760), mRNA. /…	BC012946 // gb // 7 // Cross Hyb Matching Probes
1554127_s_at	3	A	0.72583	73.1	P	0.001953	-4.5	D	0.999977	1554127_s_at	methionine sulfoxide reductase B3	Hs2.339024.1	gb:BC040053.1 /DB_XREF=gi:25123198 /TID=Hs2.339024.1 /CNT=5 /FEA=FLmRNA /TIER=FL /STK=4 /LL=253827 /UG_GENE=LOC253827 /UG=Hs.339024 /DEF=Homo sapiens, clone MGC:50900 IMAGE:6025598, mRNA, complete cds. /PROD=Unknown (protein for MGC:50900) /FL=gb:BC040053.1	BC040053	Hs.339024	Hs.339024	March 2006 (NCBI Build 36.1)	chr12:63958788-64143435 (+) // 94.28 // q14.3	MSRB3	chr12q14.3	full length	ENSG00000174099	253827	Q6MZU8 /// Q6UXS2 /// Q7Z4D7 /// Q8IXL7	---	---	NP_001026849.1 /// NP_932346.1	NM_001031679 /// NM_198080	---	---	---	---	---	---	30091 // protein repair // inferred from direct assay	5739 // mitochondrion // inferred from direct assay /// 5783 // endoplasmic reticulum // inferred from direct assay	318 // protein-methionine-R-oxide reductase activity // inferred from direct assay /// 8270 // zinc ion binding // inferred from direct assay	---	---	---	IPR002579 // Protein of unknown function DUF25 // 5.6E-76 /// IPR002579 // Protein of unknown function DUF25 // 5.6E-76	---	---	This probe set was annotated using the Matching Probes based pipeline to a Entrez Gene identifier using 3 transcripts. // false // Matching Probes // A	BC040053(11),NM_001031679(11),NM_198080(11)	ENSESTT00000064359 // --- // ensembl_est // 11 // --- /// ENSESTT00000064360 // --- // ensembl_est // 11 // --- /// BC040053 // Homo sapiens methionine sulfoxide reductase B3, mRNA (cDNA clone MGC:50900 IMAGE:6025598), complete cds. // gb // 11 // --- /// NM_198080 // Homo sapiens methionine sulfoxide reductase B3 (MSRB3), transcript variant 1, mRNA. // refseq // 11 // --- /// NM_001031679 // Hom…	ENSESTT00000064355 // ensembl_est // 6 // Cross Hyb Matching Probes /// ENSESTT00000064357 // ensembl_est // 6 // Cross Hyb Matching Probes /// AK126406 // gb // 5 // Cross Hyb Matching Probes
1554131_at	4.6	A	0.165527	16.1	P	0.001953	-2.3	D	0.999135	1554131_at	KIAA1128	Hs2.81897.2	gb:BC030528.1 /DB_XREF=gi:20988565 /TID=Hs2.81897.2 /CNT=9 /FEA=FLmRNA /TIER=FL /STK=4 /LL=54462 /UG_GENE=KIAA1128 /UG=Hs.81897 /DEF=Homo sapiens, Similar to KIAA1128 protein, clone MGC:40407 IMAGE:5208702, mRNA, complete cds. /PROD=Similar to KIAA1128 protein /FL=gb:BC030528.1	BC030528	Hs.81897	Hs.461988	March 2006 (NCBI Build 36.1)	chr10:86078321-86123752 (+) // 96.95 // q23.1	KIAA1128	chr10q23.1	full length	ENSG00000107771	54462	Q6N055 /// Q8N6E9 /// Q9H2S0 /// Q9H7U1 /// Q9ULU1	---	---	NP_061872.2	NM_018999	---	---	---	---	---	---	---	---	---	---	---	---	---	---	---	This probe set was annotated using the Matching Probes based pipeline to a Entrez Gene identifier using 1 transcripts. // false // Matching Probes // A	BC030528(11)	BC030528 // Homo sapiens KIAA1128, mRNA (cDNA clone MGC:40407 IMAGE:5208702), complete cds. // gb // 11 // --- /// ENST00000359979 // cdna:known chromosome:NCBI36:10:86078322:86123741:1 gene:ENSG00000107771 // ensembl_transcript // 11 // ---	---
1554168_a_at	355.2	P	0.000244	1887.2	P	0.000244	-2.6	D	0.99998	1554168_a_at	SH3-domain kinase binding protein 1	Hs2.153260.2	gb:AF542051.1 /DB_XREF=gi:25992718 /TID=Hs2.153260.2 /CNT=13 /FEA=FLmRNA /TIER=FL /STK=3 /LL=30011 /UG_GENE=SH3KBP1 /UG=Hs.153260 /DEF=Homo sapiens CD2 binding protein CD2BP3 mRNA, complete cds; alternatively spliced. /PROD=CD2 binding protein CD2BP3 /FL=gb:AF542051.1	AF542051	Hs.153260	Hs.444770	March 2006 (NCBI Build 36.1)	chrX:19463727-19727827 (-) // 94.49 // p22.12	SH3KBP1	chrXp22.1-p21.3	full length	ENSG00000147010	30011	Q5JPT6 /// Q96B97 /// Q9TGM1	---	300374	NP_001019837.1 /// NP_114098.1	NM_001024666 /// NM_031892	---	---	---	---	---	---	7267 // cell-cell signaling // non-traceable author statement /// 6120 // mitochondrial electron transport, NADH to ubiquinone // inferred from electronic annotation	5634 // nucleus // inferred from electronic annotation /// 16020 // membrane // inferred from electronic annotation /// 5739 // mitochondrion // inferred from electronic annotation	5515 // protein binding // inferred from physical interaction /// 16301 // kinase activity // inferred from electronic annotation /// 8137 // NADH dehydrogenase (ubiquinone) activity // inferred from electronic annotation /// 16491 // oxidoreductase activity // inferred from electronic annotation	---	---	---	IPR001452 // SH3 // 1.3E-20 /// IPR001452 // SH3 // 2.0E-18 /// IPR001452 // SH3 // 1.2E-18 /// IPR001452 // SH3 // 2.0E-18 /// IPR001452 // SH3 // 1.2E-18	---	---	This probe set was annotated using the Matching Probes based pipeline to a Entrez Gene identifier using 2 transcripts. // false // Matching Probes // A	NM_001024666(11),NM_031892(11)	NM_031892 // Homo sapiens SH3-domain kinase binding protein 1 (SH3KBP1), transcript variant 1, mRNA. // refseq // 11 // --- /// NM_001024666 // Homo sapiens SH3-domain kinase binding protein 1 (SH3KBP1), transcript variant 2, mRNA. // refseq // 11 // --- /// ENST00000379726 // cdna:known-ccds chromosome:NCBI36:X:19462014:19815640:-1 gene:ENSG00000147010 CCDS14193.1 // ensembl_transcript // 11 // …	---
1554195_a_at	3.6	A	0.850342	85.5	P	0.037598	-4.2	D	0.99998	1554195_a_at	similar to AVLV472	Hs2.173059.1	gb:BC021680.1 /DB_XREF=gi:18204947 /TID=Hs2.173059.1 /CNT=5 /FEA=FLmRNA /TIER=FL /STK=3 /UG=Hs.173059 /DEF=Homo sapiens, clone MGC:23985 IMAGE:3931172, mRNA, complete cds. /PROD=Unknown (protein for MGC:23985) /FL=gb:BC021680.1	BC021680	Hs.173059	Hs.563274	March 2006 (NCBI Build 36.1)	chr5:147261298-147261532 (-) // 48.14 // q33.1	MGC23985	chr5q33.1	full length	---	389336	Q6UWT4 /// Q8WU04	---	---	NP_996849.1	NM_206966	---	---	---	---	---	---	---	---	---	---	---	---	---	---	---	This probe set was annotated using the Matching Probes based pipeline to a Entrez Gene identifier using 1 transcripts. // false // Matching Probes // A	BC021680(11)	BC021680 // Homo sapiens similar to AVLV472, mRNA (cDNA clone MGC:23985 IMAGE:3931172), complete cds. // gb // 11 // ---	ENSESTT00000047879 // ensembl_est // 7 // Cross Hyb Matching Probes /// NM_206966 // refseq // 8 // Cross Hyb Matching Probes /// GENSCAN00000007734 // ensembl_prediction // 7 // Cross Hyb Matching Probes /// ENST00000318315 // ensembl_transcript // 7 // Cross Hyb Matching Probes
1554273_a_at	1.3	A	0.828613	12.5	P	0.018555	-3.3	D	0.998923	1554273_a_at	leukocyte-derived arginine aminopeptidase	Hs2.280380.3	gb:BC017927.1 /DB_XREF=gi:17389836 /TID=Hs2.280380.3 /CNT=8 /FEA=FLmRNA /TIER=FL /STK=2 /LL=64167 /UG_GENE=LOC64167 /UG=Hs.280380 /DEF=Homo sapiens, Similar to aminopeptidase, clone MGC:23956 IMAGE:4337700, mRNA, complete cds. /PROD=Similar to aminopeptidase /FL=gb:BC017927.1	BC017927	Hs.280380	Hs.591249	March 2006 (NCBI Build 36.1)	chr5:96237925-96250948 (+) // 97.73 // q15	LRAP	chr5q15	full length	ENSG00000164308	64167	Q6P179 /// Q7Z5K1 /// Q8TD32 /// Q8WVJ4 /// Q9HBX2	---	609497	NP_071745.1	NM_022350	---	---	---	---	---	---	6508 // proteolysis // inferred from electronic annotation /// 8217 // blood pressure regulation // traceable author statement /// 19885 // antigen processing, endogenous antigen via MHC class I // traceable author statement	5788 // endoplasmic reticulum lumen // traceable author statement	4177 // aminopeptidase activity // inferred from direct assay /// 4179 // membrane alanyl aminopeptidase activity // inferred from electronic annotation /// 8237 // metallopeptidase activity // inferred from direct assay /// 8270 // zinc ion binding // traceable author statement /// 51398 // N-terminal lysine aminopeptidase activity // inferred from direct assay /// 51399 // N-terminal arginine a…	---	---	scop // a.3.1.Quinohemoprotein amine dehydrogenase A chain, domains 1 and 2 // All alpha proteins; Cytochrome c; Cytochrome c; Quinohemoprotein amine dehydrogenase A chain, domains 1 and 2 // 1.70000004768372	IPR001930 // Peptidase M1, membrane alanine aminopeptidase // 1.0E-126 /// IPR001930 // Peptidase M1, membrane alanine aminopeptidase // 1.1E-94	---	---	This probe set was annotated using the Matching Probes based pipeline to a Entrez Gene identifier using 3 transcripts. // false // Matching Probes // A	AK074281(10),BC017927(11),NM_022350(11)	ENSESTT00000075449 // --- // ensembl_est // 11 // --- /// ENSESTT00000075450 // --- // ensembl_est // 11 // --- /// ENSESTT00000075451 // --- // ensembl_est // 11 // --- /// ENSESTT00000075452 // --- // ensembl_est // 11 // --- /// ENSESTT00000075453 // --- // ensembl_est // 11 // --- /// ENSESTT00000075454 // --- // ensembl_est // 11 // --- /// ENSESTT00000075455 // --- // ensembl_est // 11 // -…	---
1554332_a_at	22.4	P	0.037598	559.9	P	0.000244	-4.3	D	0.999977	1554332_a_at	Solute carrier organic anion transporter family, member 4A1	Hs2.211250.1	gb:BC025345.1 /DB_XREF=gi:19263726 /TID=Hs2.211250.1 /CNT=4 /FEA=FLmRNA /TIER=FL /STK=2 /UG=Hs.211250 /DEF=Homo sapiens, Similar to LOC149651, clone MGC:39393 IMAGE:4862156, mRNA, complete cds. /PROD=Similar to LOC149651 /FL=gb:BC025345.1	BC025345	Hs.211250	Hs.235782	March 2006 (NCBI Build 36.1)	chr20:60764827-60768419 (-) // 96.87 // q13.33	SLCO4A1	chr20q13.33	full length	ENSG00000174400	28231	Q8TB00 /// Q96BD0	---	---	NP_057438.3	NM_016354	---	---	---	---	---	---	6811 // ion transport // inferred from electronic annotation /// 6810 // transport // inferred from electronic annotation	16020 // membrane // inferred from electronic annotation /// 16021 // integral to membrane // inferred from electronic annotation	5215 // transporter activity // inferred from electronic annotation	---	---	---	---	---	---	This probe set was annotated using the Matching Probes based pipeline to a UniGene identifier using 1 transcripts. // false // Matching Probes // A	BC025345(11)	BC025345 // Homo sapiens mRNA similar to LOC149651 (cDNA clone MGC:39393 IMAGE:4862156), complete cds. // gb // 11 // --- /// ENST00000311324 // cdna:known chromosome:NCBI36:20:60764832:60768418:-1 gene:ENSG00000174400 // ensembl_transcript // 11 // ---	ENSESTT00000050462 // ensembl_est // 1 // Negative Strand Matching Probes /// AY927612 // gb // 10 // Negative Strand Matching Probes /// CR616855 // gb // 1 // Negative Strand Matching Probes /// AF104334 // gb // 1 // Negative Strand Matching Probes /// NM_016354 // refseq // 1 // Negative Strand Matching Probes /// GENSCAN00000038071 // ensembl_prediction // 3 // Negative Strand Matching Probe…
1554355_a_at	0.6	A	0.888428	19.5	P	0.01416	-4.3	D	0.99997	1554355_a_at	sialic acid acetylesterase	Hs2.257917.1	gb:BC040966.1 /DB_XREF=gi:26454866 /TID=Hs2.257917.1 /CNT=3 /FEA=FLmRNA /TIER=FL /STK=2 /UG=Hs.257917 /DEF=Homo sapiens, Similar to cytosolic sialic acid 9-O-acetylesterase homolog, clone MGC:48992 IMAGE:5751560, mRNA, complete cds. /PROD=Similar to cytosolic sialic acid9-O-acetylesterase homolog /FL=gb:BC040966.1	BC040966	Hs.257917	Hs.10056	March 2006 (NCBI Build 36.1)	chr11:124033979-124048927 (-) // 70.2 // q24.2	SIAE	chr11q24	full length	---	54414	Q9HAT2	---	610079	NP_733746.1	NM_170601	---	---	---	---	---	---	---	5764 // lysosome // inferred from electronic annotation	1681 // sialate O-acetylesterase activity // inferred from electronic annotation /// 4759 // serine esterase activity // inferred from electronic annotation /// 16787 // hydrolase activity // inferred from electronic annotation	---	---	---	---	---	---	This probe set was annotated using the Matching Probes based pipeline to a Entrez Gene identifier using 1 transcripts. // false // Matching Probes // A	BC040966(11)	BC040966 // Homo sapiens sialic acid acetylesterase, mRNA (cDNA clone IMAGE:5751560), complete cds. // gb // 11 // ---	---
1554383_a_at	17.5	A	0.080566	156.9	P	0.000244	-2.5	D	0.999977	1554383_a_at	translocation associated membrane protein 2	Hs2.153954.2	gb:BC028121.1 /DB_XREF=gi:20380105 /TID=Hs2.153954.2 /CNT=2 /FEA=FLmRNA /TIER=FL /STK=2 /LL=9697 /UG_GENE=KIAA0057 /UG=Hs.153954 /DEF=Homo sapiens, TRAM-like protein, clone MGC:39954 IMAGE:5169808, mRNA, complete cds. /PROD=TRAM-like protein /FL=gb:BC028121.1	BC028121	Hs.153954	Hs.520182	March 2006 (NCBI Build 36.1)	chr6:52475729-52549821 (-) // 85.3 // p12.2	TRAM2	chr6p21.1-p12	full length	ENSG00000065308	9697	Q15035	---	608485	NP_036420.1	NM_012288	---	---	---	---	---	---	6605 // protein targeting // inferred from electronic annotation /// 15031 // protein transport // inferred from electronic annotation /// 6810 // transport // inferred from electronic annotation	16020 // membrane // inferred from electronic annotation /// 16021 // integral to membrane // inferred from electronic annotation	---	---	---	---	IPR005547 // Longevity-assurance protein (LAG1) // 5.4E-76	---	---	This probe set was annotated using the Matching Probes based pipeline to a Entrez Gene identifier using 2 transcripts. // false // Matching Probes // A	BC028121(11),NM_012288(11)	BC028121 // Homo sapiens translocation associated membrane protein 2, mRNA (cDNA clone MGC:39954 IMAGE:5169808), complete cds. // gb // 11 // --- /// NM_012288 // Homo sapiens translocation associated membrane protein 2 (TRAM2), mRNA. // refseq // 11 // --- /// ENST00000371055 // cdna:known chromosome:NCBI36:6:52470159:52549672:-1 gene:ENSG00000065308 // ensembl_transcript // 11 // --- /// ENST00…	AY927607 // gb // 2 // Cross Hyb Matching Probes /// GENSCAN00000067454 // ensembl_prediction // 6 // Cross Hyb Matching Probes
1554393_a_at	2	A	0.870361	33.6	P	0.000244	-3	D	0.99998	1554393_a_at	arginine decarboxylase	Hs2.91681.2	gb:AY050636.1 /DB_XREF=gi:15858866 /TID=Hs2.91681.2 /CNT=2 /FEA=FLmRNA /TIER=FL /STK=2 /LL=113451 /UG_GENE=ODC-p /UG=Hs.91681 /DEF=Homo sapiens ornithine decarboxylase-like protein variant 4 mRNA, complete cds, alternatively spliced. /PROD=ornithine decarboxylase-like protein variant 4 /FL=gb:AY050637.1 gb:AY050636.1	AY050636	Hs.91681	Hs.101807	March 2006 (NCBI Build 36.1)	chr1:33320437-33336367 (+) // 94.67 // p35.1	ADC	---	full length	ENSG00000142920	113451	Q96A70	---	---	NP_443724.1	NM_052998	---	---	---	---	---	---	6596 // polyamine biosynthesis // inferred from electronic annotation /// 7283 // spermatogenesis // non-traceable author statement	---	8792 // arginine decarboxylase activity // inferred from electronic annotation /// 16829 // lyase activity // inferred from electronic annotation /// 3824 // catalytic activity // inferred from electronic annotation /// 16831 // carboxy-lyase activity // inferred from electronic annotation	---	---	---	IPR000156 // RanBP1 domain // 3.9E-81 /// IPR000183 // Orn/DAP/Arg decarboxylase 2 // 6.3E-18 /// IPR000183 // Orn/DAP/Arg decarboxylase 2 // 1.8E-9 /// IPR000183 // Orn/DAP/Arg decarboxylase 2 // 6.3E-99 /// IPR000183 // Orn/DAP/Arg decarboxylase 2 // 2.6E-24 /// IPR000183 // Orn/DAP/Arg decarboxylase 2 // 5.3E-93 /// IPR000183 // Orn/DAP/Arg decarboxylase 2 // 2.6E-24 /// IPR000183 // Orn/DAP/A…	---	---	This probe set was annotated using the Matching Probes based pipeline to a Entrez Gene identifier using 6 transcripts. // false // Matching Probes // A	AB075825(11),AK095127(11),AL832640(11),AY050635(11),AY050636(11),NM_052998(11)	AB075825 // Homo sapiens mRNA for KIAA1945 protein. // gb // 11 // --- /// AK095127 // Homo sapiens cDNA FLJ37808 fis, clone BRSSN2001579, moderately similar to ORNITHINE DECARBOXYLASE (EC 4.1.1.17). // gb // 11 // --- /// AY050635 // Homo sapiens ornithine decarboxylase-like protein variant 2 mRNA, complete cds, alternatively spliced. // gb // 11 // --- /// AY050636 // Homo sapiens ornithine dec…	---
1554418_s_at	1.2	A	0.633789	14.9	P	0.009766	-3.3	D	0.999654	1554418_s_at	sparc/osteonectin, cwcv and kazal-like domains proteoglycan (testican) 3	Hs2.159425.2	gb:AB056866.1 /DB_XREF=gi:15553080 /GEN=N-Tes /TID=Hs2.159425.2 /CNT=25 /FEA=FLmRNA /TIER=FL /STK=1 /LL=50859 /UG=Hs.159425 /DEF=Homo sapiens N-Tes mRNA for testican 3 splicing variant, complete cds. /PROD=testican 3 splicing variant /FL=gb:AB056866.1	AB056866	Hs.159425	Hs.481133	March 2006 (NCBI Build 36.1)	chr4:167911813-168392316 (-) // 95.81 // q32.3	SPOCK3	chr4q32.3	full length	---	50859	Q9BQ16	---	607989	NP_001035249.1 /// NP_058646.2	NM_001040159 /// NM_016950	---	---	---	---	---	---	---	5578 // extracellular matrix (sensu Metazoa) // inferred from electronic annotation	4857 // enzyme inhibitor activity // inferred from electronic annotation /// 5509 // calcium ion binding // inferred from electronic annotation /// 8191 // metalloendopeptidase inhibitor activity // inferred from electronic annotation	---	---	---	---	---	---	This probe set was annotated using the Genome Target Overlap based pipeline to a Entrez Gene identifier using 3 transcripts. // false // Genome Target Overlap // B	AB056866,NM_001040159,NM_016950	ENSESTT00000068635 // --- // ensembl_est // 9 // --- /// ENSESTT00000068636 // --- // ensembl_est // 9 // --- /// ENSESTT00000068637 // --- // ensembl_est // 9 // ---	AB056866 // gb // 8 // Cross Hyb Matching Probes /// BC015161 // gb // 1 // Negative Strand Matching Probes
1554471_a_at	83.5	P	0.000244	329.9	P	0.000244	-2.1	D	0.99998	1554471_a_at	ankyrin repeat domain 13C	Hs2.22612.2	gb:BC028840.1 /DB_XREF=gi:20381039 /TID=Hs2.22612.2 /CNT=24 /FEA=FLmRNA /TIER=FL /STK=1 /LL=81573 /UG_GENE=DKFZP566D1346 /UG=Hs.22612 /DEF=Homo sapiens, Similar to hypothetical protein DKFZp566D1346, clone MGC:39111 IMAGE:4558748, mRNA, complete cds. /PROD=Similar to hypothetical protein DKFZp566D1346 /FL=gb:BC028840.1	BC028840	Hs.22612	Hs.105016	March 2006 (NCBI Build 36.1)	chr1:70500137-70593002 (-) // 97.31 // p31.1	ANKRD13C	chr1p32.3-p31.3	full length	ENSG00000118454	81573	Q6PJE4 /// Q8N6S4 /// Q9H0N9	---	---	NP_110443.2	NM_030816	---	---	---	---	---	---	---	---	---	---	---	---	IPR002110 // Ankyrin // 3.5E-9 /// IPR002110 // Ankyrin // 0.16	---	---	This probe set was annotated using the Matching Probes based pipeline to a Entrez Gene identifier using 2 transcripts. // false // Matching Probes // A	AL136717(11),NM_030816(11)	AL136717 // Homo sapiens mRNA; cDNA DKFZp566D1346 (from clone DKFZp566D1346). // gb // 11 // --- /// AK074187 // Homo sapiens cDNA FLJ14998 fis, clone NT2RP3001396. // gb // 10 // --- /// NM_030816 // Homo sapiens ankyrin repeat domain 13C (ANKRD13C), mRNA. // refseq // 11 // --- /// ENST00000370944 // cdna:known chromosome:NCBI36:1:70498859:70592993:-1 gene:ENSG00000118454 // ensembl_transcript …	---
1554500_a_at	1.2	A	0.533936	12.9	P	0.030273	-3.4	D	0.998664	1554500_a_at	regulator of G-protein signalling 7	Hs2.79348.2	gb:AF493931.1 /DB_XREF=gi:20147754 /GEN=RGS7 /TID=Hs2.79348.2 /CNT=13 /FEA=FLmRNA /TIER=FL /STK=1 /LL=6000 /UG=Hs.79348 /DEF=Homo sapiens regulator of G protein signalling 7 (RGS7) mRNA, complete cds, alternatively spliced. /PROD=regulator of G protein signalling 7 /FL=gb:AF493931.1	AF493931	Hs.79348	Hs.130171	March 2006 (NCBI Build 36.1)	chr1:239006085-239585699 (-) // 99.87 // q43	RGS7	chr1q43|1q23.1 according to Sierra (Genomics 79; 177; 2002) [AFS]	full length	ENSG00000182901	6000	P49802 /// Q45FD9 /// Q45FE0 /// Q8WW09	---	602517	NP_002915.2	NM_002924	---	---	---	---	---	---	7186 // G-protein coupled receptor protein signaling pathway // inferred from electronic annotation /// 7242 // intracellular signaling cascade // inferred from electronic annotation /// 8277 // regulation of G-protein coupled receptor protein signaling pathway // non-traceable author statement /// 9968 // negative regulation of signal transduction // inferred from electronic annotation	5834 // heterotrimeric G-protein complex // inferred from electronic annotation	4871 // signal transducer activity // inferred from electronic annotation /// 16299 // regulator of G-protein signaling activity // non-traceable author statement	Calcium_regulation_in_cardiac_cells // GenMAPP /// Smooth_muscle_contraction // GenMAPP /// Calcium_regulation_in_cardiac_cells // GenMAPP /// Smooth_muscle_contraction // GenMAPP	---	---	IPR000873 // AMP-dependent synthetase and ligase // 2.3E-9 /// --- // --- // 1.0E-10 /// --- // --- // 7.2E-56 /// --- // --- // 6.7E-29 /// --- // --- // 2.3E-32 /// --- // --- // 7.2E-56 /// --- // --- // 6.7E-29 /// IPR001770 // G-protein, gamma subunit // 6.7E-29 /// IPR000591 // Pleckstrin putative G-protein interacting domain // 1.8E-25 /// IPR000342 // Regulator of G protein // 7.2E-56 ///…	---	---	This probe set was annotated using the Matching Probes based pipeline to a Entrez Gene identifier using 4 transcripts. // false // Matching Probes // A	AF090117(11),AF493931(11),NM_002924(11),U32439(11)	ENSESTT00000079676 // --- // ensembl_est // 11 // --- /// AF090117 // Homo sapiens regulator of G-protein signaling 7b (RGS7) mRNA, partial cds. // gb // 11 // --- /// AF493931 // Homo sapiens regulator of G protein signalling 7 (RGS7) mRNA, complete cds, alternatively spliced. // gb // 11 // --- /// U32439 // Human regulator of G-protein signaling similarity (RGS7) mRNA, partial cds. // gb // 11…	ENSESTT00000079668 // ensembl_est // 7 // Cross Hyb Matching Probes /// ENSESTT00000079669 // ensembl_est // 2 // Cross Hyb Matching Probes /// ENSESTT00000079673 // ensembl_est // 2 // Cross Hyb Matching Probes /// ENSESTT00000079678 // ensembl_est // 4 // Cross Hyb Matching Probes
1554534_at	2.2	A	0.753906	75.8	P	0.008057	-4.6	D	0.999932	1554534_at	dihydropyrimidine dehydrogenase	Hs2.1602.2	gb:BC008379.1 /DB_XREF=gi:14249984 /TID=Hs2.1602.2 /CNT=9 /FEA=FLmRNA /TIER=FL /STK=1 /LL=1806 /UG_GENE=DPYD /UG=Hs.1602 /DEF=Homo sapiens, dihydropyrimidine dehydrogenase, clone MGC:12363 IMAGE:3932367, mRNA, complete cds. /PROD=dihydropyrimidine dehydrogenase /FL=gb:BC008379.1	BC008379	Hs.1602	Hs.335034	March 2006 (NCBI Build 36.1)	chr1:97957981-98159188 (-) // 93.24 // p21.3	DPYD	chr1p22	full length	ENSG00000188641	1806	Q12882 /// Q32NB0 /// Q96HL6	EC:1.3.1.2	274270	NP_000101.1	NM_000110	---	---	---	---	---	---	6118 // electron transport // inferred from electronic annotation /// 6207 // 'de novo' pyrimidine base biosynthesis // inferred from electronic annotation /// 6212 // uracil catabolism // non-traceable author statement /// 6214 // thymidine catabolism // non-traceable author statement	5737 // cytoplasm // non-traceable author statement /// 16020 // membrane // inferred from electronic annotation /// 5737 // cytoplasm // inferred from electronic annotation	4152 // dihydroorotate dehydrogenase activity // inferred from electronic annotation /// 4158 // dihydroorotate oxidase activity // inferred from electronic annotation /// 5506 // iron ion binding // inferred from electronic annotation /// 16491 // oxidoreductase activity // inferred from electronic annotation /// 17113 // dihydropyrimidine dehydrogenase (NADP+) activity // non-traceable author s…	Pyrimidine metabolism // KEGG /// beta-Alanine metabolism // KEGG /// Pantothenate and CoA biosynthesis // KEGG	---	scop // a.1.2.Dihydropyrimidine dehydrogenase, N-terminal domain // All alpha proteins; Globin-like; alpha-helical ferredoxin; Dihydropyrimidine dehydrogenase, N-terminal domain // 0.0	---	---	---	This probe set was annotated using the Matching Probes based pipeline to a Entrez Gene identifier using 2 transcripts. // false // Matching Probes // A	BC008379(11),BC108742(11)	ENSESTT00000092990 // --- // ensembl_est // 11 // --- /// BC008379 // Homo sapiens dihydropyrimidine dehydrogenase, mRNA (cDNA clone IMAGE:3932367), complete cds. // gb // 11 // --- /// BC108742 // Homo sapiens cDNA clone MGC:132008 IMAGE:6500607, complete cds. // gb // 11 // --- /// ENST00000306031 // cdna:known chromosome:NCBI36:1:97957902:98159193:-1 gene:ENSG00000188641 // ensembl_transcript …	ENSESTT00000092993 // ensembl_est // 4 // Cross Hyb Matching Probes /// CR590314 // gb // 4 // Cross Hyb Matching Probes /// ENST00000370191 // ensembl_transcript // 4 // Cross Hyb Matching Probes
1554536_at	0.8	A	0.753906	49.4	P	0.001221	-5.8	D	0.99998	1554536_at	dihydropyrimidine dehydrogenase	Hs2.1602.2	gb:BC008379.1 /DB_XREF=gi:14249984 /TID=Hs2.1602.2 /CNT=9 /FEA=FLmRNA /TIER=ConsEnd /STK=0 /LL=1806 /UG_GENE=DPYD /UG=Hs.1602 /DEF=Homo sapiens, dihydropyrimidine dehydrogenase, clone MGC:12363 IMAGE:3932367, mRNA, complete cds. /PROD=dihydropyrimidine dehydrogenase /FL=gb:BC008379.1	BC008379	Hs.1602	Hs.335034	March 2006 (NCBI Build 36.1)	chr1:97957981-98159188 (-) // 93.24 // p21.3	DPYD	chr1p22	full length	ENSG00000188641	1806	Q12882 /// Q32NB0 /// Q96HL6	EC:1.3.1.2	274270	NP_000101.1	NM_000110	---	---	---	---	---	---	6118 // electron transport // inferred from electronic annotation /// 6207 // 'de novo' pyrimidine base biosynthesis // inferred from electronic annotation /// 6212 // uracil catabolism // non-traceable author statement /// 6214 // thymidine catabolism // non-traceable author statement	5737 // cytoplasm // non-traceable author statement /// 16020 // membrane // inferred from electronic annotation /// 5737 // cytoplasm // inferred from electronic annotation	4152 // dihydroorotate dehydrogenase activity // inferred from electronic annotation /// 4158 // dihydroorotate oxidase activity // inferred from electronic annotation /// 5506 // iron ion binding // inferred from electronic annotation /// 16491 // oxidoreductase activity // inferred from electronic annotation /// 17113 // dihydropyrimidine dehydrogenase (NADP+) activity // non-traceable author s…	Pyrimidine metabolism // KEGG /// beta-Alanine metabolism // KEGG /// Pantothenate and CoA biosynthesis // KEGG	ec // MDA1_ARATH // (Q9SR59) Probable monodehydroascorbate reductase, cytoplasmic isoform 1 (EC 1.6.5.4) (MDAR 1) // 2.0E-5	scop // a.1.2.Dihydropyrimidine dehydrogenase, N-terminal domain // All alpha proteins; Globin-like; alpha-helical ferredoxin; Dihydropyrimidine dehydrogenase, N-terminal domain // 0.0	IPR001295 // Dihydroorotate dehydrogenase // 7.1E-26 /// IPR001711 // Phosphatidylinositol-specific phospholipase C, Y domain // 1.2E-47 /// IPR001849 // Pleckstrin-like // 5.2E-8 /// IPR000909 // Phosphatidylinositol-specific phospholipase C, X domain // 8.5E-72 /// IPR002048 // Calcium-binding EF-hand // 6.1E-6 /// IPR002048 // Calcium-binding EF-hand // 0.16 /// IPR000008 // C2 domain // 2.5E-…	---	---	This probe set was annotated using the Genome Target Overlap based pipeline to a Entrez Gene identifier using 3 transcripts. // false // Genome Target Overlap // B	BC008379,BC108742,NM_000110	GENSCAN00000036035 // cdna:Genscan chromosome:NCBI36:1:97917110:97978623:-1 // ensembl_prediction // 0 // chr1:97917109-97978623(-) /// ENST00000306031 // cdna:known chromosome:NCBI36:1:97957902:98159193:-1 gene:ENSG00000188641 // ensembl_transcript // 0 // chr1:97957901-98159193(-) /// ENSESTT00000092990 // --- // ensembl_est // 0 // chr1:97958659-98159193(-) /// ENSESTT00000092991 // --- // ens…	---
1554544_a_at	35.8	A	0.067627	309	P	0.000244	-2.7	D	0.998514	1554544_a_at	myelin basic protein	Hs2.69547.4	gb:L18865.1 /DB_XREF=gi:435059 /TID=Hs2.69547.4 /CNT=8 /FEA=FLmRNA /TIER=FL /STK=1 /LL=4155 /UG_GENE=MBP /UG=Hs.69547 /UG_TITLE=myelin basic protein /DEF=Human Golli-mbp gene, complete cds. /FL=gb:L18865.1	L18865	Hs.69547	Hs.551713	March 2006 (NCBI Build 36.1)	chr18:72857512-72973727 (-) // 98.22 // q23	MBP	chr18q23	full length	---	4155	P02686 /// Q59GX3 /// Q6ZT22 /// Q6ZVA1	---	159430	NP_001020252.1 /// NP_001020261.1 /// NP_001020263.1 /// NP_001020265.1 /// NP_001020269.1 /// NP_001020271.1 /// NP_001020272.1 /// NP_002376.1	NM_001025081 /// NM_001025090 /// NM_001025092 /// NM_001025094 /// NM_001025098 /// NM_001025100 /// NM_001025101 /// NM_002385	---	---	---	---	---	---	6955 // immune response // traceable author statement /// 7268 // synaptic transmission // traceable author statement /// 7417 // central nervous system development // traceable author statement /// 8366 // nerve ensheathment // traceable author statement	---	19911 // structural constituent of myelin sheath // inferred from electronic annotation /// 5198 // structural molecule activity // inferred from electronic annotation	MAPK_Cascade // GenMAPP	---	---	IPR000548 // Myelin basic protein // 2.4E-24	---	---	This probe set was annotated using the Matching Probes based pipeline to a Entrez Gene identifier using 1 transcripts. // false // Matching Probes // A	NM_001025100(11)	NM_001025100 // Homo sapiens myelin basic protein (MBP), transcript variant 8, mRNA. // refseq // 11 // ---	NM_001025101 // refseq // 5 // Cross Hyb Matching Probes /// NM_001025094 // refseq // 3 // Cross Hyb Matching Probes /// NM_001025098 // refseq // 3 // Cross Hyb Matching Probes /// NM_001025081 // refseq // 3 // Cross Hyb Matching Probes /// NM_001025092 // refseq // 3 // Cross Hyb Matching Probes /// NM_001025090 // refseq // 3 // Cross Hyb Matching Probes /// NM_002385 // refseq // 3 // Cross…
1554576_a_at	5.3	A	0.601074	168	P	0.000732	-4.8	D	0.999853	1554576_a_at	ets variant gene 4 (E1A enhancer binding protein, E1AF)	Hs2.77711.3	gb:BC007242.1 /DB_XREF=gi:13938236 /TID=Hs2.77711.3 /CNT=7 /FEA=FLmRNA /TIER=FL /STK=1 /LL=2118 /UG_GENE=ETV4 /UG=Hs.77711 /DEF=Homo sapiens, clone MGC:15457 IMAGE:2964546, mRNA, complete cds. /PROD=Unknown (protein for MGC:15457) /FL=gb:BC007242.1	BC007242	Hs.77711	Hs.434059	March 2006 (NCBI Build 36.1)	chr17:38961392-38963329 (-) // 97.87 // q21.31	ETV4	chr17q21	full length	ENSG00000175832	2118	P43268 /// Q96IU0	---	600711	NP_001977.1	NM_001986	---	---	---	---	---	---	6350 // transcription // inferred from electronic annotation /// 6355 // regulation of transcription, DNA-dependent // non-traceable author statement /// 6355 // regulation of transcription, DNA-dependent // inferred from electronic annotation	5634 // nucleus // non-traceable author statement /// 5634 // nucleus // inferred from electronic annotation	3700 // transcription factor activity // inferred from electronic annotation /// 16563 // transcriptional activator activity // non-traceable author statement /// 43565 // sequence-specific DNA binding // inferred from electronic annotation /// 3677 // DNA binding // inferred from electronic annotation	---	---	---	IPR006715 // PEA3-type ETS-domain transcription factor, N-terminal // 1.0E-126 /// IPR000418 // Ets-domain // 1.1E-59 /// IPR006715 // PEA3-type ETS-domain transcription factor, N-terminal // 2.6E-60 /// IPR000418 // Ets-domain // 1.1E-59 /// IPR006715 // PEA3-type ETS-domain transcription factor, N-terminal // 3.4E-54 /// IPR000418 // Ets-domain // 1.1E-59 /// IPR006715 // PEA3-type ETS-domain t…	---	---	This probe set was annotated using the Matching Probes based pipeline to a Entrez Gene identifier using 2 transcripts. // false // Matching Probes // A	BC007242(11),NM_001986(11)	ENSESTT00000049071 // --- // ensembl_est // 11 // --- /// BC007242 // Homo sapiens ets variant gene 4 (E1A enhancer binding protein, E1AF), mRNA (cDNA clone IMAGE:2964546), complete cds. // gb // 11 // --- /// U35622 // Homo sapiens EWS protein/E1A enhancer binding protein chimera mRNA, complete cds. // gb // 11 // --- /// NM_001986 // Homo sapiens ets variant gene 4 (E1A enhancer binding protein…	ENSESTT00000049070 // ensembl_est // 6 // Cross Hyb Matching Probes /// ENSESTT00000049072 // ensembl_est // 6 // Cross Hyb Matching Probes /// ENSESTT00000049073 // ensembl_est // 6 // Cross Hyb Matching Probes
1554594_at	1.5	A	0.753906	40.6	P	0.005859	-3.5	D	0.999759	1554594_at	hypothetical protein LOC201175	Hs2.205326.1	gb:AF258593.1 /DB_XREF=gi:10834731 /TID=Hs2.205326.1 /CNT=7 /FEA=FLmRNA /TIER=FL /STK=1 /LL=201175 /UG_GENE=LOC201175 /UG=Hs.205326 /DEF=Homo sapiens PP905 mRNA, complete cds. /PROD=PP905 /FL=gb:AF258593.1	AF258593	Hs.205326	Hs.205326	March 2006 (NCBI Build 36.1)	chr17:40862501-40866902 (-) // 86.88 // q21.31	LOC201175	chr17q21.31	full length	ENSG00000159314	201175	Q6NWZ8 /// Q8WY58	---	---	NP_777579.1	NM_174919	---	---	---	---	---	---	---	---	---	---	---	---	---	---	---	This probe set was annotated using the Matching Probes based pipeline to a Entrez Gene identifier using 1 transcripts. // false // Matching Probes // A	NM_174919(11)	NM_174919 // Homo sapiens hypothetical protein LOC201175 (LOC201175), mRNA. // refseq // 11 // --- /// ENST00000290470 // cdna:known chromosome:NCBI36:17:40862502:40866902:-1 gene:ENSG00000159314 // ensembl_transcript // 11 // ---	AK097700 // gb // 1 // Cross Hyb Matching Probes /// GENSCAN00000062155 // ensembl_prediction // 6 // Cross Hyb Matching Probes /// GENSCAN00000057401 // ensembl_prediction // 1 // Cross Hyb Matching Probes
1554640_at	9.5	A	0.334473	64.9	P	0.000244	-3.4	D	0.99998	1554640_at	paralemmin 2	Hs2.348946.2	gb:BC039306.1 /DB_XREF=gi:24660273 /TID=Hs2.348946.2 /CNT=6 /FEA=FLmRNA /TIER=FL /STK=1 /LL=114299 /UG_GENE=PALM2 /UG=Hs.348946 /DEF=Homo sapiens, Similar to paralemmin 2, clone MGC:39604 IMAGE:5260371, mRNA, complete cds. /PROD=Similar to paralemmin 2 /FL=gb:BC039306.1	BC039306	Hs.348946	---	March 2006 (NCBI Build 36.1)	chr9:111442477-111748788 (+) // 92.47 // q31.3	PALM2	chr9q31-q33	---	ENSG00000157654	114299	Q8IXS6 /// Q8N9D5	---	---	NP_001032370.1 /// NP_443749.4	NM_001037293 /// NM_053016	---	---	---	---	---	---	8360 // regulation of cell shape // inferred from electronic annotation	16020 // membrane // inferred from electronic annotation	16301 // kinase activity // inferred from electronic annotation	G_Protein_Signaling // GenMAPP /// G_Protein_Signaling // GenMAPP	---	---	---	---	---	This probe set was annotated using the Matching Probes based pipeline to a Entrez Gene identifier using 2 transcripts. // false // Matching Probes // A	NM_001037293(9),NM_053016(9)	NM_053016 // Homo sapiens paralemmin 2 (PALM2), transcript variant 1, mRNA. // refseq // 9 // --- /// NM_001037293 // Homo sapiens paralemmin 2 (PALM2), transcript variant 2, mRNA. // refseq // 9 // --- /// ENST00000374532 // cdna:known chromosome:NCBI36:9:111442889:111748804:1 gene:ENSG00000157654 // ensembl_transcript // 9 // --- /// ENST00000374531 // cdna:known chromosome:NCBI36:9:111442893:1…	---
1554726_at	0.5	A	0.932373	73.6	P	0.000244	-6.4	D	0.99998	1554726_at	zinc finger protein 655	Hs2.115659.3	gb:AY099353.1 /DB_XREF=gi:22552707 /GEN=VIK /TID=Hs2.115659.3 /CNT=4 /FEA=FLmRNA /TIER=FL /STK=1 /LL=79027 /UG=Hs.115659 /DEF=Homo sapiens vav-1 interacting Kruppel-like protein (VIK) mRNA, complete cds. /PROD=vav-1 interacting Kruppel-like protein /FL=gb:AY099353.1	AY099353	Hs.115659	Hs.521064	March 2006 (NCBI Build 36.1)	chr7:98994137-99009965 (+) // 96.08 // q22.1	ZNF655	chr7q22.1	full length	ENSG00000197343	79027	Q68DU4 /// Q8N720 /// Q96MB4 /// Q9BQ85	---	---	NP_001009956.1 /// NP_001009957.1 /// NP_001009958.1 /// NP_001009960.1 /// NP_076966.1 /// NP_612503.1	NM_001009956 /// NM_001009957 /// NM_001009958 /// NM_001009960 /// NM_024061 /// NM_138494	---	---	---	---	---	---	6350 // transcription // inferred from electronic annotation /// 6355 // regulation of transcription, DNA-dependent // inferred from electronic annotation	5622 // intracellular // inferred from electronic annotation /// 5634 // nucleus // inferred from electronic annotation	3676 // nucleic acid binding // inferred from electronic annotation /// 3677 // DNA binding // inferred from electronic annotation /// 5515 // protein binding // inferred from physical interaction /// 8270 // zinc ion binding // inferred from electronic annotation /// 46872 // metal ion binding // inferred from electronic annotation	---	---	---	IPR007087 // Zn-finger, C2H2 type // 5.6E-7 /// IPR007087 // Zn-finger, C2H2 type // 4.3E-7 /// IPR007087 // Zn-finger, C2H2 type // 6.6E-6 /// IPR007087 // Zn-finger, C2H2 type // 1.7E-6 /// IPR007087 // Zn-finger, C2H2 type // 1.0E-4	---	---	This probe set was annotated using the Matching Probes based pipeline to a Entrez Gene identifier using 4 transcripts. // false // Matching Probes // A	AK128057(11),NM_001009956(11),NM_001009960(11),NM_138494(11)	AK128057 // Homo sapiens cDNA FLJ46177 fis, clone TESTI4003796, weakly similar to Zinc finger protein 189. // gb // 11 // --- /// NM_001009956 // Homo sapiens zinc finger protein 655 (ZNF655), transcript variant 6, mRNA. // refseq // 11 // --- /// NM_138494 // Homo sapiens zinc finger protein 655 (ZNF655), transcript variant 1, mRNA. // refseq // 11 // --- /// NM_001009960 // Homo sapiens zinc fi…	---
1554736_at	0.4	A	0.943848	17.9	P	0.008057	-5.3	D	0.99994	1554736_at	Rho GTPase activating protein 29	Hs2.70983.2	gb:BC022483.1 /DB_XREF=gi:18490366 /TID=Hs2.70983.2 /CNT=4 /FEA=FLmRNA /TIER=FL /STK=1 /LL=9411 /UG_GENE=PARG1 /UG=Hs.70983 /DEF=Homo sapiens, clone MGC:26309 IMAGE:4795792, mRNA, complete cds. /PROD=Unknown (protein for MGC:26309) /FL=gb:BC022483.1	BC022483	Hs.70983	Hs.483238	March 2006 (NCBI Build 36.1)	chr1:94440048-94475777 (-) // 84.93 // p22.1	ARHGAP29	chr1p22.1	full length	ENSG00000137962	9411	O15463 /// Q52LW3 /// Q59H86 /// Q6NVX2 /// Q8TBI6 /// Q8TEE3	---	---	NP_004806.2	NM_004815	---	---	---	---	---	---	7242 // intracellular signaling cascade // inferred from electronic annotation /// 7266 // Rho protein signal transduction // traceable author statement /// 46080 // dUTP metabolism // inferred from electronic annotation	---	5100 // Rho GTPase activator activity // traceable author statement	---	---	---	---	---	---	This probe set was annotated using the Matching Probes based pipeline to a Entrez Gene identifier using 1 transcripts. // false // Matching Probes // A	BC022483(11)	BC022483 // Homo sapiens Rho GTPase activating protein 29, mRNA (cDNA clone IMAGE:4795792), complete cds. // gb // 11 // --- /// ENST00000370217 // cdna:known chromosome:NCBI36:1:94440039:94475777:-1 gene:ENSG00000137962 // ensembl_transcript // 11 // ---	---
1554785_at	12	M	0.056152	73.4	P	0.000244	-3.4	D	0.99998	1554785_at	coiled-coil domain containing 82	Hs2.112250.2	gb:BC018663.1 /DB_XREF=gi:17391457 /TID=Hs2.112250.2 /CNT=4 /FEA=FLmRNA /TIER=FL /STK=1 /LL=79780 /UG_GENE=FLJ23518 /UG=Hs.112250 /DEF=Homo sapiens, clone MGC:2462 IMAGE:2964737, mRNA, complete cds. /PROD=Unknown (protein for MGC:2462) /FL=gb:BC018663.1	BC018663	Hs.112250	Hs.525088	March 2006 (NCBI Build 36.1)	chr11:95755435-95760716 (-) // 45.5 // q21	CCDC82	chr11q21	full length	---	79780	Q8N4S0 /// Q8WV71 /// Q9NZY7	---	---	NP_079001.2	NM_024725	---	---	---	---	---	---	---	---	---	---	---	---	---	---	---	This probe set was annotated using the Matching Probes based pipeline to a Entrez Gene identifier using 1 transcripts. // false // Matching Probes // A	BC018663(11)	BC018663 // Homo sapiens coiled-coil domain containing 82, mRNA (cDNA clone MGC:2462 IMAGE:2964737), complete cds. // gb // 11 // ---	---
1554789_a_at	5.6	A	0.398926	46.1	P	0.010742	-2.5	D	0.999886	1554789_a_at	phosphodiesterase 8B	Hs2.78106.2	gb:AB085825.1 /DB_XREF=gi:27372874 /GEN=HSPDE8B2 /TID=Hs2.78106.2 /CNT=4 /FEA=FLmRNA /TIER=FL /STK=1 /LL=8622 /UG=Hs.78106 /DEF=Homo sapiens HSPDE8B2 mRNA for phosphodiestearse 8B2, complete cds. /PROD=phosphodiestearse 8B2 /FL=gb:AB085825.1	AB085825	Hs.78106	Hs.584830	March 2006 (NCBI Build 36.1)	chr5:76542506-76758214 (+) // 98.7 // q14.1	PDE8B	chr5q14.1	full length	ENSG00000113231	8622	O95263 /// Q3ZCR2 /// Q3ZCW6 /// Q5J7V7	---	603390	NP_001025022.1 /// NP_001025023.1 /// NP_001025024.1 /// NP_001025025.1 /// NP_003710.1	NM_001029851 /// NM_001029852 /// NM_001029853 /// NM_001029854 /// NM_003719	---	---	---	---	---	---	160 // two-component signal transduction system (phosphorelay) // inferred from electronic annotation /// 6355 // regulation of transcription, DNA-dependent // inferred from electronic annotation /// 9187 // cyclic nucleotide metabolism // non-traceable author statement /// 7165 // signal transduction // inferred from electronic annotation	---	156 // two-component response regulator activity // inferred from electronic annotation /// 287 // magnesium ion binding // inferred from electronic annotation /// 4114 // 3',5'-cyclic-nucleotide phosphodiesterase activity // non-traceable author statement /// 16787 // hydrolase activity // inferred from electronic annotation /// 30145 // manganese ion binding // inferred from electronic annotati…	G_Protein_Signaling // GenMAPP	---	---	IPR002073 // 35-cyclic nucleotide phosphodiesterase // 1.1E-76 /// IPR000014 // PAS domain // 7.0E-6 /// IPR002073 // 35-cyclic nucleotide phosphodiesterase // 1.1E-76 /// IPR002073 // 35-cyclic nucleotide phosphodiesterase // 1.1E-76 /// IPR002073 // 35-cyclic nucleotide phosphodiesterase // 1.1E-76 /// IPR000014 // PAS domain // 7.0E-6 /// IPR002073 // 35-cyclic nucleotide phosphodiesterase // …	---	---	This probe set was annotated using the Matching Probes based pipeline to a Entrez Gene identifier using 6 transcripts. // false // Matching Probes // A	BC035144(11),NM_001029851(10),NM_001029852(10),NM_001029853(10),NM_001029854(10),NM_003719(10)	BC035144 // Homo sapiens phosphodiesterase 8B, mRNA (cDNA clone IMAGE:5264475), partial cds. // gb // 11 // --- /// BC043209 // Homo sapiens cDNA clone IMAGE:5295100, partial cds. // gb // 11 // --- /// NM_001029851 // Homo sapiens phosphodiesterase 8B (PDE8B), transcript variant 3, mRNA. // refseq // 10 // --- /// NM_001029853 // Homo sapiens phosphodiesterase 8B (PDE8B), transcript variant 4, m…	ENSESTT00000061188 // ensembl_est // 8 // Cross Hyb Matching Probes /// ENSESTT00000061192 // ensembl_est // 6 // Cross Hyb Matching Probes /// AK058164 // gb // 1 // Negative Strand Matching Probes
1554835_a_at	5.3	A	0.466064	101.8	P	0.001221	-4.3	D	0.999654	1554835_a_at	UDP-GlcNAc:betaGal beta-1,3-N-acetylglucosaminyltransferase 5	Hs2.136414.2	gb:BC028058.1 /DB_XREF=gi:24081080 /TID=Hs2.136414.2 /CNT=3 /FEA=FLmRNA /TIER=FL /STK=1 /LL=84002 /UG_GENE=B3GNT5 /UG=Hs.136414 /DEF=Homo sapiens, UDP-GlcNAc:betaGal beta-1,3-N-acetylglucosaminyltransferase 5, clone MGC:39847 IMAGE:5175670, mRNA, complete cds. /PROD=UDP-GlcNAc:betaGalbeta-1,3-N-acetylglucosaminyltransferase 5 /FL=gb:BC028058.1	BC028058	Hs.136414	Hs.208267	March 2006 (NCBI Build 36.1)	chr3:184465783-184471514 (+) // 94.66 // q27.1	B3GNT5	chr3q28	full length	ENSG00000176597	84002	Q59FE3 /// Q7L9Z5 /// Q9BYG0	---	---	NP_114436.1	NM_032047	---	---	---	---	---	---	7417 // central nervous system development // inferred from direct assay /// 6486 // protein amino acid glycosylation // inferred from electronic annotation /// 6486 // protein amino acid glycosylation // traceable author statement /// 9247 // glycolipid biosynthesis // traceable author statement	5622 // intracellular // inferred from direct assay /// 16020 // membrane // inferred from electronic annotation	8457 // beta-galactosyl-N-acetylglucosaminylgalactosylglucosyl-ceramide beta-1,3-acetylglucosaminyltransferase activity // inferred from direct assay /// 8378 // galactosyltransferase activity // inferred from electronic annotation /// 16740 // transferase activity // inferred from electronic annotation /// 16757 // transferase activity, transferring glycosyl groups // inferred from electronic an…	---	---	---	IPR007702 // Janus/Ocnus // 6.2E-34 /// IPR002659 // Glycosyl transferase, family 31 // 2.3E-50 /// IPR001447 // N-acetyltransferase // 1.0E-126	---	---	This probe set was annotated using the Matching Probes based pipeline to a Entrez Gene identifier using 5 transcripts. // false // Matching Probes // A	AF368169(11),AK074424(11),AK091474(11),BC028058(11),NM_032047(11)	AF368169 // Homo sapiens beta 1,3 N-acetyglucosaminyltransferase Lc3 synthase mRNA, complete cds. // gb // 11 // --- /// AK074424 // Homo sapiens cDNA FLJ23844 fis, clone KAT07578, highly similar to Homo sapiens beta3GnT5 mRNA for beta1,3-N-acetylglucosaminyltransferase 5. // gb // 11 // --- /// AK091474 // Homo sapiens cDNA FLJ34155 fis, clone FCBBF3013205, weakly similar to Homo sapiens mRNA fo…	---
1554867_a_at	3.8	A	0.633789	64.8	P	0.000244	-3.7	D	0.999948	1554867_a_at	mesenchymal stem cell protein DSC54	Hs2.157461.2	gb:BC038838.1 /DB_XREF=gi:24416468 /TID=Hs2.157461.2 /CNT=3 /FEA=FLmRNA /TIER=FL /STK=1 /LL=51334 /UG_GENE=LOC51334 /UG=Hs.157461 /DEF=Homo sapiens, Similar to mesenchymal stem cell protein DSC54, clone MGC:47873 IMAGE:5170587, mRNA, complete cds. /PROD=Similar to mesenchymal stem cell protein DSC54 /FL=gb:BC038838.1	BC038838	Hs.157461	Hs.157461	March 2006 (NCBI Build 36.1)	chr5:119895057-120050519 (+) // 91.27 // q23.1	LOC51334	chr5q23.1	full length	ENSG00000184838	51334	Q569H4 /// Q8IXY1 /// Q9NYI5	---	---	NP_057728.1	NM_016644	---	---	---	---	---	---	---	---	---	---	---	---	IPR000413 // Integrins alpha chain // 5.0E-8 /// IPR000413 // Integrins alpha chain // 8.7E-10 /// IPR000413 // Integrins alpha chain // 1.9E-5	---	---	This probe set was annotated using the Matching Probes based pipeline to a Entrez Gene identifier using 3 transcripts. // false // Matching Probes // A	BC038838(11),BC092474(11),NM_016644(11)	ENSESTT00000042685 // --- // ensembl_est // 11 // --- /// CR597403 // full-length cDNA clone CS0DI019YL10 of Placenta Cot 25-normalized of Homo sapiens (human). // gb // 11 // --- /// BC038838 // Homo sapiens mesenchymal stem cell protein DSC54, mRNA (cDNA clone MGC:47873 IMAGE:5170587), complete cds. // gb // 11 // --- /// BC092474 // Homo sapiens mesenchymal stem cell protein DSC54, mRNA (cDNA …	---
1554918_a_at	38.8	P	0.023926	163	P	0.000732	-2.1	D	0.99998	1554918_a_at	ATP-binding cassette, sub-family C (CFTR/MRP), member 4	Hs2.139336.2	gb:BC041560.1 /DB_XREF=gi:27371327 /TID=Hs2.139336.2 /CNT=3 /FEA=FLmRNA /TIER=FL /STK=1 /LL=10257 /UG_GENE=ABCC4 /UG=Hs.139336 /DEF=Homo sapiens, Similar to ATP-binding cassette, sub-family C (CFTRMRP), member 4, clone MGC:52221 IMAGE:5812052, mRNA, complete cds. /PROD=Similar to ATP-binding cassette, sub-family C(CFTRMRP), member 4 /FL=gb:BC041560.1	BC041560	Hs.139336	Hs.508423	March 2006 (NCBI Build 36.1)	chr13:94458603-94751671 (-) // 89.48 // q32.1	ABCC4	chr13q32	full length	ENSG00000125257	10257	O15439 /// O75555 /// Q59GY6 /// Q8IUA3 /// Q8IVZ4 /// Q8IWU1 /// Q8IZN6 /// Q8NEW8 /// Q9BX28	---	605250	NP_005836.1	NM_005845	---	---	---	---	---	---	6811 // ion transport // inferred from electronic annotation /// 6810 // transport // inferred from electronic annotation	5624 // membrane fraction // inferred from direct assay /// 5886 // plasma membrane // inferred from direct assay /// 16021 // integral to membrane // inferred from electronic annotation /// 31088 // platelet dense granule membrane // inferred from direct assay /// 16020 // membrane // inferred from electronic annotation	166 // nucleotide binding // inferred from electronic annotation /// 5254 // chloride channel activity // inferred from electronic annotation /// 5524 // ATP binding // inferred from electronic annotation /// 16404 // 15-hydroxyprostaglandin dehydrogenase (NAD+) activity // non-traceable author statement /// 16887 // ATPase activity // inferred from electronic annotation /// 42626 // ATPase activ…	---	---	---	IPR003439 // ABC transporter // 1.9E-47 /// IPR003439 // ABC transporter // 2.0E-48 /// IPR001140 // ABC transporter, transmembrane region // 4.1E-24 /// IPR001140 // ABC transporter, transmembrane region // 2.3E-38 /// IPR003439 // ABC transporter // 3.8E-48 /// IPR001140 // ABC transporter, transmembrane region // 1.8E-14	---	---	This probe set was annotated using the Matching Probes based pipeline to a Entrez Gene identifier using 2 transcripts. // false // Matching Probes // A	BC041560(11),NM_005845(11)	BC041560 // Homo sapiens ATP-binding cassette, sub-family C (CFTR/MRP), member 4, mRNA (cDNA clone MGC:52221 IMAGE:5812052), complete cds. // gb // 11 // --- /// NM_005845 // Homo sapiens ATP-binding cassette, sub-family C (CFTR/MRP), member 4 (ABCC4), mRNA. // refseq // 11 // --- /// ENST00000376887 // cdna:known-ccds chromosome:NCBI36:13:94470090:94751684:-1 gene:ENSG00000125257 CCDS9474.1 // e…	ENSESTT00000085514 // ensembl_est // 5 // Cross Hyb Matching Probes /// GENSCAN00000016035 // ensembl_prediction // 3 // Cross Hyb Matching Probes
1554960_at	2	A	0.303711	123.4	P	0.000244	-6	D	0.99998	1554960_at	chromosome 1 open reading frame 110	Hs2.407631.1	gb:BC040018.1 /DB_XREF=gi:25058939 /TID=Hs2.407631.1 /CNT=4 /FEA=FLmRNA /TIER=FL /STK=1 /UG=Hs.407631 /DEF=Homo sapiens, clone MGC:48998 IMAGE:5753568, mRNA, complete cds. /PROD=Unknown (protein for MGC:48998) /FL=gb:BC040018.1	BC040018	Hs.407631	Hs.407631	March 2006 (NCBI Build 36.1)	chr1:161090710-161096074 (-) // 76.83 // q23.3	C1orf110	chr1q23.3	full length	ENSG00000185860	339512	Q6ZW57 /// Q86UF4	---	---	NP_848645.2	NM_178550	---	---	---	---	---	---	---	---	---	---	---	---	---	---	---	This probe set was annotated using the Matching Probes based pipeline to a Entrez Gene identifier using 1 transcripts. // false // Matching Probes // A	BC040018(11)	BC040018 // Homo sapiens chromosome 1 open reading frame 110, mRNA (cDNA clone MGC:48998 IMAGE:5753568), complete cds. // gb // 11 // --- /// ENST00000367910 // cdna:known chromosome:NCBI36:1:161090711:161105175:-1 gene:ENSG00000185860 // ensembl_transcript // 11 // ---	GENSCAN00000054053 // ensembl_prediction // 2 // Cross Hyb Matching Probes
1555233_at	2.7	A	0.696289	234	P	0.000244	-5.6	D	0.999886	1555233_at	ras homolog gene family, member J	Hs2.243010.2	gb:BC025770.1 /DB_XREF=gi:19344025 /TID=Hs2.243010.2 /CNT=2 /FEA=FLmRNA /TIER=FL /STK=1 /LL=57381 /UG_GENE=ARHJ /UG=Hs.243010 /DEF=Homo sapiens, Similar to TC10-like Rho GTPase, clone MGC:34777 IMAGE:5210490, mRNA, complete cds. /PROD=Similar to TC10-like Rho GTPase /FL=gb:BC025770.1	BC025770	Hs.243010	Hs.525389	March 2006 (NCBI Build 36.1)	chr14:62741171-62817524 (+) // 79.19 // q23.2	RHOJ	chr14q23.2	full length	ENSG00000126785	57381	Q59G91 /// Q7Z513 /// Q9H4E5	---	607653	NP_065714.1	NM_020663	---	---	---	---	---	---	7264 // small GTPase mediated signal transduction // inferred from electronic annotation /// 8360 // regulation of cell shape // inferred from electronic annotation /// 30036 // actin cytoskeleton organization and biogenesis // inferred from mutant phenotype	5622 // intracellular // inferred from electronic annotation /// 16020 // membrane // inferred from electronic annotation	166 // nucleotide binding // inferred from electronic annotation /// 3924 // GTPase activity // non-traceable author statement /// 5515 // protein binding // inferred from sequence or structural similarity /// 5525 // GTP binding // inferred from electronic annotation	---	---	---	IPR000483 // Cysteine-rich flanking region, C-terminal // 0.0012 /// IPR000372 // Cysteine-rich flanking region, N-terminal // 8.5E-12 /// IPR001806 // Ras GTPase superfamily // 3.3E-71 /// IPR004155 // PBS lyase HEAT-like repeat // 1.5E-4 /// IPR004155 // PBS lyase HEAT-like repeat // 1.2E-5 /// IPR004155 // PBS lyase HEAT-like repeat // 3.1E-6 /// IPR001806 // Ras GTPase superfamily // 2.5E-45	---	---	This probe set was annotated using the Genome Target Overlap based pipeline to a Entrez Gene identifier using 3 transcripts. // false // Genome Target Overlap // B	AF087862,AK027278,NM_020663	NM_020663 // Homo sapiens ras homolog gene family, member J (RHOJ), mRNA. // refseq // 0 // chr14:62740897-62828312(+) /// AF087862 // Homo sapiens raslp2 mRNA, complete cds. // gb // 0 // chr14:62740878-62827843(+) /// ENST00000316754 // cdna:known-ccds chromosome:NCBI36:14:62740898:62828312:1 gene:ENSG00000126785 CCDS9757.1 // ensembl_transcript // 0 // chr14:62740897-62828312(+) /// ENSESTT000…	---
1555240_s_at	124.5	P	0.000732	689.2	P	0.000244	-2.6	D	0.99998	1555240_s_at	guanine nucleotide binding protein (G protein), gamma 12	Hs2.8107.2	gb:AF493879.1 /DB_XREF=gi:20147650 /GEN=GNG12 /TID=Hs2.8107.2 /CNT=2 /FEA=FLmRNA /TIER=FL /STK=1 /LL=55970 /UG=Hs.8107 /DEF=Homo sapiens guanine nucleotide binding protein gamma 12 (GNG12) mRNA, complete cds. /PROD=guanine nucleotide binding protein gamma 12 /FL=gb:AF493879.1	AF493879	Hs.8107	Hs.431101	March 2006 (NCBI Build 36.1)	chr1:67943714-68071721 (-) // 88.89 // p31.3	GNG12	chr1p31.3	full length	ENSG00000172380	55970	Q53GD1 /// Q69YP5 /// Q9UBI6	---	---	NP_061329.3	NM_018841	---	---	---	---	---	---	7165 // signal transduction // traceable author statement /// 7186 // G-protein coupled receptor protein signaling pathway // inferred from electronic annotation /// 7165 // signal transduction // inferred from electronic annotation	5834 // heterotrimeric G-protein complex // inferred from electronic annotation /// 16020 // membrane // inferred from electronic annotation	4871 // signal transducer activity // inferred from electronic annotation	G_Protein_Signaling // GenMAPP /// Calcium_regulation_in_cardiac_cells // GenMAPP /// Smooth_muscle_contraction // GenMAPP	---	---	IPR001770 // G-protein, gamma subunit // 2.2E-34	---	---	This probe set was annotated using the Matching Probes based pipeline to a Entrez Gene identifier using 3 transcripts. // false // Matching Probes // A	AF123766(11),AF365871(9),NM_018841(11)	ENSESTT00000069330 // --- // ensembl_est // 11 // --- /// ENSESTT00000069331 // --- // ensembl_est // 9 // --- /// AF123766 // Homo sapiens G-protein gamma-12 subunit mRNA, complete cds. // gb // 11 // --- /// AF365871 // Homo sapiens G protein gamma 12 subunit mRNA, complete cds. // gb // 9 // --- /// NM_018841 // Homo sapiens guanine nucleotide binding protein (G protein), gamma 12 (GNG12), mRN…	GENSCAN00000003939 // ensembl_prediction // 2 // Cross Hyb Matching Probes
1555292_at	12.9	A	0.27417	50.7	P	0.000244	-2	D	0.99996	1555292_at	family with sequence similarity 40, member B	Hs2.268044.1	gb:BC019064.1 /DB_XREF=gi:17512155 /TID=Hs2.268044.1 /CNT=1 /FEA=FLmRNA /TIER=FL /STK=1 /LL=57464 /UG_GENE=KIAA1170 /UG=Hs.268044 /DEF=Homo sapiens, Similar to hypothetical protein FLJ14743, clone MGC:29781 IMAGE:4590587, mRNA, complete cds. /PROD=Similar to hypothetical protein FLJ14743 /FL=gb:BC019064.1	BC019064	Hs.268044	Hs.489988	March 2006 (NCBI Build 36.1)	chr7:128861522-128910706 (+) // 90.42 // q32.1	FAM40B	chr7q32.1	full length	---	57464	Q9ULQ0	---	---	NP_065755.1	NM_020704	---	---	---	---	---	---	---	---	---	---	---	---	---	---	---	This probe set was annotated using the Matching Probes based pipeline to a Entrez Gene identifier using 1 transcripts. // false // Matching Probes // A	BC019064(11)	BC019064 // Homo sapiens family with sequence similarity 40, member B, mRNA (cDNA clone MGC:29781 IMAGE:4590587), complete cds. // gb // 11 // ---	---
1555310_a_at	8.3	A	0.080566	62.6	P	0.000244	-3.2	D	0.999977	1555310_a_at	p21(CDKN1A)-activated kinase 6	Hs2.21420.2	gb:BC035596.1 /DB_XREF=gi:23272545 /TID=Hs2.21420.2 /CNT=1 /FEA=FLmRNA /TIER=FL /STK=1 /LL=56924 /UG_GENE=PAK6 /UG=Hs.21420 /DEF=Homo sapiens, p21(CDKN1A)-activated kinase 6, clone MGC:44876 IMAGE:5170347, mRNA, complete cds. /PROD=p21(CDKN1A)-activated kinase 6 /FL=gb:BC035596.1	BC035596	Hs.21420	Hs.513645	March 2006 (NCBI Build 36.1)	chr15:38332676-38356979 (+) // 97.65 // q15.1	PAK6	chr15q14	full length	ENSG00000137843	56924	Q9NQU5	---	608110	NP_064553.1	NM_020168	---	---	---	---	---	---	6468 // protein amino acid phosphorylation // inferred from electronic annotation	---	166 // nucleotide binding // inferred from electronic annotation /// 4674 // protein serine/threonine kinase activity // inferred from electronic annotation /// 5524 // ATP binding // inferred from electronic annotation /// 16740 // transferase activity // inferred from electronic annotation /// 4672 // protein kinase activity // inferred from electronic annotation /// 16301 // kinase activity //…	Integrin-mediated_cell_adhesion_KEGG // GenMAPP	hanks // 2.1.17 // CaMK Group; CaMK I Regulated by Ca2+/CaM and close relatives; TWITCH // 2.0E-76 /// hanks // 2.1.14 // CaMK Group; CaMK I Regulated by Ca2+/CaM and close relatives; MLCK-K // 2.0E-76	---	IPR000095 // PAK-box/P21-Rho-binding // 4.5E-20 /// IPR000719 // Protein kinase // 6.6E-85	---	---	This probe set was annotated using the Matching Probes based pipeline to a Entrez Gene identifier using 2 transcripts. // false // Matching Probes // A	AK131522(11),NM_020168(11)	AK026592 // Homo sapiens cDNA: FLJ22939 fis, clone KAT08033. // gb // 11 // --- /// AK131522 // Homo sapiens cDNA FLJ42691 fis, clone BRAMY3002803, highly similar to Homo sapiens p21(CDKN1A)-activated kinase 6 (PAK6). // gb // 11 // --- /// NM_020168 // Homo sapiens p21(CDKN1A)-activated kinase 6 (PAK6), mRNA. // refseq // 11 // --- /// ENST00000260404 // cdna:known-ccds chromosome:NCBI36:15:3831…	---
1555324_at	4.7	A	0.466064	75.3	P	0.001221	-3	D	0.99996	1555324_at	PTK7 protein tyrosine kinase 7	Hs2Affx.1.195	gb:BC046109.1 /DB_XREF=gi:28279787 /TID=Hs2Affx.1.195 /CNT=1 /FEA=FLmRNA /TIER=FL /STK=1 /NOTE=sequence(s) not in UniGene /DEF=Homo sapiens, Similar to PTK7 protein tyrosine kinase 7, clone MGC:57537 IMAGE:5551146, mRNA, complete cds. /PROD=Similar to PTK7 protein tyrosine kinase 7 /FL=gb:BC046109.1	BC046109	---	Hs.90572	March 2006 (NCBI Build 36.1)	chr6:43152080-43209436 (+) // 74.64 // p21.1	PTK7	chr6p21.1-p12.2	full length	---	5754	Q13308 /// Q59FV9 /// Q5T650 /// Q6IQ54 /// Q6ZMU3 /// Q6ZVT8 /// Q86X91 /// Q8NFA5 /// Q8NFA6 /// Q8NFA7 /// Q8NFA8 /// Q9NSQ6	EC:2.7.1.112	601890	NP_002812.2 /// NP_690619.1 /// NP_690620.1 /// NP_690621.1 /// NP_690622.1	NM_002821 /// NM_152880 /// NM_152881 /// NM_152882 /// NM_152883	---	---	---	---	---	---	6468 // protein amino acid phosphorylation // inferred from electronic annotation /// 7155 // cell adhesion // inferred from electronic annotation /// 7165 // signal transduction // traceable author statement	5887 // integral to plasma membrane // traceable author statement /// 16020 // membrane // inferred from electronic annotation /// 16021 // integral to membrane // inferred from electronic annotation	4713 // protein-tyrosine kinase activity // inferred from electronic annotation /// 4872 // receptor activity // inferred from electronic annotation /// 5021 // vascular endothelial growth factor receptor activity // inferred from electronic annotation /// 5515 // protein binding // inferred from electronic annotation /// 5524 // ATP binding // inferred from electronic annotation /// 16301 // kin…	---	---	---	IPR007110 // Immunoglobulin-like // 4.0E-6 /// IPR007110 // Immunoglobulin-like // 1.3E-8 /// IPR007110 // Immunoglobulin-like // 2.4E-4 /// IPR007110 // Immunoglobulin-like // 2.9E-5	---	---	This probe set was annotated using the Matching Probes based pipeline to a Entrez Gene identifier using 1 transcripts. // false // Matching Probes // A	BC046109(11)	BC046109 // Homo sapiens PTK7 protein tyrosine kinase 7, mRNA (cDNA clone IMAGE:5551146), complete cds. // gb // 11 // ---	---
1555345_at	6	A	0.144775	71.8	P	0.000732	-3.6	D	0.99998	1555345_at	solute carrier family 38, member 4	Hs2.165655.2	gb:AF193836.1 /DB_XREF=gi:14625795 /TID=Hs2.165655.2 /CNT=1 /FEA=FLmRNA /TIER=FL /STK=1 /LL=55089 /UG_GENE=SLC38A4 /UG=Hs.165655 /DEF=Homo sapiens amino acid transporter hNAT3 mRNA, complete cds. /PROD=amino acid transporter hNAT3 /FL=gb:AF193836.1	AF193836	Hs.165655	Hs.446077	March 2006 (NCBI Build 36.1)	chr12:45446321-45506027 (-) // 99.91 // q13.11	SLC38A4	chr12q13	full length	ENSG00000139209	55089	Q969I6 /// Q9NWA2	---	608065	NP_060488.2	NM_018018	---	---	---	---	---	---	6412 // protein biosynthesis // inferred from electronic annotation /// 6865 // amino acid transport // inferred from electronic annotation	5622 // intracellular // inferred from electronic annotation /// 5840 // ribosome // inferred from electronic annotation /// 16020 // membrane // inferred from electronic annotation	3735 // structural constituent of ribosome // inferred from electronic annotation /// 5279 // amino acid-polyamine transporter activity // inferred from electronic annotation	---	---	---	IPR002422 // Amino acid/polyamine transporter II // 7.2E-39 /// IPR002422 // Amino acid/polyamine transporter II // 1.1E-41	---	---	This probe set was annotated using the Matching Probes based pipeline to a Entrez Gene identifier using 1 transcripts. // false // Matching Probes // A	NM_018018(11)	NM_018018 // Homo sapiens solute carrier family 38, member 4 (SLC38A4), mRNA. // refseq // 11 // --- /// ENST00000266579 // cdna:known-ccds chromosome:NCBI36:12:45444813:45506006:-1 gene:ENSG00000139209 CCDS8750.1 // ensembl_transcript // 11 // ---	ENSESTT00000063579 // ensembl_est // 3 // Cross Hyb Matching Probes /// ENSESTT00000063580 // ensembl_est // 8 // Cross Hyb Matching Probes
1555355_a_at	4.9	A	0.5	577.4	P	0.000244	-7.3	D	0.99997	1555355_a_at	v-ets erythroblastosis virus E26 oncogene homolog 1 (avian)	Hs2.18063.2	gb:BC017314.1 /DB_XREF=gi:16878228 /TID=Hs2.18063.2 /CNT=1 /FEA=FLmRNA /TIER=FL /STK=1 /LL=2113 /UG_GENE=ETS1 /UG=Hs.18063 /DEF=Homo sapiens, Similar to v-ets avian erythroblastosis virus E26 oncogene homolog 1, clone MGC:29755 IMAGE:3946751, mRNA, complete cds. /PROD=Similar to v-ets avian erythroblastosis virusE26 oncogene homolog 1 /FL=gb:BC017314.1	BC017314	Hs.18063	Hs.369438	March 2006 (NCBI Build 36.1)	chr11:127836599-127897370 (-) // 96.3 // q24.3	ETS1	chr11q23.3	full length	ENSG00000134954	2113	P14921 /// Q5U0M2 /// Q6FG54 /// Q6N087 /// Q96AC5	---	164720	NP_005229.1	NM_005238	---	---	---	---	---	---	6350 // transcription // inferred from electronic annotation /// 6355 // regulation of transcription, DNA-dependent // inferred from electronic annotation /// 6366 // transcription from RNA polymerase II promoter // traceable author statement /// 6955 // immune response // traceable author statement /// 8285 // negative regulation of cell proliferation // traceable author statement	5634 // nucleus // inferred from electronic annotation	3700 // transcription factor activity // inferred from electronic annotation /// 3702 // RNA polymerase II transcription factor activity // traceable author statement /// 43565 // sequence-specific DNA binding // inferred from electronic annotation /// 3677 // DNA binding // inferred from electronic annotation	---	---	---	--- // --- // 1.3E-63 /// --- // --- // 1.2E-50 /// --- // --- // 1.3E-63 /// IPR000418 // Ets-domain // 1.3E-63 /// IPR003118 // Sterile alpha motif (SAM)/Pointed domain // 1.2E-50 /// IPR000418 // Ets-domain // 1.3E-63 /// IPR003118 // Sterile alpha mot	---	---	This probe set was annotated using the Matching Probes based pipeline to a Entrez Gene identifier using 2 transcripts. // false // Matching Probes // A	BX640634(10),NM_005238(11)	BX640634 // Homo sapiens mRNA; cDNA DKFZp686D0662 (from clone DKFZp686D0662); complete cds. // gb // 10 // --- /// NM_005238 // Homo sapiens v-ets erythroblastosis virus E26 oncogene homolog 1 (avian) (ETS1), mRNA. // refseq // 11 // --- /// ENST00000319397 // cdna:known-ccds chromosome:NCBI36:11:127833874:127897371:-1 gene:ENSG00000134954 CCDS8475.1 // ensembl_transcript // 11 // --- /// ENST000…	ENSESTT00000089606 // ensembl_est // 3 // Cross Hyb Matching Probes /// ENSESTT00000089608 // ensembl_est // 3 // Cross Hyb Matching Probes
1555431_a_at	2	A	0.625244	42.3	P	0.000244	-3.8	D	0.99998	1555431_a_at	interleukin 31 receptor A	Hs2.351813.2	gb:AF106913.1 /DB_XREF=gi:17221662 /GEN=CRL3 /TID=Hs2.351813.2 /CNT=1 /FEA=FLmRNA /TIER=FL /STK=1 /LL=133396 /UG=Hs.351813 /DEF=Homo sapiens CRL3 protein (CRL3) mRNA, complete cds. /PROD=CRL3 protein /FL=gb:AF106913.1	AF106913	Hs.351813	Hs.55378	March 2006 (NCBI Build 36.1)	chr5:55185070-55242202 (+) // 90.18 // q11.2	IL31RA	chr5q11.2	full length	ENSG00000164509	133396	Q2TBA1 /// Q6EBC3 /// Q6EBC4 /// Q6EBC5 /// Q6EBC6 /// Q6UWL8 /// Q8NI17 /// Q8WYJ0	---	609510	NP_620586.2	NM_139017	---	---	---	---	---	---	165 // MAPKKK cascade // inferred from sequence or structural similarity /// 6916 // anti-apoptosis // inferred from sequence or structural similarity /// 6952 // defense response // inferred from sequence or structural similarity /// 7169 // transmembrane receptor protein tyrosine kinase signaling pathway // inferred from sequence or structural similarity /// 7259 // JAK-STAT cascade // inferred…	16021 // integral to membrane // inferred from sequence or structural similarity /// 16021 // integral to membrane // inferred from electronic annotation /// 16021 // integral to membrane // non-traceable author statement	3713 // transcription coactivator activity // inferred from sequence or structural similarity /// 4896 // hematopoietin/interferon-class (D200-domain) cytokine receptor activity // inferred from sequence or structural similarity /// 19901 // protein kinase binding // inferred from sequence or structural similarity /// 19955 // cytokine binding // inferred from sequence or structural similarity //…	---	---	---	IPR003961 // Fibronectin, type III // 8.0E-8 /// IPR003961 // Fibronectin, type III // 8.0E-8 /// IPR003961 // Fibronectin, type III // 8.0E-8 /// IPR007110 // Immunoglobulin-like // 1.8E-8 /// IPR001039 // Major histocompatibility complex protein, class I // 3.2E-5	---	---	This probe set was annotated using the Matching Probes based pipeline to a Entrez Gene identifier using 6 transcripts. // false // Matching Probes // A	AF106913(11),AY358117(11),AY358740(9),AY499341(11),AY499342(11),NM_139017(11)	AF106913 // Homo sapiens CRL3 protein (CRL3) mRNA, complete cds. // gb // 11 // --- /// AY358117 // Homo sapiens clone DNA173920 GLM-R (UNQ6368) mRNA, complete cds. // gb // 11 // --- /// AY358740 // Homo sapiens clone DNA177313 GLM-R (UNQ6368) mRNA, complete cds. // gb // 9 // --- /// AY499341 // Homo sapiens interleukin 31RA splice variant x3 (IL31RA) mRNA, complete cds, alternatively spliced. …	---
1555526_a_at	1	A	0.753906	69.5	P	0.000244	-5	D	0.998349	1555526_a_at	septin 6	Hs2.90998.4	gb:AF403061.1 /DB_XREF=gi:15430748 /GEN=SEPTIN6 /TID=Hs2.90998.4 /CNT=1 /FEA=FLmRNA /TIER=FL /STK=1 /LL=23157 /UG=Hs.90998 /DEF=Homo sapiens SEPTIN6 type IV (SEPTIN6) mRNA, complete cds. /PROD=SEPTIN6 type IV /FL=gb:AF403061.1	AF403061	Hs.90998	Hs.496666	March 2006 (NCBI Build 36.1)	chrX:118634702-118711361 (-) // 99.93 // q24	2008-09-06	chrXq24	full length	ENSG00000125354	23157	Q14141 /// Q5JTK1 /// Q5JTK3 /// Q6B514 /// Q6NT82 /// Q8NFH9 /// Q8NFI0 /// Q8NFI1 /// Q8NFI2	---	---	NP_055944.2 /// NP_665798.1 /// NP_665799.1 /// NP_665801.1	NM_015129 /// NM_145799 /// NM_145800 /// NM_145802	---	---	---	---	---	---	910 // cytokinesis // traceable author statement /// 7049 // cell cycle // inferred from electronic annotation /// 51301 // cell division // inferred from electronic annotation	---	166 // nucleotide binding // inferred from electronic annotation /// 5515 // protein binding // traceable author statement /// 5525 // GTP binding // inferred from electronic annotation /// 5525 // GTP binding // traceable author statement	---	---	---	IPR000038 // Cell division/GTP binding protein // 2.1E-84 /// IPR000038 // Cell division/GTP binding protein // 1.7E-112 /// IPR000038 // Cell division/GTP binding protein // 1.7E-112 /// IPR000038 // Cell division/GTP binding protein // 1.7E-112	---	---	This probe set was annotated using the Matching Probes based pipeline to a Entrez Gene identifier using 6 transcripts. // false // Matching Probes // A	AF512946(11),D50918(11),NM_015129(10),NM_145799(11),NM_145800(11),NM_145802(10)	ENSESTT00000046554 // --- // ensembl_est // 10 // --- /// ENSESTT00000046556 // --- // ensembl_est // 10 // --- /// ENSESTT00000046558 // --- // ensembl_est // 11 // --- /// ENSESTT00000046559 // --- // ensembl_est // 10 // --- /// ENSESTT00000046560 // --- // ensembl_est // 10 // --- /// ENSESTT00000046561 // --- // ensembl_est // 11 // --- /// AF512946 // Homo sapiens MLL/SEPTIN6 fusion protein…	---
1555536_at	11.5	A	0.601074	110	P	0.005859	-4.5	D	0.999954	1555536_at	anthrax toxin receptor 2	Hs2.5897.3	gb:AY040326.1 /DB_XREF=gi:15418998 /TID=Hs2.5897.3 /CNT=1 /FEA=FLmRNA /TIER=FL /STK=1 /LL=118429 /UG_GENE=CMG2 /UG=Hs.5897 /DEF=Homo sapiens capillary morphogenesis protein-2 mRNA, complete cds. /PROD=capillary morphogenesis protein-2 /FL=gb:AY040326.1	AY040326	Hs.5897	Hs.162963	March 2006 (NCBI Build 36.1)	chr4:81117714-81212878 (-) // 99.85 // q21.21	ANTXR2	chr4q21.21	full length	ENSG00000163297	118429	P58335 /// Q32Q26	---	228600 /// 236490 /// 608041	NP_477520.2	NM_058172	---	---	---	---	---	---	---	5783 // endoplasmic reticulum // inferred from electronic annotation /// 16020 // membrane // inferred from electronic annotation /// 16021 // integral to membrane // inferred from electronic annotation	4872 // receptor activity // inferred from electronic annotation /// 5515 // protein binding // inferred from physical interaction /// 46872 // metal ion binding // inferred from electronic annotation	---	---	---	IPR002035 // von Willebrand factor, type A // 1.5E-22 /// IPR008399 // Anthrax receptor, C-terminal // 2.2E-58	---	---	This probe set was annotated using the Matching Probes based pipeline to a Entrez Gene identifier using 1 transcripts. // false // Matching Probes // A	AY040326(11)	AY040326 // Homo sapiens capillary morphogenesis protein-2 mRNA, complete cds. // gb // 11 // --- /// ENST00000346652 // cdna:known chromosome:NCBI36:4:81117729:81212878:-1 gene:ENSG00000163297 // ensembl_transcript // 11 // ---	ENSESTT00000093406 // ensembl_est // 2 // Cross Hyb Matching Probes /// ENSESTT00000093407 // ensembl_est // 1 // Cross Hyb Matching Probes /// ENSESTT00000093408 // ensembl_est // 1 // Cross Hyb Matching Probes /// ENSESTT00000093410 // ensembl_est // 3 // Cross Hyb Matching Probes /// ENSESTT00000093412 // ensembl_est // 3 // Cross Hyb Matching Probes /// AK055636 // gb // 8 // Cross Hyb Matchi…
1555538_s_at	0.2	A	0.888428	9.7	P	0.030273	-5.6	D	0.999611	1555538_s_at	family with sequence similarity 9, member B	Hs2Affx.1.359	gb:AF494344.1 /DB_XREF=gi:22773980 /GEN=FAM9B /TID=Hs2Affx.1.359 /CNT=1 /FEA=FLmRNA /TIER=FL /STK=1 /NOTE=sequence(s) not in UniGene /DEF=Homo sapiens family with sequence similarity 9, member B (FAM9B) mRNA, complete cds. /PROD=family with sequence similarity 9, member B /FL=gb:AF494344.1	AF494344	---	Hs.371894	March 2006 (NCBI Build 36.1)	chrX:8953035-8962168 (-) // 86.78 // p22.31	FAM9B	chrXp22.32	full length	ENSG00000177138	171483	Q8IZU0 /// Q8N7Z8	---	300478	NP_995321.1	NM_205849	---	---	---	---	---	---	---	5634 // nucleus // inferred from electronic annotation	---	---	---	---	IPR006888 // Cor1/Xlr/Xmr conserved region // 5.2E-6 /// IPR006888 // Cor1/Xlr/Xmr conserved region // 5.2E-6	---	---	This probe set was annotated using the Matching Probes based pipeline to a Entrez Gene identifier using 3 transcripts. // false // Matching Probes // A	AK097501(11),AK128470(11),NM_205849(11)	ENSESTT00000069127 // --- // ensembl_est // 11 // --- /// CR612898 // full-length cDNA clone CS0DK003YE06 of HeLa cells Cot 25-normalized of Homo sapiens (human). // gb // 11 // --- /// AK097501 // Homo sapiens cDNA FLJ40182 fis, clone TESTI2018337. // gb // 11 // --- /// AK128470 // Homo sapiens cDNA FLJ46614 fis, clone TLIVE2000142. // gb // 11 // --- /// NM_205849 // Homo sapiens family with s…	---
1555578_at	1.3	A	0.962402	38.4	P	0.00415	-5.6	D	0.999833	1555578_at	protein tyrosine phosphatase, receptor type, M	Hs2Affx.1.373	gb:BC029442.1 /DB_XREF=gi:20809535 /TID=Hs2Affx.1.373 /CNT=1 /FEA=FLmRNA /TIER=FL /STK=1 /NOTE=sequence(s) not in UniGene /DEF=Homo sapiens, Similar to immunity associated protein 1, clone MGC:32707 IMAGE:4618467, mRNA, complete cds. /PROD=Similar to immunity associated protein 1 /FL=gb:BC029442.1	BC029442	---	Hs.49774	March 2006 (NCBI Build 36.1)	chr18:8396398-8396950 (+) // 46.35 // p11.23 /// chr7:150044622-150048539 (+) // 51.13 // q36.1	PTPRM	chr18p11.2	full length	---	5797	P28827 /// Q49AC9 /// Q86V60 /// Q8N908 /// Q9H7M3 /// Q9HA94	EC:3.1.3.48	176888	NP_002836.2	NM_002845	---	---	---	---	---	---	6470 // protein amino acid dephosphorylation // traceable author statement /// 6470 // protein amino acid dephosphorylation // inferred from electronic annotation	5887 // integral to plasma membrane // traceable author statement /// 16020 // membrane // inferred from electronic annotation /// 16021 // integral to membrane // inferred from electronic annotation	4872 // receptor activity // inferred from electronic annotation /// 5001 // transmembrane receptor protein tyrosine phosphatase activity // traceable author statement /// 16787 // hydrolase activity // inferred from electronic annotation /// 4721 // phosphoprotein phosphatase activity // inferred from electronic annotation /// 4725 // protein tyrosine phosphatase activity // inferred from electr…	Cell adhesion molecules (CAMs) // KEGG /// Adherens junction // KEGG /// Jak-STAT signaling pathway // KEGG /// T cell receptor signaling pathway // KEGG /// B cell receptor signaling pathway // KEGG /// Leukocyte transendothelial migration // KEGG /// Insulin signaling pathway // KEGG /// Adipocytokine signaling pathway // KEGG /// Type I diabetes mellitus // KEGG /// Epithelial cell signaling i…	---	---	IPR007110 // Immunoglobulin-like // 2.1E-5 /// IPR003961 // Fibronectin, type III // 1.1E-8 /// IPR003961 // Fibronectin, type III // 1.1E-11 /// IPR000998 // MAM domain // 3.6E-59 /// IPR000242 // Tyrosine specific protein phosphatase // 1.0E-126 /// IPR000242 // Tyrosine specific protein phosphatase // 2.4E-95 /// IPR000242 // Tyrosine specific protein phosphatase // 1.6E-93	---	---	This probe set was annotated using the Genome Target Overlap based pipeline to a Entrez Gene identifier using 2 transcripts. // false // Genome Target Overlap // B	BC040543,NM_002845	BC040543 // Homo sapiens protein tyrosine phosphatase, receptor type, M, mRNA (cDNA clone IMAGE:5271160), complete cds. // gb // 0 // chr18:8111849-8396663(+) /// ENSESTT00000047603 // --- // ensembl_est // 0 // chr18:8234139-8396769(+) /// NM_002845 // Homo sapiens protein tyrosine phosphatase, receptor type, M (PTPRM), mRNA. // refseq // 0 // chr18:7557816-8396852(+)	AF403226 // gb // 8 // Negative Strand Matching Probes
1555579_s_at	5.4	A	0.129639	894.4	P	0.000244	-7	D	0.999954	1555579_s_at	protein tyrosine phosphatase, receptor type, M	Hs2Affx.1.373	gb:BC029442.1 /DB_XREF=gi:20809535 /TID=Hs2Affx.1.373 /CNT=1 /FEA=FLmRNA /TIER=FL /STK=1 /NOTE=sequence(s) not in UniGene /DEF=Homo sapiens, Similar to immunity associated protein 1, clone MGC:32707 IMAGE:4618467, mRNA, complete cds. /PROD=Similar to immunity associated protein 1 /FL=gb:BC029442.1	BC029442	---	Hs.49774	March 2006 (NCBI Build 36.1)	chr18:8396398-8396950 (+) // 46.35 // p11.23 /// chr7:150044622-150048539 (+) // 51.13 // q36.1	PTPRM	chr18p11.2	full length	---	5797	P28827 /// Q49AC9 /// Q86V60 /// Q8N908 /// Q9H7M3 /// Q9HA94	EC:3.1.3.48	176888	NP_002836.2	NM_002845	---	---	---	---	---	---	6470 // protein amino acid dephosphorylation // traceable author statement /// 6470 // protein amino acid dephosphorylation // inferred from electronic annotation	5887 // integral to plasma membrane // traceable author statement /// 16020 // membrane // inferred from electronic annotation /// 16021 // integral to membrane // inferred from electronic annotation	4872 // receptor activity // inferred from electronic annotation /// 5001 // transmembrane receptor protein tyrosine phosphatase activity // traceable author statement /// 16787 // hydrolase activity // inferred from electronic annotation /// 4721 // phosphoprotein phosphatase activity // inferred from electronic annotation /// 4725 // protein tyrosine phosphatase activity // inferred from electr…	Cell adhesion molecules (CAMs) // KEGG /// Adherens junction // KEGG /// Jak-STAT signaling pathway // KEGG /// T cell receptor signaling pathway // KEGG /// B cell receptor signaling pathway // KEGG /// Leukocyte transendothelial migration // KEGG /// Insulin signaling pathway // KEGG /// Adipocytokine signaling pathway // KEGG /// Type I diabetes mellitus // KEGG /// Epithelial cell signaling i…	---	---	IPR007110 // Immunoglobulin-like // 2.1E-5 /// IPR003961 // Fibronectin, type III // 1.1E-8 /// IPR003961 // Fibronectin, type III // 1.1E-11 /// IPR000998 // MAM domain // 3.6E-59 /// IPR000242 // Tyrosine specific protein phosphatase // 1.0E-126 /// IPR000242 // Tyrosine specific protein phosphatase // 2.4E-95	---	---	This probe set was annotated using the Matching Probes based pipeline to a Entrez Gene identifier using 1 transcripts. // false // Matching Probes // A	NM_002845(11)	ENSESTT00000047603 // --- // ensembl_est // 9 // --- /// NM_002845 // Homo sapiens protein tyrosine phosphatase, receptor type, M (PTPRM), mRNA. // refseq // 11 // ---	BC040543 // gb // 8 // Cross Hyb Matching Probes /// AF403226 // gb // 1 // Negative Strand Matching Probes
1555630_a_at	3.6	A	0.633789	1601.3	P	0.000244	-9	D	0.99998	1555630_a_at	RAB34, member RAS oncogene family	Hs2.301853.2	gb:AF327350.1 /DB_XREF=gi:15667940 /TID=Hs2.301853.2 /CNT=1 /FEA=FLmRNA /TIER=FL /STK=1 /LL=83871 /UG_GENE=RAB34 /UG=Hs.301853 /DEF=Homo sapiens Ras-related GTP-binding protein RAB39 mRNA, complete cds. /PROD=Ras-related GTP-binding protein RAB39 /FL=gb:AF327350.1	AF327350	Hs.301853	Hs.301853	March 2006 (NCBI Build 36.1)	chr17:24065429-24068437 (-) // 93.74 // q11.2	RAB34	chr17q11.2	full length	ENSG00000109113	83871	Q5BJE6 /// Q6NXT3 /// Q96PJ7 /// Q9BZG1	---	---	NP_114140.2	NM_031934	---	---	---	---	---	---	7264 // small GTPase mediated signal transduction // inferred from electronic annotation /// 15031 // protein transport // inferred from electronic annotation /// 6810 // transport // inferred from electronic annotation	5795 // Golgi stack // inferred from electronic annotation /// 16020 // membrane // inferred from electronic annotation	166 // nucleotide binding // inferred from electronic annotation /// 5525 // GTP binding // inferred from electronic annotation	---	---	---	IPR001806 // Ras GTPase superfamily // 2.2E-49 /// IPR001806 // Ras GTPase superfamily // 2.4E-49	---	---	This probe set was annotated using the Matching Probes based pipeline to a Entrez Gene identifier using 2 transcripts. // false // Matching Probes // A	BC066904(11),NM_031934(11)	BC066904 // Homo sapiens RAB34, member RAS oncogene family, mRNA (cDNA clone MGC:87058 IMAGE:5260472), complete cds. // gb // 11 // --- /// NM_031934 // Homo sapiens RAB34, member RAS oncogene family (RAB34), mRNA. // refseq // 11 // --- /// ENST00000301043 // cdna:known-ccds chromosome:NCBI36:17:24065430:24069328:-1 gene:ENSG00000109113 CCDS11240.1 // ensembl_transcript // 11 // ---	ENSESTT00000071455 // ensembl_est // 2 // Cross Hyb Matching Probes /// ENSESTT00000071457 // ensembl_est // 3 // Cross Hyb Matching Probes /// ENSESTT00000071459 // ensembl_est // 7 // Cross Hyb Matching Probes /// ENSESTT00000071461 // ensembl_est // 7 // Cross Hyb Matching Probes /// GENSCAN00000026266 // ensembl_prediction // 7 // Cross Hyb Matching Probes /// ENST00000353676 // ensembl_trans…
1555673_at	10	A	0.213379	469.5	P	0.000244	-6.2	D	0.99998	1555673_at	keratin associated protein 2-1	Hs2Affx.1.428	gb:BC012486.1 /DB_XREF=gi:15214703 /TID=Hs2Affx.1.428 /CNT=1 /FEA=FLmRNA /TIER=FL /STK=1 /NOTE=sequence(s) not in UniGene /DEF=Homo sapiens, clone MGC:21715 IMAGE:4472166, mRNA, complete cds. /PROD=Unknown (protein for MGC:21715) /FL=gb:BC012486.1	BC012486	---	Hs.406714	March 2006 (NCBI Build 36.1)	chr17_random:293122-293975 (+) // 94.21 // /// chr17:36469024-36469877 (-) // 94.21 // q21.2	KRTAP2-1	chr17q12-q21	full length	---	81872	Q9BYR9 /// Q9BYT5	---	---	XP_933036.1 /// XP_937543.1 /// XP_942193.1	XM_927943 /// XM_932450 /// XM_937100	---	---	---	---	---	---	---	5882 // intermediate filament // inferred from electronic annotation /// 45095 // keratin filament // inferred from electronic annotation	---	---	---	---	---	---	---	This probe set was annotated using the Matching Probes based pipeline to a Entrez Gene identifier using 1 transcripts. // false // Matching Probes // A	XM_927943(11)	XM_927943 // PREDICTED: Homo sapiens keratin associated protein 2-1, transcript variant 1 (KRTAP2-1), mRNA. // refseq // 11 // ---	XM_932145 // refseq // 8 // Cross Hyb Matching Probes /// XM_937100 // refseq // 8 // Cross Hyb Matching Probes /// XM_932450 // refseq // 8 // Cross Hyb Matching Probes
1555793_a_at	18.4	P	0.01416	212.8	P	0.000244	-3.5	D	0.99998	1555793_a_at	zinc finger protein 545	Hs2.192999.1	gb:AL834267.1 /DB_XREF=gi:21739829 /TID=Hs2.192999.1 /CNT=7 /FEA=FLmRNA /TIER=FL /STK=0 /LL=284406 /UG_GENE=MGC45380 /UG=Hs.192999 /UG_TITLE=hypothetical protein MGC45380 /DEF=Homo sapiens mRNA; cDNA DKFZp761C148 (from clone DKFZp761C148); complete cds. /FL=gb:BC032577.1 gb:AL834267.1	AL834267	Hs.192999	Hs.558734	March 2006 (NCBI Build 36.1)	chr19:41574770-41601339 (-) // 75.79 // q13.12	ZNF545	chr19q13.12	full length	ENSG00000181007	284406	Q8N141	---	---	NP_597723.1	NM_133466	---	---	---	---	---	---	6355 // regulation of transcription, DNA-dependent // inferred from electronic annotation	5634 // nucleus // inferred from electronic annotation /// 5622 // intracellular // inferred from electronic annotation	3676 // nucleic acid binding // inferred from electronic annotation /// 8270 // zinc ion binding // inferred from electronic annotation	---	---	---	IPR007087 // Zn-finger, C2H2 type // 1.9E-5 /// IPR007087 // Zn-finger, C2H2 type // 9.9E-7 /// IPR007087 // Zn-finger, C2H2 type // 5.1E-7 /// IPR007087 // Zn-finger, C2H2 type // 2.8E-5 /// IPR007087 // Zn-finger, C2H2 type // 8.4E-7 /// IPR007087 // Zn-finger, C2H2 type // 4.3E-6 /// IPR007087 // Zn-finger, C2H2 type // 2.9E-6 /// IPR007087 // Zn-finger, C2H2 type // 5.1E-6 /// IPR007087 // Zn…	---	---	This probe set was annotated using the Matching Probes based pipeline to a Entrez Gene identifier using 2 transcripts. // false // Matching Probes // A	AB075828(11),NM_133466(11)	AB075828 // Homo sapiens mRNA for KIAA1948 protein. // gb // 11 // --- /// NM_133466 // Homo sapiens zinc finger protein 545 (ZNF545), mRNA. // refseq // 11 // --- /// ENST00000319849 // cdna:known-ccds chromosome:NCBI36:19:41574701:41601390:-1 gene:ENSG00000181007 CCDS12493.1 // ensembl_transcript // 11 // ---	---
1555812_a_at	34.1	P	0.00293	1064	P	0.000244	-5	D	0.99998	1555812_a_at	Rho GDP dissociation inhibitor (GDI) beta	Hs2.83656.2	gb:AF498927.1 /DB_XREF=gi:20379029 /GEN=ARHGDIB /TID=Hs2.83656.2 /CNT=2 /FEA=FLmRNA /TIER=FL /STK=0 /LL=397 /UG=Hs.83656 /DEF=Homo sapiens Rho GDP dissociation inhibitor beta (ARHGDIB) mRNA, complete cds. /PROD=Rho GDP dissociation inhibitor beta /FL=gb:AF498927.1	AF498927	Hs.83656	Hs.504877	March 2006 (NCBI Build 36.1)	chr12:14986569-14994925 (-) // 97.15 // p12.3	ARHGDIB	chr12p12.3	full length	ENSG00000111348	397	P52566	---	602843	NP_001166.3	NM_001175	---	---	---	---	---	---	6928 // cell motility // traceable author statement /// 6955 // immune response // traceable author statement /// 7162 // negative regulation of cell adhesion // traceable author statement /// 7266 // Rho protein signal transduction // traceable author statement /// 7275 // development // traceable author statement /// 30036 // actin cytoskeleton organization and biogenesis // traceable author st…	5737 // cytoplasm // traceable author statement /// 5856 // cytoskeleton // traceable author statement /// 16023 // cytoplasmic membrane-bound vesicle // traceable author statement /// 5737 // cytoplasm // inferred from electronic annotation	5094 // Rho GDP-dissociation inhibitor activity // traceable author statement /// 5096 // GTPase activator activity // inferred from electronic annotation /// 5094 // Rho GDP-dissociation inhibitor activity // inferred from electronic annotation	G13_Signaling_Pathway // GenMAPP	---	---	IPR000406 // RHO protein GDP dissociation inhibitor // 1.0E-126	---	---	This probe set was annotated using the Matching Probes based pipeline to a Entrez Gene identifier using 2 transcripts. // false // Matching Probes // A	BC009200(11),NM_001175(11)	ENSESTT00000079040 // --- // ensembl_est // 11 // --- /// BC009200 // Homo sapiens Rho GDP dissociation inhibitor (GDI) beta, mRNA (cDNA clone MGC:15348 IMAGE:3621138), complete cds. // gb // 11 // --- /// NM_001175 // Homo sapiens Rho GDP dissociation inhibitor (GDI) beta (ARHGDIB), mRNA. // refseq // 11 // --- /// GENSCAN00000068182 // cdna:Genscan chromosome:NCBI36:12:14986723:14994913:-1 // e…	CR605375 // gb // 6 // Cross Hyb Matching Probes /// AK125625 // gb // 2 // Cross Hyb Matching Probes
1555852_at	10.2	A	0.080566	85.8	P	0.000244	-3.6	D	0.99998	1555852_at	---	Hs2.436555.1	gb:AI375915 /DB_XREF=gi:4175905 /DB_XREF=tc14c11.x1 /CLONE=IMAGE:2063828 /TID=Hs2.436555.1 /CNT=41 /FEA=mRNA /TIER=Stack /STK=16 /UG=Hs.436555 /UG_TITLE=Homo sapiens cDNA FLJ36661 fis, clone UTERU2002736.	AI375915	---	---	March 2006 (NCBI Build 36.1)	chr6:32920958-32923833 (+) // 73.07 // p21.32 /// chr6_cox_hap1:4193835-4196710 (+) // 73.07 // /// chr6_qbl_hap2:3999034-4001909 (+) // 73.07 //	---	---	---	---	---	---	---	---	---	---	---	---	---	---	---	---	---	---	---	---	---	---	---	---	---	This probe set was annotated using the Matching Probes based pipeline to a GenBank identifier using 1 transcripts. // false // Matching Probes // A	AK092738(11)	AK092738 // Homo sapiens cDNA FLJ35419 fis, clone SMINT2000933. // gb // 11 // ---	ENSESTT00000078090 // ensembl_est // 2 // Cross Hyb Matching Probes /// ENSESTT00000078091 // ensembl_est // 1 // Cross Hyb Matching Probes /// AK093980 // gb // 11 // Negative Strand Matching Probes
1555925_at	1.8	A	0.601074	17.1	P	0.001953	-3.2	D	0.998799	1555925_at	CDNA FLJ30680 fis, clone FCBBF2000123	Hs2.145725.1	gb:BE045368 /DB_XREF=gi:8362506 /DB_XREF=hh20e02.x1 /CLONE=IMAGE:2955674 /TID=Hs2.145725.1 /CNT=18 /FEA=mRNA /TIER=Stack /STK=10 /UG=Hs.145725 /UG_TITLE=Homo sapiens cDNA FLJ30680 fis, clone FCBBF2000123.	BE045368	Hs.145725	Hs.561940	March 2006 (NCBI Build 36.1)	---	---	---	---	---	---	---	---	---	---	---	---	---	---	---	---	---	---	---	---	---	---	---	---	---	---	This probe set was annotated using the Matching Probes based pipeline to a UniGene identifier using 1 transcripts. // false // Matching Probes // A	AK055242(11)	AK055242 // Homo sapiens cDNA FLJ30680 fis, clone FCBBF2000123. // gb // 11 // ---	---
1555929_s_at	9.3	A	0.303711	68.6	P	0.000732	-3	D	0.99994	1555929_s_at	Transcribed locus	Hs2.145725.1	gb:BM873997 /DB_XREF=gi:19241663 /DB_XREF=laa10f11.x1 /TID=Hs2.145725.1 /CNT=18 /FEA=mRNA /TIER=ConsEnd /STK=0 /UG=Hs.145725 /UG_TITLE=Homo sapiens cDNA FLJ30680 fis, clone FCBBF2000123.	BM873997	Hs.145725	Hs.545794	March 2006 (NCBI Build 36.1)	---	---	---	est	---	---	---	---	---	---	---	---	---	---	---	---	---	---	---	---	---	---	---	---	---	---	This probe set was annotated using the Accession mapped clusters based pipeline to a UniGene identifier using 5 transcripts. // false // Accession mapped clusters // E	AI689877,BE045368,BE045633,BF477899,CA776760	AI689877 // tx26c01.x1 Homo sapiens cDNA, 3' end /clone=IMAGE-2270688 /clone_end=3' /gb=AI689877 /gi=4901171 /ug=Hs.145725 /len=424 // gb // --- // --- /// AI689877 // /DB_XREF=tx26c01.x1 /CLONE=IMAGE:2270688 // gb // --- // --- /// BE045368 // /DB_XREF=hh20e02.x1 /CLONE=IMAGE:2955674 // gb // --- // --- /// BE045633 // /DB_XREF=hh25a10.x1 /CLONE=IMAGE:2956122 // gb // --- // --- /// BF477899 // …	AK055242 // gb // 5 // Cross Hyb Matching Probes
1555962_at	2.2	A	0.850342	42.7	P	0.018555	-3.7	D	0.999308	1555962_at	UDP-GlcNAc:betaGal beta-1,3-N-acetylglucosaminyltransferase 7	Hs2.299329.2	gb:CA503291 /DB_XREF=gi:24994245 /DB_XREF=UI-CF-FN0-afq-e-12-0-UI.s1 /CLONE=UI-CF-FN0-afq-e-12-0-UI /TID=Hs2.299329.2 /CNT=13 /FEA=mRNA /TIER=Stack /STK=9 /LL=93010 /UG_GENE=B3GNT7 /UG=Hs.299329 /UG_TITLE=UDP-GlcNAc:betaGal beta-1,3-N-acetylglucosaminyltransferase 7	CA503291	Hs.299329	Hs.299329	March 2006 (NCBI Build 36.1)	chr2:231971310-231973053 (+) // 42.09 // q37.1	B3GNT7	chr2q37.1	full length	---	93010	Q8NFL0	---	---	NP_660279.1	NM_145236	---	---	---	---	---	---	6486 // protein amino acid glycosylation // inferred from electronic annotation	16020 // membrane // inferred from electronic annotation	8378 // galactosyltransferase activity // inferred from electronic annotation /// 16740 // transferase activity // inferred from electronic annotation /// 16757 // transferase activity, transferring glycosyl groups // inferred from electronic annotation	---	---	---	---	---	---	This probe set was annotated using the Matching Probes based pipeline to a Entrez Gene identifier using 2 transcripts. // false // Matching Probes // A	AK000770(11),AK126207(11)	AK000770 // Homo sapiens cDNA FLJ20763 fis, clone COL09911. // gb // 11 // --- /// AK126207 // Homo sapiens cDNA FLJ44219 fis, clone THYMU3004835, weakly similar to Probable beta-1,3-galactosyltransferase 8 (EC 2.4.1.-). // gb // 11 // ---	---
1555963_x_at	5.7	A	0.398926	47.8	P	0.001221	-2.7	D	0.999226	1555963_x_at	UDP-GlcNAc:betaGal beta-1,3-N-acetylglucosaminyltransferase 7	Hs2.299329.2	gb:CA503291 /DB_XREF=gi:24994245 /DB_XREF=UI-CF-FN0-afq-e-12-0-UI.s1 /CLONE=UI-CF-FN0-afq-e-12-0-UI /TID=Hs2.299329.2 /CNT=13 /FEA=mRNA /TIER=Stack /STK=9 /LL=93010 /UG_GENE=B3GNT7 /UG=Hs.299329 /UG_TITLE=UDP-GlcNAc:betaGal beta-1,3-N-acetylglucosaminyltransferase 7	CA503291	Hs.299329	Hs.299329	March 2006 (NCBI Build 36.1)	chr2:231971310-231973053 (+) // 42.09 // q37.1	B3GNT7	chr2q37.1	full length	---	93010	Q8NFL0	---	---	NP_660279.1	NM_145236	---	---	---	---	---	---	6486 // protein amino acid glycosylation // inferred from electronic annotation	16020 // membrane // inferred from electronic annotation	8378 // galactosyltransferase activity // inferred from electronic annotation /// 16740 // transferase activity // inferred from electronic annotation /// 16757 // transferase activity, transferring glycosyl groups // inferred from electronic annotation	---	---	---	---	---	---	This probe set was annotated using the Matching Probes based pipeline to a Entrez Gene identifier using 2 transcripts. // false // Matching Probes // A	AK000770(11),AK126207(11)	AK000770 // Homo sapiens cDNA FLJ20763 fis, clone COL09911. // gb // 11 // --- /// AK126207 // Homo sapiens cDNA FLJ44219 fis, clone THYMU3004835, weakly similar to Probable beta-1,3-galactosyltransferase 8 (EC 2.4.1.-). // gb // 11 // ---	---
1555972_s_at	36.7	A	0.067627	170.7	P	0.000244	-2.3	D	0.99998	1555972_s_at	F-box protein 28	Hs2.422333.1	gb:AU127250 /DB_XREF=gi:10951966 /DB_XREF=AU127250 /CLONE=NT2RP2000877 /TID=Hs2.422333.1 /CNT=13 /FEA=mRNA /TIER=ConsEnd /STK=0 /UG=Hs.422333 /UG_TITLE=Human clone JkA8 mRNA induced upon T-cell activation, 3 end.	AU127250	Hs.422333	Hs.64691	March 2006 (NCBI Build 36.1)	chr1:222413224-222414363 (+) // 77.8 // q42.11	FBXO28	chr1q42.11	full length	ENSG00000143756	23219	Q9NVF7	---	609100	NP_055991.1	NM_015176	---	---	---	---	---	---	6512 // ubiquitin cycle // inferred from electronic annotation	---	---	---	---	---	---	---	---	This probe set was annotated using the Matching Probes based pipeline to a Entrez Gene identifier using 1 transcripts. // false // Matching Probes // A	AB007952(11)	AB007952 // Homo sapiens mRNA for KIAA0483 protein, partial cds. // gb // 11 // --- /// ENST00000366862 // cdna:known-ccds chromosome:NCBI36:1:222368436:222416372:1 gene:ENSG00000143756 CCDS1539.1 // ensembl_transcript // 9 // ---	---
1556029_s_at	9.5	M	0.056152	71	P	0.000244	-2.6	D	0.99998	1556029_s_at	nicotinamide nucleotide adenylyltransferase 2	Hs2.407361.1	gb:H90656 /DB_XREF=gi:1114965 /DB_XREF=yw29e06.s1 /CLONE=IMAGE:253666 /TID=Hs2.407361.1 /CNT=12 /FEA=mRNA /TIER=Stack /STK=8 /UG=Hs.407361 /UG_TITLE=Homo sapiens full length insert cDNA clone YW29E06	H90656	Hs.407361	Hs.497123	March 2006 (NCBI Build 36.1)	chr1:181486427-181487046 (-) // 84.68 // q25.3	NMNAT2	chr1q25	full length	ENSG00000157064	23057	Q9BZQ4	EC:2.7.7.1	608701	NP_055854.1 /// NP_733820.1	NM_015039 /// NM_170706	---	---	---	---	---	---	9058 // biosynthesis // inferred from electronic annotation /// 9435 // NAD biosynthesis // inferred from electronic annotation /// 19363 // pyridine nucleotide biosynthesis // inferred from electronic annotation	---	309 // nicotinamide-nucleotide adenylyltransferase activity // inferred from electronic annotation /// 16740 // transferase activity // inferred from electronic annotation /// 16779 // nucleotidyltransferase activity // inferred from electronic annotation	Nicotinate and nicotinamide metabolism // KEGG	---	---	IPR004820 // Cytidylyltransferase // 2.7E-51 /// IPR004820 // Cytidylyltransferase // 3.2E-38	---	---	This probe set was annotated using the Matching Probes based pipeline to a Entrez Gene identifier using 2 transcripts. // false // Matching Probes // A	NM_015039(11),NM_170706(11)	NM_015039 // Homo sapiens nicotinamide nucleotide adenylyltransferase 2 (NMNAT2), transcript variant 1, mRNA. // refseq // 11 // --- /// NM_170706 // Homo sapiens nicotinamide nucleotide adenylyltransferase 2 (NMNAT2), transcript variant 2, mRNA. // refseq // 11 // --- /// ENST00000287713 // cdna:known-ccds chromosome:NCBI36:1:181483995:181654360:-1 gene:ENSG00000157064 CCDS1353.1 // ensembl_tran…	GENSCAN00000000950 // ensembl_prediction // 5 // Negative Strand Matching Probes
1556037_s_at	6.5	A	0.601074	64	P	0.001953	-3.2	D	0.999922	1556037_s_at	hedgehog interacting protein	Hs2.378938.1	gb:AK098525.1 /DB_XREF=gi:21758553 /TID=Hs2.378938.1 /CNT=11 /FEA=mRNA /TIER=Stack /STK=8 /UG=Hs.378938 /UG_TITLE=Homo sapiens cDNA FLJ25659 fis, clone TST00427, highly similar to Mus musculus hedgehog-interacting protein (Hip) mRNA. /DEF=Homo sapiens cDNA FLJ25659 fis, clone TST00427, highly similar to Mus musculus hedgehog-interacting protein (Hip) mRNA.	AK098525	Hs.378938	Hs.507991	March 2006 (NCBI Build 36.1)	chr4:145788781-145826274 (+) // 94.97 // q31.22	HHIP	chr4q28-q32	full length	ENSG00000164161	64399	Q96QV1	---	606178	NP_071920.1	NM_022475	---	---	---	---	---	---	---	---	---	---	---	---	---	---	---	This probe set was annotated using the Matching Probes based pipeline to a Entrez Gene identifier using 3 transcripts. // false // Matching Probes // A	AK074711(11),AY358747(11),NM_022475(11)	AK074711 // Homo sapiens cDNA FLJ90230 fis, clone NT2RM2000410. // gb // 11 // --- /// AK098525 // Homo sapiens cDNA FLJ25659 fis, clone TST00427, highly similar to Mus musculus hedgehog-interacting protein (Hip) mRNA. // gb // 11 // --- /// AY358747 // Homo sapiens clone DNA139592 HIP (UNQ5825) mRNA, complete cds. // gb // 11 // --- /// NM_022475 // Homo sapiens hedgehog interacting protein (HHI…	ENSESTT00000085020 // ensembl_est // 6 // Cross Hyb Matching Probes
1556061_at	50.7	P	0.000244	376.5	P	0.000732	-2.5	D	0.999965	1556061_at	hypothetical protein LOC283012	Hs2.377528.1	gb:AI760272 /DB_XREF=gi:5175939 /DB_XREF=wg59d03.x1 /CLONE=IMAGE:2369381 /TID=Hs2.377528.1 /CNT=22 /FEA=mRNA /TIER=Stack /STK=8 /UG=Hs.377528 /UG_TITLE=Homo sapiens cDNA FLJ38491 fis, clone FEBRA2023990.	AI760272	Hs.377528	---	March 2006 (NCBI Build 36.1)	chr10:92654375-92658295 (+) // 45.38 // q23.31	LOC283012	chr10q23.32	---	---	283012	---	---	---	---	---	---	---	---	---	---	---	---	---	---	---	---	---	---	---	---	This probe set was annotated using the Matching Probes based pipeline to a Entrez Gene identifier using 1 transcripts. // false // Matching Probes // A	AK095810(11)	CR618623 // full-length cDNA clone CS0DJ011YM17 of T cells (Jurkat cell line) Cot 10-normalized of Homo sapiens (human). // gb // 10 // --- /// AK095810 // Homo sapiens cDNA FLJ38491 fis, clone FEBRA2023990. // gb // 11 // --- /// BC044601 // Homo sapiens cDNA clone IMAGE:4815080. // gb // 11 // ---	---
1556062_at	4.4	A	0.45752	44.9	P	0.000732	-3	D	0.99997	1556062_at	hypothetical protein LOC283012	Hs2.377528.1	gb:AW182934 /DB_XREF=gi:6451394 /DB_XREF=xj65c04.x1 /CLONE=IMAGE:2662086 /TID=Hs2.377528.1 /CNT=22 /FEA=mRNA /TIER=ConsEnd /STK=2 /UG=Hs.377528 /UG_TITLE=Homo sapiens cDNA FLJ38491 fis, clone FEBRA2023990.	AW182934	Hs.377528	---	March 2006 (NCBI Build 36.1)	chr10:92654375-92658295 (+) // 45.38 // q23.31	LOC283012	chr10q23.32	---	---	283012	---	---	---	---	---	---	---	---	---	---	---	---	---	---	---	---	---	---	---	---	This probe set was annotated using the Matching Probes based pipeline to a Entrez Gene identifier using 1 transcripts. // false // Matching Probes // A	AK095810(11)	AK095810 // Homo sapiens cDNA FLJ38491 fis, clone FEBRA2023990. // gb // 11 // ---	---
1556063_s_at	18.7	M	0.056152	84.5	P	0.00293	-2.2	D	0.999899	1556063_s_at	hypothetical protein LOC283012	Hs2.377528.1	gb:AW182934 /DB_XREF=gi:6451394 /DB_XREF=xj65c04.x1 /CLONE=IMAGE:2662086 /TID=Hs2.377528.1 /CNT=22 /FEA=mRNA /TIER=ConsEnd /STK=2 /UG=Hs.377528 /UG_TITLE=Homo sapiens cDNA FLJ38491 fis, clone FEBRA2023990.	AW182934	Hs.377528	---	March 2006 (NCBI Build 36.1)	chr10:92654375-92658295 (+) // 45.38 // q23.31	LOC283012	chr10q23.32	---	---	283012	---	---	---	---	---	---	---	---	---	---	---	---	---	---	---	---	---	---	---	---	This probe set was annotated using the Matching Probes based pipeline to a Entrez Gene identifier using 1 transcripts. // false // Matching Probes // A	AK095810(11)	AK095810 // Homo sapiens cDNA FLJ38491 fis, clone FEBRA2023990. // gb // 11 // ---	---
1556082_a_at	1.2	A	0.567627	19.6	P	0.000732	-4.1	D	0.999899	1556082_a_at	CDNA FLJ33441 fis, clone BRACE2021932	Hs2.137945.1	gb:CA314425 /DB_XREF=gi:24532523 /DB_XREF=UI-CF-FN0-afm-l-16-0-UI.s1 /CLONE=UI-CF-FN0-afm-l-16-0-UI /TID=Hs2.137945.1 /CNT=10 /FEA=mRNA /TIER=ConsEnd /STK=7 /UG=Hs.137945 /UG_TITLE=Homo sapiens cDNA FLJ33441 fis, clone BRACE2021932.	CA314425	Hs.137945	Hs.137945	March 2006 (NCBI Build 36.1)	chr2:223139862-223142682 (-) // 60.01 // q36.1	---	---	---	---	---	---	---	---	---	---	---	---	---	---	---	---	---	---	---	---	---	---	---	---	---	This probe set was annotated using the Matching Probes based pipeline to a UniGene identifier using 1 transcripts. // false // Matching Probes // A	AK090760(11)	AK090760 // Homo sapiens cDNA FLJ33441 fis, clone BRACE2021932. // gb // 11 // ---	---
1556121_at	52	P	0.010742	333	P	0.000244	-2.8	D	0.999977	1556121_at	Nucleosome assembly protein 1-like 1	Hs2.419776.1	gb:AK021751.1 /DB_XREF=gi:10432997 /TID=Hs2.419776.1 /CNT=28 /FEA=mRNA /TIER=ConsEnd /STK=5 /UG=Hs.419776 /UG_TITLE=Homo sapiens cDNA FLJ11689 fis, clone HEMBA1004977. /DEF=Homo sapiens cDNA FLJ11689 fis, clone HEMBA1004977.	AK021751	Hs.419776	Hs.524599	March 2006 (NCBI Build 36.1)	chr12:74724936-74726534 (-) // 99.69 // q21.2	NAP1L1	chr12q21.2	full length	---	4673	P55209	---	164060	NP_004528.1 /// NP_631946.1	NM_004537 /// NM_139207	---	---	---	---	---	---	6260 // DNA replication // traceable author statement /// 6334 // nucleosome assembly // traceable author statement /// 8284 // positive regulation of cell proliferation // traceable author statement /// 6334 // nucleosome assembly // inferred from electronic annotation	5634 // nucleus // inferred from electronic annotation /// 5678 // chromatin assembly complex // traceable author statement	---	---	---	---	---	---	---	This probe set was annotated using the Matching Probes based pipeline to a UniGene identifier using 1 transcripts. // false // Matching Probes // A	AK021751(11)	AK021751 // Homo sapiens cDNA FLJ11689 fis, clone HEMBA1004977. // gb // 11 // ---	---
1556176_at	30	P	0.001953	93.5	P	0.000244	-2.1	D	0.99998	1556176_at	taube nuss homolog (mouse)	Hs2.254211.3	gb:BU618741 /DB_XREF=gi:23284956 /DB_XREF=UI-H-FH1-bfk-f-10-0-UI.s1 /CLONE=UI-H-FH1-bfk-f-10-0-UI /TID=Hs2.254211.3 /CNT=58 /FEA=mRNA /TIER=ConsEnd /STK=4 /LL=135763 /UG_GENE=LOC135763 /UG=Hs.254211 /UG_TITLE=taube nuss	BU618741	Hs.254211	Hs.520122	March 2006 (NCBI Build 36.1)	chr6:42126239-42156620 (+) // 70.94 // p21.1	TBN	chr6p21.1	full length	---	129685	Q7Z7C8 /// Q8N4R9 /// Q96M52	---	609514	NP_612639.2	NM_138572	---	---	---	---	---	---	45598 // regulation of fat cell differentiation // inferred from direct assay /// 45893 // positive regulation of transcription, DNA-dependent // inferred from direct assay	5669 // transcription factor TFIID complex // inferred from direct assay	5515 // protein binding // inferred from direct assay /// 16563 // transcriptional activator activity // inferred from direct assay	---	---	---	---	---	---	This probe set was annotated using the Genome Target Overlap based pipeline to a Entrez Gene identifier using 1 transcripts. // false // Genome Target Overlap // B	AL833401	AL833401 // Homo sapiens mRNA; cDNA DKFZp313E0720 (from clone DKFZp313E0720). // gb // 0 // chr6:42126239-42156099(+)	NM_004079 // refseq // 1 // Negative Strand Matching Probes /// ENST00000290410 // ensembl_transcript // 1 // Negative Strand Matching Probes
1556178_x_at	32.3	P	0.001953	167	P	0.000244	-2.2	D	0.99998	1556178_x_at	taube nuss homolog (mouse)	Hs2.254211.3	gb:BU618741 /DB_XREF=gi:23284956 /DB_XREF=UI-H-FH1-bfk-f-10-0-UI.s1 /CLONE=UI-H-FH1-bfk-f-10-0-UI /TID=Hs2.254211.3 /CNT=58 /FEA=mRNA /TIER=ConsEnd /STK=4 /LL=135763 /UG_GENE=LOC135763 /UG=Hs.254211 /UG_TITLE=taube nuss	BU618741	Hs.254211	Hs.520122	March 2006 (NCBI Build 36.1)	chr6:42126239-42156620 (+) // 70.94 // p21.1	TBN	chr6p21.1	full length	---	129685	Q7Z7C8 /// Q8N4R9 /// Q96M52	---	609514	NP_612639.2	NM_138572	---	---	---	---	---	---	45598 // regulation of fat cell differentiation // inferred from direct assay /// 45893 // positive regulation of transcription, DNA-dependent // inferred from direct assay	5669 // transcription factor TFIID complex // inferred from direct assay	5515 // protein binding // inferred from direct assay /// 16563 // transcriptional activator activity // inferred from direct assay	---	---	---	---	---	---	This probe set was annotated using the Genome Target Overlap based pipeline to a Entrez Gene identifier using 1 transcripts. // false // Genome Target Overlap // B	AL833401	AL833401 // Homo sapiens mRNA; cDNA DKFZp313E0720 (from clone DKFZp313E0720). // gb // 0 // chr6:42126239-42156099(+)	NM_004079 // refseq // 1 // Negative Strand Matching Probes /// ENST00000290410 // ensembl_transcript // 1 // Negative Strand Matching Probes
1556190_s_at	20.8	P	0.023926	92.7	P	0.000244	-2.4	D	0.99998	1556190_s_at	Full length insert cDNA clone ZC64C06	Hs2.349504.1	gb:AK056897.1 /DB_XREF=gi:16552421 /TID=Hs2.349504.1 /CNT=9 /FEA=mRNA /TIER=ConsEnd /STK=4 /UG=Hs.349504 /UG_TITLE=Homo sapiens cDNA FLJ32335 fis, clone PROST2005604. /DEF=Homo sapiens cDNA FLJ32335 fis, clone PROST2005604.	AK056897	Hs.349504	Hs.597483	March 2006 (NCBI Build 36.1)	chr8:54590291-54592069 (-) // 23.36 // q11.23	---	---	---	---	---	---	---	---	---	---	---	---	---	---	---	---	---	---	---	---	---	---	---	---	---	This probe set was annotated using the Matching Probes based pipeline to a UniGene identifier using 1 transcripts. // false // Matching Probes // A	AK056897(11)	AK056897 // Homo sapiens cDNA FLJ32335 fis, clone PROST2005604. // gb // 11 // ---	---
1556242_a_at	20.2	P	0.030273	112.2	P	0.000732	-2.7	D	0.99998	1556242_a_at	Gasdermin domain containing 1	Hs2.129805.1	gb:BC040715.1 /DB_XREF=gi:26252068 /TID=Hs2.129805.1 /CNT=8 /FEA=mRNA /TIER=ConsEnd /STK=4 /UG=Hs.129805 /UG_TITLE=Homo sapiens, clone IMAGE:3885623, mRNA /DEF=Homo sapiens, clone IMAGE:6046220, mRNA.	BC040715	Hs.129805	Hs.118983	March 2006 (NCBI Build 36.1)	chr8:144710138-144711569 (-) // 21.89 // q24.3	GSDMDC1	chr8q24.3	full length	---	79792	P57764 /// Q8WYV7	---	---	NP_079012.3	NM_024736	---	---	---	---	---	---	---	---	---	---	---	---	---	---	---	This probe set was annotated using the Matching Probes based pipeline to a UniGene identifier using 1 transcripts. // false // Matching Probes // A	CR602372(11)	BC015223 // Homo sapiens, clone IMAGE:3885623, mRNA. // gb // 11 // --- /// CR602372 // full-length cDNA clone CS0DI023YO15 of Placenta Cot 25-normalized of Homo sapiens (human). // gb // 11 // ---	---
1556346_at	15.6	A	0.366211	56.5	P	0.01416	-2.1	D	0.999611	1556346_at	Coactosin-like 1 (Dictyostelium)	Hs2.323339.1	gb:AJ227860.1 /DB_XREF=gi:3183898 /TID=Hs2.323339.1 /CNT=6 /FEA=mRNA /TIER=ConsEnd /STK=3 /UG=Hs.323339 /UG_TITLE=Homo sapiens partial mRNA; ID YG39-1A /DEF=Homo sapiens partial mRNA; ID YG39-1A.	AJ227860	Hs.323339	Hs.289092	March 2006 (NCBI Build 36.1)	---	COTL1	chr16q24.1	full length	---	23406	Q14019 /// Q6ZUP2	---	606748	NP_066972.1	NM_021149	---	---	---	---	---	---	---	5856 // cytoskeleton // inferred from electronic annotation /// 5622 // intracellular // inferred from electronic annotation	3779 // actin binding // inferred from direct assay /// 19899 // enzyme binding // inferred from physical interaction /// 5515 // protein binding // inferred from physical interaction /// 3779 // actin binding // inferred from electronic annotation	---	---	---	---	---	---	This probe set was annotated using the Accession mapped clusters based pipeline to a UniGene identifier using 5 transcripts. // false // Accession mapped clusters // E	AJ227860,AW300958,BM681200,BM726546,C14198	AJ227860 // /DEF=Homo sapiens partial mRNA; ID YG39-1A. // gb // --- // --- /// AW300958 // /DB_XREF=xk10c08.x1 /CLONE=IMAGE:2666318 // gb // --- // --- /// BM681200 // /DB_XREF=UI-E-EJ0-aii-g-10-0-UI.s1 /CLONE=UI-E-EJ0-aii-g-10-0-UI // gb // --- // --- /// BM726546 // /DB_XREF=UI-E-EJ0-aii-g-10-0-UI.r1 /CLONE=UI-E-EJ0-aii-g-10-0-UI // gb // --- // --- /// C14198 // /DB_XREF=C14198 /CLONE=GEN-037…	ENSESTT00000071375 // ensembl_est // 1 // Cross Hyb Matching Probes
1556389_at	72	P	0.018555	285.3	P	0.001953	-2.1	D	0.999954	1556389_at	trinucleotide repeat containing 5	Hs2.56828.4	gb:AF161347.1 /DB_XREF=gi:6841107 /TID=Hs2.56828.4 /CNT=6 /FEA=mRNA /TIER=ConsEnd /STK=3 /LL=10695 /UG_GENE=TNRC5 /UG=Hs.56828 /UG_TITLE=trinucleotide repeat containing 5 /DEF=Homo sapiens HSPC084 mRNA, partial cds.	AF161347	Hs.56828	Hs.414099	March 2006 (NCBI Build 36.1)	chr6:43005214-43024094 (+) // 82.25 // p21.1	TNRC5	chr6pter-p12.1	full length	---	10695	O15412 /// Q8WTU8 /// Q9BT09 /// Q9P0F2	---	---	NP_006577.2 /// NP_898828.2	NM_006586 /// NM_183010	---	---	---	---	---	---	---	---	---	---	---	---	---	---	---	This probe set was annotated using the Matching Probes based pipeline to a Entrez Gene identifier using 1 transcripts. // false // Matching Probes // A	AF161347(11)	AF161347 // Homo sapiens HSPC084 mRNA, partial cds. // gb // 11 // ---	---
1556643_at	13.2	A	0.27417	111.3	P	0.000244	-2.8	D	0.99998	1556643_at	Hypothetical protein BC011840	Hs2.416135.1	gb:AK055623.1 /DB_XREF=gi:16550399 /TID=Hs2.416135.1 /CNT=8 /FEA=mRNA /TIER=ConsEnd /STK=2 /UG=Hs.416135 /UG_TITLE=Homo sapiens cDNA FLJ31061 fis, clone HSYRA2000927. /DEF=Homo sapiens cDNA FLJ31061 fis, clone HSYRA2000927.	AK055623	Hs.416135	Hs.515243	March 2006 (NCBI Build 36.1)	chr19:17377586-17387441 (+) // 38.84 // p13.11	LOC93343	chr19p13.11	full length	---	93343	Q96EY5	---	---	NP_612410.1	NM_138401	---	---	---	---	---	---	---	---	---	---	---	---	---	---	---	This probe set was annotated using the Matching Probes based pipeline to a UniGene identifier using 1 transcripts. // false // Matching Probes // A	AK055623(11)	AK055623 // Homo sapiens cDNA FLJ31061 fis, clone HSYRA2000927. // gb // 11 // ---	---
1556695_a_at	5.7	A	0.366211	29	P	0.000244	-2.3	D	0.99998	1556695_a_at	Hypothetical gene supported by AK124699	Hs2.378817.1	gb:AK095719.1 /DB_XREF=gi:21755041 /TID=Hs2.378817.1 /CNT=9 /FEA=mRNA /TIER=ConsEnd /STK=2 /UG=Hs.378817 /UG_TITLE=Homo sapiens, clone IMAGE:4214515, mRNA, partial cds /DEF=Homo sapiens cDNA FLJ38400 fis, clone FEBRA2008159.	AK095719	Hs.378817	Hs.457407	March 2006 (NCBI Build 36.1)	chr5:92903333-92942759 (-) // 50.1 // q15	FLJ42709	chr5q15	---	---	441094	---	---	---	XP_499008.2 /// XP_948887.1	XM_499008 /// XM_943794	---	---	---	---	---	---	---	---	---	---	---	---	---	---	---	This probe set was annotated using the Matching Probes based pipeline to a UniGene identifier using 1 transcripts. // false // Matching Probes // A	AK095719(11)	AK095719 // Homo sapiens cDNA FLJ38400 fis, clone FEBRA2008159. // gb // 11 // ---	---
1556696_s_at	0.6	A	0.870361	40.4	P	0.000244	-4.8	D	0.999973	1556696_s_at	Hypothetical gene supported by AK124699	Hs2.378817.1	gb:AK095719.1 /DB_XREF=gi:21755041 /TID=Hs2.378817.1 /CNT=9 /FEA=mRNA /TIER=ConsEnd /STK=2 /UG=Hs.378817 /UG_TITLE=Homo sapiens, clone IMAGE:4214515, mRNA, partial cds /DEF=Homo sapiens cDNA FLJ38400 fis, clone FEBRA2008159.	AK095719	Hs.378817	Hs.457407	March 2006 (NCBI Build 36.1)	chr5:92903333-92942759 (-) // 50.1 // q15	FLJ42709	chr5q15	---	---	441094	---	---	---	XP_499008.2 /// XP_948887.1	XM_499008 /// XM_943794	---	---	---	---	---	---	---	---	---	---	---	---	---	---	---	This probe set was annotated using the Matching Probes based pipeline to a UniGene identifier using 1 transcripts. // false // Matching Probes // A	AK095719(11)	AK095719 // Homo sapiens cDNA FLJ38400 fis, clone FEBRA2008159. // gb // 11 // ---	---
1556886_a_at	5.2	A	0.633789	41.7	P	0.000732	-3.1	D	0.99998	1556886_a_at	Layilin	Hs2.331449.1	gb:BQ022804 /DB_XREF=gi:19758083 /DB_XREF=UI-1-BB1p-axu-b-11-0-UI.s1 /CLONE=UI-1-BB1p-axu-b-11-0-UI /TID=Hs2.331449.1 /CNT=4 /FEA=mRNA /TIER=ConsEnd /STK=2 /UG=Hs.331449 /UG_TITLE=Homo sapiens cDNA FLJ39606 fis, clone SKNSH2006234.	BQ022804	Hs.331449	Hs.503831	March 2006 (NCBI Build 36.1)	chr11:110915041-110917662 (-) // 91.0 // q23.1	LAYN	chr11q23.1	full length	---	143903	Q6UX15 /// Q8N8E6 /// Q8TAY8 /// Q96NC5 /// Q96NF3	---	---	NP_849156.1	NM_178834	---	---	---	---	---	---	---	1726 // ruffle // inferred from sequence or structural similarity /// 5925 // focal adhesion // inferred from sequence or structural similarity /// 9986 // cell surface // inferred from sequence or structural similarity	5515 // protein binding // inferred from sequence or structural similarity /// 5540 // hyaluronic acid binding // inferred from direct assay /// 5529 // sugar binding // inferred from electronic annotation	---	---	---	---	---	---	This probe set was annotated using the Matching Probes based pipeline to a UniGene identifier using 1 transcripts. // false // Matching Probes // A	AK096925(11)	AK096925 // Homo sapiens cDNA FLJ39606 fis, clone SKNSH2006234. // gb // 11 // ---	---
1557094_at	16.2	P	0.046143	58.6	P	0.000244	-2.1	D	0.99998	1557094_at	Full-length cDNA clone CS0DI056YO06 of Placenta Cot 25-normalized of Homo sapiens (human)	Hs2.142019.1	gb:BC029890.1 /DB_XREF=gi:20987447 /TID=Hs2.142019.1 /CNT=15 /FEA=mRNA /TIER=ConsEnd /STK=1 /UG=Hs.142019 /UG_TITLE=Homo sapiens cDNA FLJ39396 fis, clone PLACE6008640. /DEF=Homo sapiens, clone IMAGE:5175354, mRNA.	BC029890	Hs.142019	Hs.626656	March 2006 (NCBI Build 36.1)	chr10:47216967-47240878 (+) // 53.34 // q11.22 /// chr10:47875284-47899206 (+) // 53.14 // q11.22 /// chr10:46571101-46594074 (-) // 48.87 // q11.22	---	---	---	ENSG00000186807 /// ENSG00000165390	---	Q8N8J2	---	---	---	---	---	---	---	---	---	---	---	---	---	Prostaglandin_synthesis_regulation // GenMAPP	---	---	---	---	---	This probe set was annotated using the Matching Probes based pipeline to a UniGene identifier using 1 transcripts. // false // Matching Probes // A	CR599847(10)	CR599847 // full-length cDNA clone CS0DI056YO06 of Placenta Cot 25-normalized of Homo sapiens (human). // gb // 10 // --- /// AK096715 // Homo sapiens cDNA FLJ39396 fis, clone PLACE6008640. // gb // 11 // --- /// ENST00000335083 // cdna:novel chromosome:NCBI36:10:47216968:47240877:1 gene:ENSG00000186807 // ensembl_transcript // 11 // --- /// ENST00000374258 // cdna:novel chromosome:NCBI36:10:4787…	---
1557286_at	5.2	A	0.219482	32.3	P	0.030273	-2.2	D	0.999135	1557286_at	CDNA FLJ10145 fis, clone HEMBA1003322	Hs2.138760.1	gb:AK001007.1 /DB_XREF=gi:7022018 /TID=Hs2.138760.1 /CNT=8 /FEA=mRNA /TIER=ConsEnd /STK=1 /UG=Hs.138760 /UG_TITLE=Homo sapiens cDNA FLJ10145 fis, clone HEMBA1003322. /DEF=Homo sapiens cDNA FLJ10145 fis, clone HEMBA1003322.	AK001007	Hs.138760	Hs.138760	March 2006 (NCBI Build 36.1)	chr5:125860131-125862181 (+) // 60.96 // q23.2	---	---	---	---	---	---	---	---	---	---	---	---	---	---	---	---	---	---	---	---	---	---	---	---	---	This probe set was annotated using the Matching Probes based pipeline to a UniGene identifier using 1 transcripts. // false // Matching Probes // A	AK001007(11)	AK001007 // Homo sapiens cDNA FLJ10145 fis, clone HEMBA1003322. // gb // 11 // ---	---
1557295_a_at	1.2	A	0.567627	14.8	P	0.030273	-3.7	D	0.999308	1557295_a_at	Cysteine rich transmembrane BMP regulator 1 (chordin-like)	Hs2.122016.1	gb:BF061326 /DB_XREF=gi:10820236 /DB_XREF=7j51a04.x1 /CLONE=IMAGE:3389934 /TID=Hs2.122016.1 /CNT=7 /FEA=mRNA /TIER=ConsEnd /STK=1 /UG=Hs.122016 /UG_TITLE=Homo sapiens cDNA FLJ25198 fis, clone REC04733.	BF061326	Hs.122016	Hs.332847	March 2006 (NCBI Build 36.1)	chr2:36603828-36605351 (+) // 86.71 // p22.2	CRIM1	chr2p21	full length	---	51232	Q2M2G4 /// Q9NZV1	---	606189	NP_057525.1	NM_016441	---	---	---	---	---	---	1558 // regulation of cell growth // inferred from electronic annotation /// 6508 // proteolysis // inferred from electronic annotation /// 7399 // nervous system development // traceable author statement	5576 // extracellular region // inferred from electronic annotation /// 5624 // membrane fraction // not recorded /// 16020 // membrane // inferred from electronic annotation /// 16021 // integral to membrane // traceable author statement /// 16021 // integral to membrane // inferred from electronic annotation	4197 // cysteine-type endopeptidase activity // inferred from electronic annotation /// 4867 // serine-type endopeptidase inhibitor activity // inferred from electronic annotation /// 5010 // insulin-like growth factor receptor activity // traceable author statement /// 5520 // insulin-like growth factor binding // inferred from electronic annotation	---	---	---	---	---	---	This probe set was annotated using the Matching Probes based pipeline to a UniGene identifier using 1 transcripts. // false // Matching Probes // A	AK057927(11)	AK057927 // Homo sapiens cDNA FLJ25198 fis, clone REC04733. // gb // 11 // ---	---
1557336_at	6.1	A	0.533936	87.8	P	0.005859	-2.7	D	0.999932	1557336_at	Homo sapiens, clone IMAGE:5396883, mRNA	Hs2.400566.1	gb:BC038210.1 /DB_XREF=gi:23349113 /TID=Hs2.400566.1 /CNT=5 /FEA=mRNA /TIER=ConsEnd /STK=1 /UG=Hs.400566 /UG_TITLE=Homo sapiens, clone IMAGE:5396883, mRNA /DEF=Homo sapiens, clone IMAGE:5396883, mRNA.	BC038210	Hs.400566	Hs.535718	March 2006 (NCBI Build 36.1)	chr3:67787810-67880222 (+) // 76.6 // p14.1	---	---	---	---	---	---	---	---	---	---	---	---	---	---	---	---	---	---	---	---	---	---	---	---	---	This probe set was annotated using the Matching Probes based pipeline to a UniGene identifier using 1 transcripts. // false // Matching Probes // A	BC038210(11)	ENSESTT00000088746 // --- // ensembl_est // 10 // --- /// BC038210 // Homo sapiens, clone IMAGE:5396883, mRNA. // gb // 11 // ---	---
1557521_a_at	2.5	A	0.601074	58.1	P	0.001953	-4.3	D	0.999759	1557521_a_at	CDNA clone IMAGE:5311184	Hs2.28241.1	gb:AA653638 /DB_XREF=gi:2589809 /DB_XREF=ag62b03.s1 /CLONE=IMAGE:1127501 /TID=Hs2.28241.1 /CNT=8 /FEA=mRNA /TIER=ConsEnd /STK=1 /UG=Hs.28241 /UG_TITLE=Homo sapiens cDNA FLJ35690 fis, clone SPLEN2019446.	AA653638	Hs.28241	Hs.595233	March 2006 (NCBI Build 36.1)	chr20:35563271-35565435 (-) // 35.39 // q11.23	---	---	---	---	---	---	---	---	---	---	---	---	---	---	---	---	---	---	---	---	---	---	---	---	---	This probe set was annotated using the Matching Probes based pipeline to a UniGene identifier using 1 transcripts. // false // Matching Probes // A	AK093009(11)	AK093009 // Homo sapiens cDNA FLJ35690 fis, clone SPLEN2019446. // gb // 11 // ---	---
1557756_a_at	10.1	A	0.067627	48.1	P	0.001221	-2	D	0.99987	1557756_a_at	chromosome 14 open reading frame 145	Hs2.234625.1	gb:AW028337 /DB_XREF=gi:5887093 /DB_XREF=wv87f08.x1 /CLONE=IMAGE:2536551 /TID=Hs2.234625.1 /CNT=3 /FEA=mRNA /TIER=ConsEnd /STK=1 /UG=Hs.234625 /UG_TITLE=Homo sapiens cDNA FLJ36343 fis, clone THYMU2006712.	AW028337	Hs.234625	Hs.162889	March 2006 (NCBI Build 36.1)	chr14:80013077-80015044 (-) // 85.16 // q31.1	C14orf145	chr14q31.1	full length	---	145508	Q6ZU80 /// Q86TS1 /// Q86X97 /// Q8N3Z7	---	---	NP_689659.2	NM_152446	---	---	---	---	---	---	---	---	---	---	---	---	---	---	---	This probe set was annotated using the Matching Probes based pipeline to a Entrez Gene identifier using 1 transcripts. // false // Matching Probes // A	AK125925(11)	AK093662 // Homo sapiens cDNA FLJ36343 fis, clone THYMU2006712. // gb // 11 // --- /// AK125925 // Homo sapiens cDNA FLJ43937 fis, clone TESTI4013924. // gb // 11 // ---	---
1557905_s_at	93.5	P	0.008057	731.6	P	0.000244	-2.9	D	0.99998	1557905_s_at	CD44 molecule (Indian blood group)	Hs2.423212.1	gb:AL552534 /DB_XREF=gi:12891525 /DB_XREF=AL552534 /CLONE=CS0DI067YE03 (5 prime) /TID=Hs2.423212.1 /CNT=82 /FEA=mRNA /TIER=ConsEnd /STK=0 /UG=Hs.423212 /UG_TITLE=Human mRNA for CD44 antigen, 5UTR (sequence from the 5cap to the start codon).	AL552534	Hs.423212	Hs.502328	March 2006 (NCBI Build 36.1)	chr11:35116992-35199842 (+) // 96.88 // p13	CD44	chr11p13	full length	ENSG00000026508	960	O95370 /// O95658 /// O95659 /// P16070 /// Q86T72 /// Q86UZ1 /// Q86Z27 /// Q8N694 /// Q99900 /// Q9UJ36	---	107269	NP_000601.3 /// NP_001001389.1 /// NP_001001390.1 /// NP_001001391.1 /// NP_001001392.1	NM_000610 /// NM_001001389 /// NM_001001390 /// NM_001001391 /// NM_001001392	---	---	---	---	---	---	7155 // cell adhesion // inferred from electronic annotation /// 7160 // cell-matrix adhesion // non-traceable author statement /// 16337 // cell-cell adhesion // non-traceable author statement	5887 // integral to plasma membrane // non-traceable author statement /// 16020 // membrane // inferred from electronic annotation /// 16021 // integral to membrane // inferred from electronic annotation	4872 // receptor activity // inferred from electronic annotation /// 5518 // collagen binding // non-traceable author statement /// 5540 // hyaluronic acid binding // inferred from electronic annotation /// 5540 // hyaluronic acid binding // non-traceable author statement /// 5515 // protein binding // inferred from physical interaction /// 5515 // protein binding // inferred from electronic anno…	---	---	---	--- // --- // 1.1E-71 /// IPR000538 // Link // 1.1E-71 /// IPR000538 // Link // 1.1E-71 /// IPR003186 // Proteasome activator pa28, beta subunit // 3.7E-9 /// IPR003186 // Proteasome activator pa28, beta subunit // 1.2E-41 /// IPR003185 // Proteasome acti	---	---	This probe set was annotated using the Matching Probes based pipeline to a Entrez Gene identifier using 5 transcripts. // false // Matching Probes // A	M25078(11),NM_000610(11),NM_001001389(11),NM_001001390(11),NM_001001391(11)	ENSESTT00000074200 // --- // ensembl_est // 11 // --- /// ENSESTT00000074201 // --- // ensembl_est // 11 // --- /// ENSESTT00000074202 // --- // ensembl_est // 11 // --- /// ENSESTT00000074204 // --- // ensembl_est // 9 // --- /// ENSESTT00000074205 // --- // ensembl_est // 9 // --- /// ENSESTT00000074206 // --- // ensembl_est // 9 // --- /// M25078 // Human Hermes antigen gp90 homing receptor mR…	ENSESTT00000074207 // ensembl_est // 4 // Cross Hyb Matching Probes /// ENSESTT00000074208 // ensembl_est // 4 // Cross Hyb Matching Probes /// NM_003814 // refseq // 1 // Negative Strand Matching Probes /// GENSCAN00000024241 // ensembl_prediction // 1 // Negative Strand Matching Probes /// ENST00000256389 // ensembl_transcript // 1 // Negative Strand Matching Probes
1557938_s_at	30.2	A	0.171387	582.6	P	0.000244	-4	D	0.99998	1557938_s_at	polymerase I and transcript release factor	Hs2.406061.1	gb:AL545542 /DB_XREF=gi:12878024 /DB_XREF=AL545542 /CLONE=CS0DI015YL22 (5 prime) /TID=Hs2.406061.1 /CNT=41 /FEA=mRNA /TIER=ConsEnd /STK=0 /UG=Hs.406061 /UG_TITLE=Homo sapiens cDNA FLJ90031 fis, clone HEMBA1001390, weakly similar to Mus musculus polymerase I-transcript release factor mRNA.	AL545542	Hs.406061	Hs.437191	March 2006 (NCBI Build 36.1)	chr17:37808733-37828790 (-) // 55.02 // q21.31	PTRF	chr17q21.31	full length	---	284119	Q6NZI2	---	603198	NP_036364.2	NM_012232	---	---	---	---	---	---	6350 // transcription // inferred from electronic annotation /// 6353 // transcription termination // inferred from electronic annotation /// 6355 // regulation of transcription, DNA-dependent // inferred from electronic annotation	5634 // nucleus // inferred from electronic annotation /// 16020 // membrane // inferred from electronic annotation	19843 // rRNA binding // inferred from electronic annotation /// 3723 // RNA binding // inferred from electronic annotation	---	---	---	---	---	---	This probe set was annotated using the Matching Probes based pipeline to a Entrez Gene identifier using 2 transcripts. // false // Matching Probes // A	BC073759(11),NM_012232(11)	BC073759 // Homo sapiens polymerase I and transcript release factor, mRNA (cDNA clone MGC:88766 IMAGE:6572478), complete cds. // gb // 11 // --- /// NM_012232 // Homo sapiens polymerase I and transcript release factor (PTRF), mRNA. // refseq // 11 // ---	AK074512 // gb // 3 // Cross Hyb Matching Probes
1558021_at	1.6	A	0.753906	23.7	P	0.001953	-3.7	D	0.999833	1558021_at	Rab9 effector protein with kelch motifs	Hs2.391586.1	gb:AL832249.1 /DB_XREF=gi:21732796 /TID=Hs2.391586.1 /CNT=17 /FEA=mRNA /TIER=ConsEnd /STK=0 /UG=Hs.391586 /UG_TITLE=Homo sapiens mRNA; cDNA DKFZp686P1077 (from clone DKFZp686P1077) /DEF=Homo sapiens mRNA; cDNA DKFZp686P1077 (from clone DKFZp686P1077).	AL832249	Hs.391586	Hs.19012	March 2006 (NCBI Build 36.1)	chr9:127002695-127024486 (+) // 53.33 // q33.3	RABEPK	chr9q33.3	full length	---	10244	O00568 /// Q69YR2 /// Q6FHA4 /// Q6IBG7 /// Q6P092 /// Q7Z6M1 /// Q86Y76 /// Q9BWB1	---	605962	NP_005824.2	NM_005833	---	---	---	---	---	---	6898 // receptor mediated endocytosis // traceable author statement /// 6904 // vesicle docking during exocytosis // traceable author statement	5768 // endosome // traceable author statement	---	---	---	---	---	---	---	This probe set was annotated using the Matching Probes based pipeline to a Entrez Gene identifier using 1 transcripts. // false // Matching Probes // A	AL832249(11)	AL832249 // Homo sapiens mRNA; cDNA DKFZp686P1077 (from clone DKFZp686P1077). // gb // 11 // ---	ENST00000373544 // ensembl_transcript // 8 // Cross Hyb Matching Probes /// ENST00000373543 // ensembl_transcript // 8 // Cross Hyb Matching Probes
1558216_at	0.7	A	0.994141	149.9	P	0.000244	-6.9	D	0.99998	1558216_at	hypothetical protein LOC254848	Hs2.373679.1	gb:BC043614.1 /DB_XREF=gi:27694431 /TID=Hs2.373679.1 /CNT=23 /FEA=mRNA /TIER=ConsEnd /STK=0 /UG=Hs.373679 /UG_TITLE=Homo sapiens, clone IMAGE:6050645, mRNA /DEF=Homo sapiens, clone IMAGE:6050645, mRNA.	BC043614	Hs.373679	---	March 2006 (NCBI Build 36.1)	chr4:7824830-7827765 (+) // 87.2 // p16.1	LOC254848	chr4p16.1	---	---	254848	---	---	---	---	---	---	---	---	---	---	---	---	---	---	---	---	---	---	---	---	This probe set was annotated using the Matching Probes based pipeline to a Entrez Gene identifier using 1 transcripts. // false // Matching Probes // A	BC043614(11)	BC043614 // Homo sapiens hypothetical protein LOC254848, mRNA (cDNA clone IMAGE:6050645), partial cds. // gb // 11 // ---	ENSESTT00000059218 // ensembl_est // 5 // Negative Strand Matching Probes /// ENSESTT00000059219 // ensembl_est // 5 // Negative Strand Matching Probes /// ENSESTT00000075476 // ensembl_est // 1 // Negative Strand Matching Probes /// CR606819 // gb // 5 // Negative Strand Matching Probes /// AK094067 // gb // 1 // Negative Strand Matching Probes /// AK127962 // gb // 5 // Negative Strand Matching…
1558279_a_at	42.1	P	0.001953	177.3	P	0.000244	-2	D	0.99998	1558279_a_at	CDNA FLJ36555 fis, clone TRACH2008716	Hs2.96343.1	gb:BF666293 /DB_XREF=gi:11940188 /DB_XREF=602119211F1 /CLONE=IMAGE:4276226 /TID=Hs2.96343.1 /CNT=21 /FEA=mRNA /TIER=ConsEnd /STK=0 /UG=Hs.96343 /UG_TITLE=Homo sapiens cDNA FLJ36555 fis, clone TRACH2008716.	BF666293	Hs.96343	Hs.596777	March 2006 (NCBI Build 36.1)	chr18:59146583-59148730 (-) // 70.04 // q21.33	---	---	---	---	---	---	---	---	---	---	---	---	---	---	---	---	---	---	---	---	---	---	---	---	---	This probe set was annotated using the Matching Probes based pipeline to a UniGene identifier using 1 transcripts. // false // Matching Probes // A	AK093874(11)	AK093874 // Homo sapiens cDNA FLJ36555 fis, clone TRACH2008716. // gb // 11 // ---	GENSCAN00000052756 // ensembl_prediction // 1 // Negative Strand Matching Probes
1558280_s_at	8.9	A	0.149658	107	P	0.000244	-3	D	0.99998	1558280_s_at	Rho GTPase activating protein 29	Hs2.364776.1	gb:AK092668.1 /DB_XREF=gi:21751316 /TID=Hs2.364776.1 /CNT=20 /FEA=mRNA /TIER=ConsEnd /STK=0 /UG=Hs.364776 /UG_TITLE=Homo sapiens cDNA FLJ35349 fis, clone PUAEN1000039. /DEF=Homo sapiens cDNA FLJ35349 fis, clone PUAEN1000039.	AK092668	Hs.364776	Hs.483238	March 2006 (NCBI Build 36.1)	chr1:94406531-94410970 (-) // 49.39 // p22.1	ARHGAP29	chr1p22.1	full length	---	9411	O15463 /// Q52LW3 /// Q59H86 /// Q6NVX2 /// Q8TBI6 /// Q8TEE3	---	---	NP_004806.2	NM_004815	---	---	---	---	---	---	7242 // intracellular signaling cascade // inferred from electronic annotation /// 7266 // Rho protein signal transduction // traceable author statement /// 46080 // dUTP metabolism // inferred from electronic annotation	---	5100 // Rho GTPase activator activity // traceable author statement	---	---	---	---	---	---	This probe set was annotated using the Matching Probes based pipeline to a UniGene identifier using 1 transcripts. // false // Matching Probes // A	AK092668(11)	AK092668 // Homo sapiens cDNA FLJ35349 fis, clone PUAEN1000039. // gb // 11 // ---	---
1558365_at	5.7	A	0.334473	84.7	P	0.000244	-3.7	D	0.999977	1558365_at	Phosphoglycerate kinase 1	Hs2.288933.1	gb:AK055928.1 /DB_XREF=gi:16550779 /TID=Hs2.288933.1 /CNT=23 /FEA=mRNA /TIER=ConsEnd /STK=0 /UG=Hs.288933 /UG_TITLE=Homo sapiens cDNA FLJ31366 fis, clone NB9N41000142. /DEF=Homo sapiens cDNA FLJ31366 fis, clone NB9N41000142.	AK055928	Hs.288933	Hs.78771	March 2006 (NCBI Build 36.1)	chrX:77269044-77271839 (+) // 54.45 // q21.1 /// chrX_random:1393094-1395960 (-) // 56.81 //	PGK1	chrXq13	---	ENSG00000102144	5230	---	EC:2.7.2.3	311800	NP_000282.1	NM_000291	---	---	---	---	---	---	6096 // glycolysis // inferred from sequence or structural similarity /// 16310 // phosphorylation // inferred from sequence or structural similarity	---	4618 // phosphoglycerate kinase activity // inferred from sequence or structural similarity /// 5524 // ATP binding // inferred from sequence or structural similarity /// 16740 // transferase activity // inferred from electronic annotation	Glycolysis / Gluconeogenesis // KEGG /// Carbon fixation // KEGG	---	---	---	---	---	This probe set was annotated using the Genome Target Overlap based pipeline to a UniGene identifier using 1 transcripts. // false // Genome Target Overlap // B	AK055928	AK055928 // Homo sapiens cDNA FLJ31366 fis, clone NB9N41000142. // gb // 0 // chrX_random:1393484-1395787(-) /// ENST00000373316 // cdna:known-ccds chromosome:NCBI36:X:77246327:77271449:1 gene:ENSG00000102144 CCDS14438.1 // ensembl_transcript // 0 // chrX:77246326-77271449(+) /// AK055928 // Homo sapiens cDNA FLJ31366 fis, clone NB9N41000142. // gb // 0 // chrX:77269150-77271449(+)	AK130704 // gb // 1 // Cross Hyb Matching Probes /// XM_925841 // refseq // 10 // Negative Strand Matching Probes
1558404_at	5.6	A	0.533936	49.7	P	0.000244	-3.4	D	0.99998	1558404_at	hypothetical protein LOC644242 /// hypothetical protein LOC650429 /// hypothetical protein LOC650446	Hs2.265131.1	gb:BC015390.1 /DB_XREF=gi:15929930 /TID=Hs2.265131.1 /CNT=13 /FEA=mRNA /TIER=ConsEnd /STK=0 /UG=Hs.265131 /UG_TITLE=Homo sapiens, clone IMAGE:4403366, mRNA, partial cds /DEF=Homo sapiens, clone IMAGE:4403366, mRNA, partial cds.	BC015390	Hs.265131	Hs.515383	March 2006 (NCBI Build 36.1)	chr1:119942301-119943437 (-) // 27.52 // p12	LOC644242 /// LOC650429 /// LOC650446	chr1p12	---	---	644242 /// 650429 /// 650446	Q96BP0	---	---	XP_932518.1 /// XP_944610.1 /// XP_944630.1	XM_927425 /// XM_939517 /// XM_939537	---	---	---	---	---	---	---	---	---	---	---	---	---	---	---	This probe set was annotated using the Matching Probes based pipeline to a Entrez Gene identifier using 3 transcripts. // true // Matching Probes // A	XM_939517(11),XM_939537(11),XM_927425(11)	XM_939517 // PREDICTED: Homo sapiens hypothetical protein LOC650429 (LOC650429), mRNA. // refseq // 11 // --- /// XM_939537 // PREDICTED: Homo sapiens hypothetical protein LOC650446 (LOC650446), mRNA. // refseq // 11 // --- /// XM_927425 // PREDICTED: Homo sapiens hypothetical protein LOC644242 (LOC644242), mRNA. // refseq // 11 // ---	---
1558517_s_at	4.5	A	0.111572	170.5	P	0.000244	-4.6	D	0.99998	1558517_s_at	Leucine rich repeat containing 8 family, member C	Hs2.24181.1	gb:CA773938 /DB_XREF=gi:26011389 /DB_XREF=im59c10.y1 /CLONE=IMAGE:6039187 /TID=Hs2.24181.1 /CNT=18 /FEA=mRNA /TIER=ConsEnd /STK=0 /UG=Hs.24181 /UG_TITLE=Homo sapiens cDNA FLJ37485 fis, clone BRAWH2014379.	CA773938	Hs.24181	Hs.412836	March 2006 (NCBI Build 36.1)	chr1:89954196-89956790 (+) // 89.22 // p22.2	LRRC8C	chr1p22.2	full length	ENSG00000171488	84230	Q29RV6 /// Q4G0W7 /// Q8TDW0	---	---	NP_115646.2	NM_032270	---	---	---	---	---	---	---	16020 // membrane // inferred from electronic annotation /// 16021 // integral to membrane // inferred from electronic annotation	---	---	---	---	---	---	---	This probe set was annotated using the Matching Probes based pipeline to a UniGene identifier using 1 transcripts. // false // Matching Probes // A	AK094804(9)	AK094804 // Homo sapiens cDNA FLJ37485 fis, clone BRAWH2014379. // gb // 9 // --- /// ENST00000370454 // cdna:known-ccds chromosome:NCBI36:1:89871219:89957680:1 gene:ENSG00000171488 CCDS725.1 // ensembl_transcript // 11 // ---	---
1558522_at	18.4	P	0.000244	107.4	P	0.000244	-2.3	D	0.999965	1558522_at	Homo sapiens, clone IMAGE:3459334, mRNA	Hs2.362871.1	gb:BC013077.1 /DB_XREF=gi:15341810 /TID=Hs2.362871.1 /CNT=17 /FEA=mRNA /TIER=ConsEnd /STK=0 /UG=Hs.362871 /UG_TITLE=Homo sapiens, clone IMAGE:3459334, mRNA /DEF=Homo sapiens, clone IMAGE:3459334, mRNA.	BC013077	Hs.362871	Hs.594275	March 2006 (NCBI Build 36.1)	chr7:24694395-24696198 (+) // 74.41 // p15.3	---	---	---	---	---	---	---	---	---	---	---	---	---	---	---	---	---	---	---	---	---	---	---	---	---	This probe set was annotated using the Matching Probes based pipeline to a UniGene identifier using 1 transcripts. // false // Matching Probes // A	BC013077(11)	BC013077 // Homo sapiens, clone IMAGE:3459334, mRNA. // gb // 11 // ---	---
1558643_s_at	7.5	A	0.633789	83.2	P	0.000244	-2.8	D	0.99998	1558643_s_at	EGF-like repeats and discoidin I-like domains 3	Hs2.435995.1	gb:AA297258 /DB_XREF=gi:1949612 /DB_XREF=EST112817 /TID=Hs2.435995.1 /CNT=8 /FEA=mRNA /TIER=ConsEnd /STK=0 /UG=Hs.435995 /UG_TITLE=Homo sapiens integrin binding protein Del-1, Z20 splice variant, (Del1) mRNA, partial cds.	AA297258	Hs.435995	Hs.482730	March 2006 (NCBI Build 36.1)	chr5:83438341-83716320 (-) // 92.66 // q14.3	EDIL3	chr5q14	full length	ENSG00000164176	10085	O43854 /// Q5D094 /// Q8N610	---	606018	NP_005702.3	NM_005711	---	---	---	---	---	---	7155 // cell adhesion // inferred from electronic annotation /// 7275 // development // inferred from electronic annotation	---	5178 // integrin binding // traceable author statement /// 5509 // calcium ion binding // inferred from electronic annotation /// 5515 // protein binding // inferred from electronic annotation	---	---	---	IPR006209 // EGF-like domain // 7.7E-10 /// IPR006209 // EGF-like domain // 1.3E-11 /// IPR006209 // EGF-like domain // 2.1E-8 /// IPR000421 // Coagulation factor 5/8 type C domain (FA58C) // 2.2E-88 /// IPR000421 // Coagulation factor 5/8 type C domain (FA58C) // 1.3E-98 /// IPR006209 // EGF-like domain // 1.3E-11 /// IPR006209 // EGF-like domain // 2.1E-8 /// IPR000421 // Coagulation factor 5/8…	---	---	This probe set was annotated using the Matching Probes based pipeline to a Entrez Gene identifier using 3 transcripts. // false // Matching Probes // A	BC053656(11),BX648583(11),NM_005711(11)	ENSESTT00000093454 // --- // ensembl_est // 11 // --- /// ENSESTT00000093455 // --- // ensembl_est // 11 // --- /// BC053656 // Homo sapiens EGF-like repeats and discoidin I-like domains 3, mRNA (cDNA clone MGC:61588 IMAGE:5753154), complete cds. // gb // 11 // --- /// BX648583 // Homo sapiens mRNA; cDNA DKFZp686C17174 (from clone DKFZp686C17174). // gb // 11 // --- /// NM_005711 // Homo sapiens …	GENSCAN00000044965 // ensembl_prediction // 1 // Cross Hyb Matching Probes /// GENSCAN00000016086 // ensembl_prediction // 1 // Negative Strand Matching Probes
1558682_at	6.9	A	0.111572	39.8	P	0.000244	-2.1	D	0.999932	1558682_at	high mobility group AT-hook 2	Hs2.196151.1	gb:AI990940 /DB_XREF=gi:5837837 /DB_XREF=ws24h04.x1 /CLONE=IMAGE:2498167 /TID=Hs2.196151.1 /CNT=7 /FEA=mRNA /TIER=ConsEnd /STK=0 /UG=Hs.196151 /UG_TITLE=Human lipoma cell line Li-538SV40 ectopic sequence from HMGI-C fusion mRNA, 3 sequence.	AI990940	Hs.196151	Hs.505924	March 2006 (NCBI Build 36.1)	chr12:64505336-64595574 (+) // 89.9 // q14.3	HMGA2	chr12q15	full length	ENSG00000149948	8091	P52926 /// Q1M182 /// Q1M183 /// Q1M185 /// Q1M186 /// Q1M188 /// Q59EF8 /// Q6ZQU9	---	151900 /// 600698	NP_003474.1 /// NP_003475.1	NM_003483 /// NM_003484	---	---	---	---	---	---	6325 // establishment and/or maintenance of chromatin architecture // traceable author statement /// 6350 // transcription // inferred from electronic annotation /// 6355 // regulation of transcription, DNA-dependent // inferred from electronic annotation /// 6355 // regulation of transcription, DNA-dependent // traceable author statement /// 7001 // chromosome organization and biogenesis (sensu …	785 // chromatin // inferred from electronic annotation /// 5634 // nucleus // inferred from electronic annotation /// 5694 // chromosome // inferred from electronic annotation	3677 // DNA binding // inferred from electronic annotation /// 3680 // AT DNA binding // traceable author statement	---	---	---	IPR000637 // HMG-I and HMG-Y DNA-binding domain (A+T-hook) // 8.0E-5	---	---	This probe set was annotated using the Matching Probes based pipeline to a Entrez Gene identifier using 2 transcripts. // false // Matching Probes // A	NM_003484(11),U29112(9)	U29112 // Human lipoma cell line Li-538/SV40 ectopic sequence from HMGI-C fusion mRNA, 3' sequence. // gb // 9 // --- /// NM_003484 // Homo sapiens high mobility group AT-hook 2 (HMGA2), transcript variant 2, mRNA. // refseq // 11 // --- /// ENST00000354636 // cdna:known chromosome:NCBI36:12:64504507:64595566:1 gene:ENSG00000149948 // ensembl_transcript // 11 // ---	---
1558683_a_at	13.1	A	0.095215	91.7	P	0.000244	-2.7	D	0.99998	1558683_a_at	high mobility group AT-hook 2	Hs2.196151.1	gb:AI990940 /DB_XREF=gi:5837837 /DB_XREF=ws24h04.x1 /CLONE=IMAGE:2498167 /TID=Hs2.196151.1 /CNT=7 /FEA=mRNA /TIER=ConsEnd /STK=0 /UG=Hs.196151 /UG_TITLE=Human lipoma cell line Li-538SV40 ectopic sequence from HMGI-C fusion mRNA, 3 sequence.	AI990940	Hs.196151	Hs.505924	March 2006 (NCBI Build 36.1)	chr12:64505336-64595574 (+) // 89.9 // q14.3	HMGA2	chr12q15	full length	ENSG00000149948	8091	P52926 /// Q1M182 /// Q1M183 /// Q1M185 /// Q1M186 /// Q1M188 /// Q59EF8 /// Q6ZQU9	---	151900 /// 600698	NP_003474.1 /// NP_003475.1	NM_003483 /// NM_003484	---	---	---	---	---	---	6325 // establishment and/or maintenance of chromatin architecture // traceable author statement /// 6350 // transcription // inferred from electronic annotation /// 6355 // regulation of transcription, DNA-dependent // inferred from electronic annotation /// 6355 // regulation of transcription, DNA-dependent // traceable author statement /// 7001 // chromosome organization and biogenesis (sensu …	785 // chromatin // inferred from electronic annotation /// 5634 // nucleus // inferred from electronic annotation /// 5694 // chromosome // inferred from electronic annotation	3677 // DNA binding // inferred from electronic annotation /// 3680 // AT DNA binding // traceable author statement	---	---	---	IPR000637 // HMG-I and HMG-Y DNA-binding domain (A+T-hook) // 8.0E-5	---	---	This probe set was annotated using the Matching Probes based pipeline to a Entrez Gene identifier using 1 transcripts. // false // Matching Probes // A	NM_003484(11)	NM_003484 // Homo sapiens high mobility group AT-hook 2 (HMGA2), transcript variant 2, mRNA. // refseq // 11 // --- /// ENST00000354636 // cdna:known chromosome:NCBI36:12:64504507:64595566:1 gene:ENSG00000149948 // ensembl_transcript // 11 // ---	U29112 // gb // 6 // Cross Hyb Matching Probes
1558871_at	1.4	A	0.850342	59.6	P	0.001221	-5	D	0.99998	1558871_at	Homo sapiens, clone IMAGE:4105785, mRNA	Hs2.337220.1	gb:BC016361.1 /DB_XREF=gi:16741019 /TID=Hs2.337220.1 /CNT=7 /FEA=mRNA /TIER=ConsEnd /STK=0 /UG=Hs.337220 /UG_TITLE=Homo sapiens, clone IMAGE:4105785, mRNA /DEF=Homo sapiens, clone IMAGE:4105785, mRNA.	BC016361	Hs.337220	Hs.621329	March 2006 (NCBI Build 36.1)	chr4:75362876-75363360 (-) // 36.5 // q13.3	---	---	---	---	---	---	---	---	---	---	---	---	---	---	---	---	---	---	---	---	---	---	---	---	---	This probe set was annotated using the Matching Probes based pipeline to a UniGene identifier using 1 transcripts. // false // Matching Probes // A	BC016361(11)	BC016361 // Homo sapiens, clone IMAGE:4105785, mRNA. // gb // 11 // ---	---
1558882_at	10.4	P	0.030273	59.1	P	0.000244	-3.6	D	0.999899	1558882_at	similar to HIV TAT specific factor 1; cofactor required for Tat activation of HIV-1 transcription	Hs2.435991.1	gb:BI868572 /DB_XREF=gi:16042245 /DB_XREF=603392679F1 /CLONE=IMAGE:5402706 /TID=Hs2.435991.1 /CNT=6 /FEA=mRNA /TIER=ConsEnd /STK=0 /UG=Hs.435991 /UG_TITLE=Homo sapiens, clone IMAGE:5289038, mRNA	BI868572	Hs.435991	Hs.441039	March 2006 (NCBI Build 36.1)	chr12:1639117-2790869 (-) // 9.53 // p13.33	LOC401233	chr6p25.2	full length	---	401233	Q6ZR97	---	---	NP_001013702.1	NM_001013680	---	---	---	---	---	---	---	---	---	---	---	---	---	---	---	This probe set was annotated using the Matching Probes based pipeline to a Entrez Gene identifier using 1 transcripts. // false // Matching Probes // A	NM_001013680(11)	NM_001013680 // Homo sapiens similar to HIV TAT specific factor 1; cofactor required for Tat activation of HIV-1 transcription (LOC401233), mRNA. // refseq // 11 // ---	BC043429 // gb // 11 // Negative Strand Matching Probes
1558930_at	9.5	A	0.334473	59	P	0.001953	-2.2	D	0.999886	1558930_at	Homo sapiens, clone IMAGE:3891572, mRNA	Hs2.399747.1	gb:BC009533.1 /DB_XREF=gi:22800378 /TID=Hs2.399747.1 /CNT=6 /FEA=mRNA /TIER=ConsEnd /STK=0 /UG=Hs.399747 /UG_TITLE=Homo sapiens, clone IMAGE:3891572, mRNA /DEF=Homo sapiens, clone IMAGE:3891572, mRNA.	BC009533	Hs.399747	Hs.559194	March 2006 (NCBI Build 36.1)	chr13:105827119-105828141 (+) // 56.35 // q33.3	---	---	---	---	---	---	---	---	---	---	---	---	---	---	---	---	---	---	---	---	---	---	---	---	---	This probe set was annotated using the Matching Probes based pipeline to a UniGene identifier using 2 transcripts. // false // Matching Probes // A	BC009533(11),BC061905(11)	ENSESTT00000093710 // --- // ensembl_est // 11 // --- /// BC009533 // Homo sapiens, clone IMAGE:3891572, mRNA. // gb // 11 // --- /// BC061905 // Homo sapiens cDNA clone IMAGE:4364915, partial cds. // gb // 11 // ---	---
1558964_at	4	A	0.533936	381.6	P	0.000244	-6.5	D	0.99998	1558964_at	FAT tumor suppressor homolog 3 (Drosophila)	Hs2.363021.1	gb:AA334950 /DB_XREF=gi:1987193 /DB_XREF=EST39231 /TID=Hs2.363021.1 /CNT=11 /FEA=mRNA /TIER=ConsEnd /STK=0 /LL=120114 /UG_GENE=FAT3 /UG=Hs.363021 /UG_TITLE=FAT3	AA334950	Hs.363021	Hs.98523	March 2006 (NCBI Build 36.1)	chr11:92213482-92266242 (+) // 94.78 // q14.3	FAT3	chr11q14.3	---	ENSG00000165323	120114	Q8TDW7 /// Q96AU6	---	---	XP_931292.1 /// XP_941631.1	XM_926199 /// XM_936538	---	---	---	---	---	---	7156 // homophilic cell adhesion // inferred from electronic annotation	16020 // membrane // inferred from electronic annotation /// 16021 // integral to membrane // inferred from electronic annotation	5509 // calcium ion binding // inferred from electronic annotation	---	---	---	--- // --- // 1.2E-6 /// --- // --- // 6.6E-7 /// --- // --- // 2.0E-8 /// --- // --- // 3.3E-19	---	---	This probe set was annotated using the Matching Probes based pipeline to a Entrez Gene identifier using 2 transcripts. // false // Matching Probes // A	XM_926199(11),XM_936538(11)	XM_926199 // PREDICTED: Homo sapiens FAT tumor suppressor homolog 3 (Drosophila) (FAT3), mRNA. // refseq // 11 // --- /// XM_936538 // PREDICTED: Homo sapiens FAT tumor suppressor homolog 3 (Drosophila) (FAT3), mRNA. // refseq // 11 // --- /// ENST00000298047 // cdna:known chromosome:NCBI36:11:91724927:92269119:1 gene:ENSG00000165323 // ensembl_transcript // 11 // ---	---
1559287_at	6.3	A	0.246094	39.2	P	0.000244	-2	D	0.999226	1559287_at	CDNA FLJ35503 fis, clone SMINT2009216	Hs2.246365.1	gb:BG341640 /DB_XREF=gi:13148078 /DB_XREF=602463354F1 /CLONE=IMAGE:4576261 /TID=Hs2.246365.1 /CNT=5 /FEA=mRNA /TIER=ConsEnd /STK=0 /UG=Hs.246365 /UG_TITLE=Homo sapiens cDNA FLJ35503 fis, clone SMINT2009216.	BG341640	Hs.246365	Hs.246365	March 2006 (NCBI Build 36.1)	chr6:654104-656405 (-) // 98.44 // p25.3	---	---	---	---	---	---	---	---	---	---	---	---	---	---	---	---	---	---	---	---	---	---	---	---	---	This probe set was annotated using the Matching Probes based pipeline to a UniGene identifier using 1 transcripts. // false // Matching Probes // A	AK092822(11)	AK092822 // Homo sapiens cDNA FLJ35503 fis, clone SMINT2009216. // gb // 11 // ---	---
1559776_at	23.4	P	0.010742	153.5	P	0.000244	-2.8	D	0.99998	1559776_at	CDNA FLJ36989 fis, clone BRACE2006753	Hs2.191285.1	gb:H41167 /DB_XREF=gi:917219 /DB_XREF=yp64g06.s1 /CLONE=IMAGE:192250 /TID=Hs2.191285.1 /CNT=4 /FEA=mRNA /TIER=ConsEnd /STK=0 /UG=Hs.191285 /UG_TITLE=Homo sapiens cDNA FLJ36989 fis, clone BRACE2006753.	H41167	Hs.191285	Hs.595177	March 2006 (NCBI Build 36.1)	---	---	---	---	---	---	---	---	---	---	---	---	---	---	---	---	---	---	---	---	---	---	---	---	---	---	This probe set was annotated using the Matching Probes based pipeline to a UniGene identifier using 1 transcripts. // false // Matching Probes // A	AK094308(11)	AK094308 // Homo sapiens cDNA FLJ36989 fis, clone BRACE2006753. // gb // 11 // ---	---
1560048_at	4.4	A	0.665527	16	P	0.00293	-2.1	D	0.999911	1560048_at	CDNA FLJ30026 fis, clone 3NB692001123	Hs2.351426.1	gb:BM041827 /DB_XREF=gi:16771094 /DB_XREF=603614661T1 /CLONE=IMAGE:5556567 /TID=Hs2.351426.1 /CNT=5 /FEA=mRNA /TIER=ConsEnd /STK=0 /UG=Hs.351426 /UG_TITLE=Homo sapiens cDNA FLJ30026 fis, clone 3NB692001123.	BM041827	Hs.351426	Hs.351426	March 2006 (NCBI Build 36.1)	chr1:118185306-118186004 (-) // 16.22 // p12	---	---	---	---	---	---	---	---	---	---	---	---	---	---	---	---	---	---	---	---	---	---	---	---	---	This probe set was annotated using the Matching Probes based pipeline to a UniGene identifier using 1 transcripts. // false // Matching Probes // A	AK054588(11)	AK054588 // Homo sapiens cDNA FLJ30026 fis, clone 3NB692001123. // gb // 11 // ---	---
1560318_at	4.4	A	0.219482	33.5	P	0.001953	-2	D	0.999948	1560318_at	Rho GTPase activating protein 29	Hs2.298991.1	gb:AL833445.1 /DB_XREF=gi:21734087 /TID=Hs2.298991.1 /CNT=3 /FEA=mRNA /TIER=ConsEnd /STK=0 /UG=Hs.298991 /UG_TITLE=Homo sapiens mRNA; cDNA DKFZp686C21109 (from clone DKFZp686C21109) /DEF=Homo sapiens mRNA; cDNA DKFZp686C21109 (from clone DKFZp686C21109).	AL833445	Hs.298991	Hs.483238	March 2006 (NCBI Build 36.1)	chr1:94414770-94434085 (-) // 53.3 // p22.1	ARHGAP29	chr1p22.1	full length	---	9411	O15463 /// Q52LW3 /// Q59H86 /// Q6NVX2 /// Q8TBI6 /// Q8TEE3	---	---	NP_004806.2	NM_004815	---	---	---	---	---	---	7242 // intracellular signaling cascade // inferred from electronic annotation /// 7266 // Rho protein signal transduction // traceable author statement /// 46080 // dUTP metabolism // inferred from electronic annotation	---	5100 // Rho GTPase activator activity // traceable author statement	---	---	---	---	---	---	This probe set was annotated using the Matching Probes based pipeline to a Entrez Gene identifier using 1 transcripts. // false // Matching Probes // A	AL833445(11)	AL833445 // Homo sapiens mRNA; cDNA DKFZp686C21109 (from clone DKFZp686C21109). // gb // 11 // ---	---
1560579_s_at	11.4	A	0.398926	122.1	P	0.000732	-3.2	D	0.999786	1560579_s_at	CDNA clone IMAGE:4620359	Hs2.283251.1	gb:BC023568.1 /DB_XREF=gi:23270814 /TID=Hs2.283251.1 /CNT=3 /FEA=mRNA /TIER=ConsEnd /STK=0 /UG=Hs.283251 /UG_TITLE=Homo sapiens, clone IMAGE:4620359, mRNA /DEF=Homo sapiens, clone IMAGE:4620359, mRNA.	BC023568	Hs.283251	Hs.418285	March 2006 (NCBI Build 36.1)	chr1:113300559-113304720 (+) // 58.23 // p13.2	---	---	---	---	---	---	---	---	---	---	---	---	---	---	---	---	---	---	---	---	---	---	---	---	---	This probe set was annotated using the Matching Probes based pipeline to a UniGene identifier using 3 transcripts. // false // Matching Probes // A	BC023568(11),BC047723(11),BC062295(11)	ENSESTT00000059042 // --- // ensembl_est // 11 // --- /// BC023568 // Homo sapiens cDNA clone IMAGE:4620359, partial cds. // gb // 11 // --- /// BC047723 // Homo sapiens, clone IMAGE:5750413, mRNA. // gb // 11 // --- /// BC062295 // Homo sapiens cDNA clone IMAGE:5930892, partial cds. // gb // 11 // ---	ENSESTT00000059043 // ensembl_est // 4 // Cross Hyb Matching Probes /// XR_000536 // refseq // 7 // Negative Strand Matching Probes /// XR_000638 // refseq // 7 // Negative Strand Matching Probes /// ENST00000313319 // ensembl_transcript // 7 // Negative Strand Matching Probes
1560853_x_at	8.9	A	0.398926	144.2	P	0.000244	-3.6	D	0.99998	1560853_x_at	similar to zinc finger protein 91	Hs2.46891.2	gb:BC017970.1 /DB_XREF=gi:17389927 /TID=Hs2.46891.2 /CNT=3 /FEA=mRNA /TIER=ConsEnd /STK=0 /UG=Hs.46891 /UG_TITLE=Homo sapiens, clone IMAGE:4673448, mRNA, partial cds /DEF=Homo sapiens, clone IMAGE:4673448, mRNA, partial cds.	BC017970	Hs.46891	Hs.631635	March 2006 (NCBI Build 36.1)	---	FLJ44894	chr19p12	full length	---	664701	Q6ZT77 /// Q8WVI3	---	---	NP_001034973.1	NM_001039884	---	---	---	---	---	---	---	5634 // nucleus // inferred from electronic annotation	3676 // nucleic acid binding // inferred from electronic annotation /// 8270 // zinc ion binding // inferred from electronic annotation /// 46872 // metal ion binding // inferred from electronic annotation	---	---	---	---	---	---	This probe set was annotated using the Matching Probes based pipeline to a Entrez Gene identifier using 2 transcripts. // false // Matching Probes // A	BC017970(11),BC036006(11)	BC017970 // Homo sapiens, clone IMAGE:4673448, mRNA, partial cds. // gb // 11 // --- /// BC036006 // Homo sapiens, clone IMAGE:4738072, mRNA. // gb // 11 // ---	---
1561017_at	6	M	0.056152	25	P	0.000244	-2	D	0.999727	1561017_at	Calcium binding protein 39-like	Hs2.384565.1	gb:AF087983.1 /DB_XREF=gi:3523189 /TID=Hs2.384565.1 /CNT=3 /FEA=mRNA /TIER=ConsEnd /STK=2 /UG=Hs.384565 /UG_TITLE=Homo sapiens full length insert cDNA clone YW28G08 /DEF=Homo sapiens full length insert cDNA clone YW28G08.	AF087983	Hs.384565	Hs.87159	March 2006 (NCBI Build 36.1)	chr13:48897399-48897978 (-) // 54.5 // q14.2	CAB39L	chr13q14.2	full length	---	81617	Q86WE6 /// Q9H9S4	---	---	NP_001026894.1 /// NP_112187.1	NM_001031724 /// NM_030925	---	---	---	---	---	---	---	---	5488 // binding // inferred from electronic annotation	---	---	---	---	---	---	This probe set was annotated using the Matching Probes based pipeline to a UniGene identifier using 1 transcripts. // false // Matching Probes // A	AF087983(11)	AF087983 // Homo sapiens full length insert cDNA clone YW28G08. // gb // 11 // ---	---
1561064_a_at	0.4	A	0.753906	16.1	P	0.023926	-5.3	D	0.998664	1561064_a_at	CDNA clone IMAGE:3885734	Hs2.286666.1	gb:BC015159.1 /DB_XREF=gi:15929454 /TID=Hs2.286666.1 /CNT=4 /FEA=mRNA /TIER=ConsEnd /STK=1 /UG=Hs.286666 /UG_TITLE=Homo sapiens, clone IMAGE:3885734, mRNA /DEF=Homo sapiens, clone IMAGE:3885734, mRNA.	BC015159	Hs.286666	Hs.611898	March 2006 (NCBI Build 36.1)	---	---	---	---	---	---	---	---	---	---	---	---	---	---	---	---	---	---	---	---	---	---	---	---	---	---	This probe set was annotated using the Matching Probes based pipeline to a UniGene identifier using 1 transcripts. // false // Matching Probes // A	BC015159(11)	BC015159 // Homo sapiens cDNA clone IMAGE:3885734, partial cds. // gb // 11 // ---	ENSESTT00000084304 // ensembl_est // 8 // Cross Hyb Matching Probes
1561633_at	2.6	A	0.919434	87.6	P	0.00293	-4.6	D	0.999977	1561633_at	high mobility group AT-hook 2	Hs2.434264.1	gb:BM989530 /DB_XREF=gi:19708919 /DB_XREF=UI-H-DH0-asb-i-16-0-UI.s1 /CLONE=IMAGE:5856855 /TID=Hs2.434264.1 /CNT=2 /FEA=mRNA /TIER=ConsEnd /STK=1 /UG=Hs.434264 /UG_TITLE=Human leiomyoma cell line LM-30.1SV40 ectopic sequence from HMGI-C fusion mRNA, 3 sequence, clone pCH109.	BM989530	Hs.434264	Hs.505924	March 2006 (NCBI Build 36.1)	chr12:64505169-64632576 (+) // 98.85 // q14.3	HMGA2	chr12q15	full length	---	8091	P52926 /// Q1M182 /// Q1M183 /// Q1M185 /// Q1M186 /// Q1M188 /// Q59EF8 /// Q6ZQU9	---	151900 /// 600698	NP_003474.1 /// NP_003475.1	NM_003483 /// NM_003484	---	---	---	---	---	---	6325 // establishment and/or maintenance of chromatin architecture // traceable author statement /// 6350 // transcription // inferred from electronic annotation /// 6355 // regulation of transcription, DNA-dependent // inferred from electronic annotation /// 6355 // regulation of transcription, DNA-dependent // traceable author statement /// 7001 // chromosome organization and biogenesis (sensu …	785 // chromatin // inferred from electronic annotation /// 5634 // nucleus // inferred from electronic annotation /// 5694 // chromosome // inferred from electronic annotation	3677 // DNA binding // inferred from electronic annotation /// 3680 // AT DNA binding // traceable author statement	---	---	---	---	---	---	This probe set was annotated using the Matching Probes based pipeline to a Entrez Gene identifier using 1 transcripts. // false // Matching Probes // A	AB209853(10)	AB209853 // Homo sapiens mRNA for high mobility group AT-hook 2 variant protein. // gb // 10 // ---	---
1562048_at	0.5	A	0.919434	171.1	P	0.001221	-6.4	D	0.999965	1562048_at	hypothetical protein LOC152225	Hs2.376768.1	gb:BQ678521 /DB_XREF=gi:21791200 /DB_XREF=AGENCOURT_8199203 /CLONE=IMAGE:6261416 /TID=Hs2.376768.1 /CNT=3 /FEA=mRNA /TIER=ConsEnd /STK=0 /UG=Hs.376768 /UG_TITLE=Homo sapiens cDNA FLJ33269 fis, clone ASTRO2007578.	BQ678521	Hs.376768	Hs.376768	March 2006 (NCBI Build 36.1)	chr3:103142392-103199244 (+) // 57.4 // q12.3	LOC152225	chr3q12.3	---	---	152225	---	---	---	---	---	---	---	---	---	---	---	---	---	---	---	---	---	---	---	---	This probe set was annotated using the Matching Probes based pipeline to a Entrez Gene identifier using 1 transcripts. // false // Matching Probes // A	AK090588(11)	AK090588 // Homo sapiens cDNA FLJ33269 fis, clone ASTRO2007578. // gb // 11 // ---	---
1562783_at	2.6	A	0.633789	45.4	P	0.005859	-3.4	D	0.999886	1562783_at	G protein-coupled receptor 133	Hs2.350603.1	gb:AK058065.1 /DB_XREF=gi:16554079 /TID=Hs2.350603.1 /CNT=2 /FEA=mRNA /TIER=ConsEnd /STK=0 /UG=Hs.350603 /UG_TITLE=Homo sapiens cDNA FLJ25336 fis, clone TST00709. /DEF=Homo sapiens cDNA FLJ25336 fis, clone TST00709.	AK058065	Hs.350603	Hs.435168	March 2006 (NCBI Build 36.1)	chr12:130038809-130040526 (-) // 67.89 // q24.33	GPR133	chr12q24.33	full length	---	283383	Q2M1L3 /// Q6QNK2 /// Q6ZRX8 /// Q6ZU76 /// Q96LP1 /// Q9NSM3	---	---	NP_942122.2	NM_198827	---	---	---	---	---	---	7165 // signal transduction // inferred from electronic annotation /// 7218 // neuropeptide signaling pathway // inferred from electronic annotation /// 7186 // G-protein coupled receptor protein signaling pathway // inferred from electronic annotation /// 7186 // G-protein coupled receptor protein signaling pathway // traceable author statement	16020 // membrane // inferred from electronic annotation /// 16021 // integral to membrane // inferred from electronic annotation /// 16021 // integral to membrane // traceable author statement	4872 // receptor activity // inferred from electronic annotation /// 4930 // G-protein coupled receptor activity // inferred from electronic annotation /// 4930 // G-protein coupled receptor activity // traceable author statement /// 4871 // signal transducer activity // inferred from electronic annotation	GPCRDB_Other // GenMAPP	---	---	---	---	---	This probe set was annotated using the Matching Probes based pipeline to a UniGene identifier using 1 transcripts. // false // Matching Probes // A	AK058065(11)	AK058065 // Homo sapiens cDNA FLJ25336 fis, clone TST00709. // gb // 11 // ---	---
1562969_at	3.7	A	0.533936	55.7	P	0.001953	-3.6	D	0.99998	1562969_at	Dynamin binding protein	Hs2.352242.1	gb:BC020878.1 /DB_XREF=gi:18088626 /TID=Hs2.352242.1 /CNT=2 /FEA=mRNA /TIER=ConsEnd /STK=0 /UG=Hs.352242 /UG_TITLE=Homo sapiens, clone IMAGE:4613198, mRNA /DEF=Homo sapiens, clone IMAGE:4613198, mRNA.	BC020878	Hs.352242	Hs.500771	March 2006 (NCBI Build 36.1)	chr10:101679471-101680646 (-) // 95.96 // q24.2	DNMBP	chr10q24.2	full length	---	23268	Q6XZF7	---	---	NP_056036.1	NM_015221	---	---	---	---	---	---	7242 // intracellular signaling cascade // inferred from electronic annotation /// 35023 // regulation of Rho protein signal transduction // inferred from electronic annotation	5737 // cytoplasm // inferred from electronic annotation /// 5795 // Golgi stack // inferred from electronic annotation /// 5856 // cytoskeleton // inferred from electronic annotation	5089 // Rho guanyl-nucleotide exchange factor activity // inferred from electronic annotation /// 5515 // protein binding // inferred from electronic annotation /// 5085 // guanyl-nucleotide exchange factor activity // inferred from electronic annotation	---	---	---	IPR007087 // Zn-finger, C2H2 type // 4.1E-5 /// IPR007087 // Zn-finger, C2H2 type // 6.9E-5 /// IPR007087 // Zn-finger, C2H2 type // 9.5E-5 /// IPR001811 // Small chemokine, interleukin-8 like // 3.7E-37	---	---	This probe set was annotated using the Matching Probes based pipeline to a UniGene identifier using 1 transcripts. // false // Matching Probes // A	AK128576(11)	AK128576 // Homo sapiens cDNA FLJ46735 fis, clone TRACH3020605. // gb // 11 // --- /// GENSCAN00000001725 // cdna:Genscan chromosome:NCBI36:10:101657704:101680510:-1 // ensembl_prediction // 11 // ---	---
1563467_at	4.8	A	0.432373	49.4	P	0.001953	-3.2	D	0.99998	1563467_at	Platelet derived growth factor C	Hs2.407118.1	gb:AL833266.1 /DB_XREF=gi:21733899 /TID=Hs2.407118.1 /CNT=1 /FEA=mRNA /TIER=ConsEnd /STK=0 /UG=Hs.407118 /UG_TITLE=Homo sapiens mRNA; cDNA DKFZp451G0810 (from clone DKFZp451G0810) /DEF=Homo sapiens mRNA; cDNA DKFZp451G0810 (from clone DKFZp451G0810).	AL833266	Hs.407118	Hs.570855	March 2006 (NCBI Build 36.1)	chr4:157920731-157927073 (-) // 77.35 // q32.1	PDGFC	chr4q32	full length	---	56034	Q9UL22	---	608452	NP_057289.1	NM_016205	---	---	---	---	---	---	7417 // central nervous system development // traceable author statement	16020 // membrane // inferred from electronic annotation /// 5576 // extracellular region // non-traceable author statement	8083 // growth factor activity // inferred from electronic annotation /// 8083 // growth factor activity // traceable author statement	---	---	---	---	---	---	This probe set was annotated using the Matching Probes based pipeline to a UniGene identifier using 1 transcripts. // false // Matching Probes // A	AL833266(11)	AL833266 // Homo sapiens mRNA; cDNA DKFZp451G0810 (from clone DKFZp451G0810). // gb // 11 // ---	---
1563899_at	1.4	A	0.696289	11.3	P	0.008057	-3	D	0.998799	1563899_at	lactase-like	Hs2.379337.1	gb:AK090598.1 /DB_XREF=gi:21748790 /TID=Hs2.379337.1 /CNT=1 /FEA=mRNA /TIER=ConsEnd /STK=0 /LL=197021 /UG_GENE=KLPH /UG=Hs.379337 /UG_TITLE=likely ortholog of mouse klotho lactase-phlorizin hydrolase related protein /DEF=Homo sapiens cDNA FLJ33279 fis, clone ASTRO2008895, weakly similar to LACTASE-PHLORIZIN HYDROLASE PRECURSOR.	AK090598	Hs.379337	Hs.585062	March 2006 (NCBI Build 36.1)	chr15:64626859-64645356 (-) // 88.17 // q22.31	LCTL	chr15q22.31	full length	---	197021	Q6UWM7	---	---	NP_997221.1	NM_207338	---	---	---	---	---	---	5975 // carbohydrate metabolism // inferred from electronic annotation	5783 // endoplasmic reticulum // inferred from electronic annotation /// 16020 // membrane // inferred from electronic annotation /// 16021 // integral to membrane // inferred from electronic annotation	4553 // hydrolase activity, hydrolyzing O-glycosyl compounds // inferred from electronic annotation	---	---	---	---	---	---	This probe set was annotated using the Matching Probes based pipeline to a Entrez Gene identifier using 1 transcripts. // false // Matching Probes // A	AK090598(11)	AK090598 // Homo sapiens cDNA FLJ33279 fis, clone ASTRO2008895, weakly similar to LACTASE-PHLORIZIN HYDROLASE PRECURSOR. // gb // 11 // ---	---
1563933_a_at	0.7	A	0.888428	81.6	P	0.000244	-6.5	D	0.99998	1563933_a_at	phospholipase D family, member 5	Hs2.375933.2	gb:AK091691.1 /DB_XREF=gi:21750119 /TID=Hs2.375933.2 /CNT=1 /FEA=mRNA /TIER=ConsEnd /STK=0 /LL=200150 /UG_GENE=FLJ40773 /UG=Hs.375933 /UG_TITLE=hypothetical protein FLJ40773 /DEF=Homo sapiens cDNA FLJ34372 fis, clone FEBRA2017223, weakly similar to Mus musculus schwannoma-associated protein (SAM9) mRNA.	AK091691	Hs.375933	Hs.498252	March 2006 (NCBI Build 36.1)	chr1:240318661-240679381 (-) // 99.96 // q43	PLD5	chr1q43	full length	ENSG00000180287	200150	Q494U9 /// Q8N7P1 /// Q8NB22	---	---	NP_689879.1	NM_152666	---	---	---	---	---	---	8152 // metabolism // inferred from electronic annotation	16020 // membrane // inferred from electronic annotation	3824 // catalytic activity // inferred from electronic annotation	---	---	---	--- // --- // 9.2E-5 /// IPR001736 // Phospholipase D/Transphosphatidylase // 9.2E-5	---	---	This probe set was annotated using the Matching Probes based pipeline to a Entrez Gene identifier using 1 transcripts. // false // Matching Probes // A	AK091691(11)	AK091691 // Homo sapiens cDNA FLJ34372 fis, clone FEBRA2017223, weakly similar to Mus musculus schwannoma-associated protein (SAM9) mRNA. // gb // 11 // --- /// ENST00000366545 // cdna:known-ccds chromosome:NCBI36:1:240318312:240754621:-1 gene:ENSG00000180287 CCDS1621.1 // ensembl_transcript // 11 // --- /// ENST00000314833 // cdna:known chromosome:NCBI36:1:240318312:240679381:-1 gene:ENSG0000018…	NM_152666 // refseq // 8 // Cross Hyb Matching Probes /// ENST00000314809 // ensembl_transcript // 8 // Cross Hyb Matching Probes
1564151_at	0.8	A	0.828613	12.1	P	0.046143	-3.2	D	0.998799	1564151_at	Spastic ataxia of Charlevoix-Saguenay (sacsin)	Hs2.375886.1	gb:AK098387.1 /DB_XREF=gi:21758390 /TID=Hs2.375886.1 /CNT=1 /FEA=mRNA /TIER=ConsEnd /STK=0 /UG=Hs.375886 /UG_TITLE=Homo sapiens cDNA FLJ25521 fis, clone CBR06845. /DEF=Homo sapiens cDNA FLJ25521 fis, clone CBR06845.	AK098387	Hs.375886	Hs.159492	March 2006 (NCBI Build 36.1)	chr13:22776779-22845936 (-) // 52.05 // q12.12	SACS	chr13q12	full length	---	26278	Q68DF5 /// Q6MZR4 /// Q8NBF9 /// Q9NZJ4	---	270550 /// 604490	NP_055178.2	NM_014363	---	---	---	---	---	---	6457 // protein folding // non-traceable author statement /// 6464 // protein modification // inferred from electronic annotation /// 6457 // protein folding // inferred from electronic annotation	---	31072 // heat shock protein binding // inferred from electronic annotation /// 51082 // unfolded protein binding // inferred from electronic annotation	---	---	---	---	---	---	This probe set was annotated using the Accession mapped clusters based pipeline to a UniGene identifier using 1 transcripts. // false // Accession mapped clusters // E	AK098387	AK098387 // /DEF=Homo sapiens cDNA FLJ25521 fis, clone CBR06845. // gb // --- // ---	---
1564240_at	5.6	A	0.533936	40.8	P	0.00415	-2.5	D	0.999948	1564240_at	CDNA FLJ38408 fis, clone FEBRA2009029	Hs2.407006.1	gb:AK095727.1 /DB_XREF=gi:21755049 /TID=Hs2.407006.1 /CNT=1 /FEA=mRNA /TIER=ConsEnd /STK=0 /UG=Hs.407006 /UG_TITLE=Homo sapiens cDNA FLJ38408 fis, clone FEBRA2009029. /DEF=Homo sapiens cDNA FLJ38408 fis, clone FEBRA2009029.	AK095727	Hs.407006	Hs.634471	March 2006 (NCBI Build 36.1)	chr19:6328007-6330069 (-) // 34.13 // p13.3	---	---	---	---	---	Q8N940	---	---	---	---	---	---	---	---	---	---	---	---	---	---	---	---	---	---	---	This probe set was annotated using the Matching Probes based pipeline to a UniGene identifier using 1 transcripts. // false // Matching Probes // A	AK095727(11)	AK095727 // Homo sapiens cDNA FLJ38408 fis, clone FEBRA2009029. // gb // 11 // ---	---
1564378_a_at	17.5	P	0.030273	89.2	P	0.000244	-2.5	D	0.99998	1564378_a_at	Exostoses (multiple) 1	Hs2.306766.1	gb:AK025101.1 /DB_XREF=gi:10437549 /TID=Hs2.306766.1 /CNT=1 /FEA=mRNA /TIER=ConsEnd /STK=0 /UG=Hs.306766 /UG_TITLE=Homo sapiens cDNA: FLJ21448 fis, clone COL04473. /DEF=Homo sapiens cDNA: FLJ21448 fis, clone COL04473.	AK025101	Hs.306766	Hs.492618	March 2006 (NCBI Build 36.1)	chr8:119046566-119048423 (-) // 80.88 // q24.11	EXT1	chr8q24.11-q24.13	full length	---	2131	Q16394	EC:2.4.1.225 /// EC:2.4.1.224	133700 /// 215300 /// 608177	NP_000118.2	NM_000127	---	---	---	---	---	---	1501 // skeletal development // traceable author statement /// 6024 // glycosaminoglycan biosynthesis // traceable author statement /// 7049 // cell cycle // inferred from electronic annotation /// 7165 // signal transduction // traceable author statement /// 15012 // heparan sulfate proteoglycan biosynthesis // inferred from sequence or structural similarity /// 45786 // negative regulation of p…	5789 // endoplasmic reticulum membrane // traceable author statement /// 5795 // Golgi stack // inferred from electronic annotation /// 16020 // membrane // inferred from electronic annotation /// 16021 // integral to membrane // traceable author statement /// 30176 // integral to endoplasmic reticulum membrane // inferred from sequence or structural similarity /// 5783 // endoplasmic reticulum /…	16757 // transferase activity, transferring glycosyl groups // inferred from electronic annotation /// 50508 // glucuronosyl-N-acetylglucosaminyl-proteoglycan 4-alpha-N-acetylglucosaminyltransferase activity // inferred from sequence or structural similarity /// 50509 // N-acetylglucosaminyl-proteoglycan 4-beta-glucuronosyltransferase activity // inferred from sequence or structural similarity //…	Heparan sulfate biosynthesis // KEGG /// Glycan structures - biosynthesis 1 // KEGG /// Heparan sulfate biosynthesis // KEGG /// Glycan structures - biosynthesis 1 // KEGG	---	---	---	---	---	This probe set was annotated using the Matching Probes based pipeline to a UniGene identifier using 1 transcripts. // false // Matching Probes // A	AK025101(11)	AK025101 // Homo sapiens cDNA: FLJ21448 fis, clone COL04473. // gb // 11 // ---	---
1564807_at	0.4	A	0.828613	11.6	P	0.00415	-4.7	D	0.998349	1564807_at	CDNA clone IMAGE:4690950	Hs2.352234.1	gb:BC020888.1 /DB_XREF=gi:18089199 /TID=Hs2.352234.1 /CNT=1 /FEA=mRNA /TIER=ConsEnd /STK=0 /UG=Hs.352234 /UG_TITLE=Homo sapiens, clone IMAGE:4690950, mRNA, partial cds /DEF=Homo sapiens, clone IMAGE:4690950, mRNA, partial cds.	BC020888	Hs.352234	Hs.576145	March 2006 (NCBI Build 36.1)	chr1:56486559-56487443 (-) // 8.34 // p32.2	---	---	---	---	---	Q8WW50	---	---	---	---	---	---	---	---	---	---	---	---	---	---	---	---	---	---	---	This probe set was annotated using the Matching Probes based pipeline to a UniGene identifier using 1 transcripts. // false // Matching Probes // A	BC020888(11)	BC020888 // Homo sapiens cDNA clone IMAGE:4690950, partial cds. // gb // 11 // ---	---
1565034_s_at	21.1	A	0.080566	75.9	P	0.000244	-2.4	D	0.99998	1565034_s_at	AF4/FMR2 family, member 3 /// myeloid/lymphoid or mixed-lineage leukemia (trithorax homolog, Drosophila)	Hs2.406233.4	gb:AF422798.1 /DB_XREF=gi:16326627 /TID=Hs2.406233.4 /CNT=1 /FEA=mRNA /TIER=ConsEnd /STK=0 /UG=Hs.406233 /UG_TITLE=Homo sapiens MLLLAF4 fusion protein mRNA, partial cds /DEF=Homo sapiens MLLLAF4 fusion protein mRNA, partial cds.	AF422798	Hs.406233	Hs.444414	March 2006 (NCBI Build 36.1)	chr11:117857752-117858421 (+) // 68.55 // q23.3	AFF3 /// MLL	chr2q11.2-q12 /// chr11q23	full length	ENSG00000144218	3899 /// 4297	O60861 /// P51826 /// Q03164 /// Q59F27 /// Q59FF2 /// Q6YL40 /// Q86YN8 /// Q86YN9 /// Q86YP0 /// Q86YP1 /// Q8IWJ5 /// Q8NAP7 /// Q8NI11 /// Q8TD97 /// Q9HAE0 /// Q9HB80 /// Q9HB81 /// Q9HB82 /// Q9HB83 /// Q9HB84 /// Q9HB87 /// Q9HB88 /// Q9HBJ3 /// Q9HBJ4 /// Q9UM91	---	601464 /// 159555	NP_001020279.1 /// NP_002276.2 /// NP_005924.2	NM_001025108 /// NM_002285 /// NM_005933	---	---	---	---	---	---	6350 // transcription // inferred from electronic annotation /// 6355 // regulation of transcription, DNA-dependent // inferred from electronic annotation /// 7275 // development // traceable author statement /// 6366 // transcription from RNA polymerase II promoter // traceable author statement /// 6461 // protein complex assembly // inferred from direct assay /// 35162 // embryonic hemopoiesis …	5634 // nucleus // traceable author statement /// 5634 // nucleus // inferred from direct assay /// 5634 // nucleus // inferred from electronic annotation	3677 // DNA binding // inferred from electronic annotation /// 3824 // catalytic activity // inferred from electronic annotation /// 3700 // transcription factor activity // non-traceable author statement /// 3702 // RNA polymerase II transcription factor activity // traceable author statement /// 5515 // protein binding // inferred from electronic annotation /// 8270 // zinc ion binding // infer…	---	---	---	IPR007797 // AF-4 proto-oncoprotein // 1.0E-126 /// IPR007797 // AF-4 proto-oncoprotein // 1.0E-126 /// IPR007797 // AF-4 proto-oncoprotein // 1.0E-126 /// IPR007797 // AF-4 proto-oncoprotein // 1.2E-33 /// IPR007797 // AF-4 proto-oncoprotein // 1.0E-126	---	---	This probe set was annotated using the Matching Probes based pipeline to a Entrez Gene identifier using 4 transcripts. // true // Matching Probes // A	ENSESTT00000055933(11),ENSESTT00000055934(11),AF422798(11),AK092327(11),NM_002285(11),NM_001025108(11),ENST00000356421(11),ENST00000317233(11)	ENSESTT00000055933 // --- // ensembl_est // 11 // --- /// ENSESTT00000055934 // --- // ensembl_est // 11 // --- /// AF422798 // Homo sapiens MLL/LAF4 fusion protein mRNA, partial cds. // gb // 11 // --- /// AK092327 // Homo sapiens cDNA FLJ35008 fis, clone OCBBF2012191, highly similar to LAF-4 PROTEIN. // gb // 11 // --- /// NM_002285 // Homo sapiens AF4/FMR2 family, member 3 (AFF3), transcript v…	---
1567575_at	1	A	0.696289	15.2	P	0.01416	-2.6	D	0.999034	1567575_at	Brain-derived neurotrophic factor	Hs2.384309.1	gb:AJ011601.1 /DB_XREF=gi:4218205 /TID=Hs2.384309.1 /CNT=1 /FEA=mRNA /TIER=ConsEnd /STK=0 /UG=Hs.384309 /UG_TITLE=Homo sapiens trapped 3 terminal exon, clone C2C4 /DEF=Homo sapiens trapped 3 terminal exon, clone C2C4.	AJ011601	Hs.384309	Hs.502182	March 2006 (NCBI Build 36.1)	chr11:27673581-27673809 (-) // 100.0 // p14.1	BDNF	chr11p13	full length	---	627	P23560 /// Q304R1 /// Q598Q1 /// Q6DN19 /// Q6T2C9 /// Q6YNR1 /// Q6YNR2 /// Q6YNR3 /// Q969N8 /// Q96TC2	---	113505 /// 164230 /// 209880	NP_001700.2 /// NP_733927.1 /// NP_733928.1 /// NP_733929.1 /// NP_733930.1 /// NP_733931.1	NM_001709 /// NM_170731 /// NM_170732 /// NM_170733 /// NM_170734 /// NM_170735	---	---	---	---	---	---	7399 // nervous system development // traceable author statement	---	8083 // growth factor activity // inferred from electronic annotation /// 8083 // growth factor activity // traceable author statement	---	---	---	---	---	---	This probe set was annotated using the Accession mapped clusters based pipeline to a UniGene identifier using 1 transcripts. // false // Accession mapped clusters // E	AJ011601	AJ011601 // /DEF=Homo sapiens trapped 3 terminal exon, clone C2C4. // gb // --- // ---	---
1568593_a_at	1.6	A	0.633789	156.5	P	0.018555	-5.8	D	0.99998	1568593_a_at	nudix (nucleoside diphosphate linked moiety X)-type motif 16 pseudogene	Hs2.98491.2	gb:CA431328 /DB_XREF=gi:24794054 /DB_XREF=UI-H-FG1-bgm-h-01-0-UI.s1 /CLONE=UI-H-FG1-bgm-h-01-0-UI /TID=Hs2.98491.2 /CNT=42 /FEA=mRNA /TIER=Stack /STK=13 /LL=152195 /UG_GENE=LOC152195 /UG=Hs.98491 /UG_TITLE=hypothetical protein LOC152195	CA431328	Hs.98491	Hs.380350	March 2006 (NCBI Build 36.1)	chr3:132563435-132566065 (+) // 88.12 // q22.1	NUDT16P	chr3q22.1	full length	---	152195	Q6PJG7	---	---	---	NR_002949	---	---	---	---	---	---	---	---	---	---	---	---	---	---	---	This probe set was annotated using the Matching Probes based pipeline to a Entrez Gene identifier using 2 transcripts. // false // Matching Probes // A	BC015593(11),NR_002949(11)	BC015593 // Homo sapiens hypothetical protein LOC152195, mRNA (cDNA clone MGC:23333 IMAGE:4645004), complete cds. // gb // 11 // --- /// NR_002949 // Homo sapiens nudix (nucleoside diphosphate linked moiety X)-type motif 16 pseudogene (NUDT16P) on chromosome 3. // refseq // 11 // ---	---
1568619_s_at	67.4	P	0.000244	273.9	P	0.000244	-2.1	D	0.99998	1568619_s_at	hypothetical protein LOC162073	Hs2.396850.1	gb:BC015343.1 /DB_XREF=gi:22800501 /TID=Hs2.396850.1 /CNT=23 /FEA=mRNA /TIER=Stack /STK=9 /UG=Hs.396850 /UG_TITLE=Homo sapiens, clone IMAGE:4402981, mRNA /DEF=Homo sapiens, clone IMAGE:4402981, mRNA.	BC015343	Hs.396850	Hs.530899	March 2006 (NCBI Build 36.1)	chr16:19037577-19039015 (+) // 82.15 // p12.3	LOC162073	chr16p12.3	full length	---	162073	Q3MIP1	---	---	NP_001030013.1	NM_001034841	---	---	---	---	---	---	---	---	---	---	---	---	---	---	---	This probe set was annotated using the Matching Probes based pipeline to a Entrez Gene identifier using 2 transcripts. // false // Matching Probes // A	XM_928728(11),XM_936947(11)	XM_936947 // PREDICTED: Homo sapiens hypothetical protein LOC162073, transcript variant 3 (LOC162073), mRNA. // refseq // 11 // --- /// XM_928728 // PREDICTED: Homo sapiens hypothetical protein LOC162073, transcript variant 1 (LOC162073), mRNA. // refseq // 11 // ---	L17128 // gb // 1 // Cross Hyb Matching Probes
1568720_at	9.8	P	0.046143	90	P	0.000244	-3.2	D	0.99996	1568720_at	zinc finger protein 506	Hs2.330840.1	gb:BC018100.1 /DB_XREF=gi:17390219 /TID=Hs2.330840.1 /CNT=7 /FEA=mRNA /TIER=ConsEnd /STK=2 /UG=Hs.330840 /UG_TITLE=Homo sapiens, Similar to zinc finger protein 253, clone IMAGE:4796147, mRNA /DEF=Homo sapiens, Similar to zinc finger protein 253, clone IMAGE:4796147, mRNA.	BC018100	Hs.330840	Hs.351906	March 2006 (NCBI Build 36.1)	---	ZNF506	chr19p13.11	full length	---	440515	P17017 /// Q4G1C2 /// Q59FG0 /// Q5JVG8 /// Q6ZRN0 /// Q6ZUI7	---	---	XP_935614.1 /// XP_940333.1 /// XP_940334.1 /// XP_940335.1 /// XP_940336.1 /// XP_947153.1 /// XP_950752.1 /// XP_950754.1 /// XP_950757.1 /// XP_950761.1 /// XP_950764.1	XM_930521 /// XM_935240 /// XM_935241 /// XM_935242 /// XM_935243 /// XM_942060 /// XM_945659 /// XM_945661 /// XM_945664 /// XM_945668 /// XM_945671	---	---	---	---	---	---	6350 // transcription // inferred from electronic annotation /// 6355 // regulation of transcription, DNA-dependent // inferred from electronic annotation	5634 // nucleus // inferred from electronic annotation /// 5622 // intracellular // inferred from electronic annotation	3677 // DNA binding // inferred from electronic annotation /// 8270 // zinc ion binding // inferred from electronic annotation /// 46872 // metal ion binding // inferred from electronic annotation /// 3676 // nucleic acid binding // inferred from electronic annotation	---	---	---	---	---	---	This probe set was annotated using the Matching Probes based pipeline to a Entrez Gene identifier using 4 transcripts. // false // Matching Probes // A	XM_935242(11),XM_935243(11),XM_945668(11),XM_945671(11)	XM_935242 // PREDICTED: Homo sapiens zinc finger protein 506, transcript variant 4 (ZNF506), mRNA. // refseq // 11 // --- /// XM_935243 // PREDICTED: Homo sapiens zinc finger protein 506, transcript variant 5 (ZNF506), mRNA. // refseq // 11 // --- /// XM_945668 // PREDICTED: Homo sapiens zinc finger protein 506, transcript variant 10 (ZNF506), mRNA. // refseq // 11 // --- /// XM_945671 // PREDICT…	---
1568807_a_at	5.9	A	0.366211	25.2	P	0.000244	-2.8	D	0.999886	1568807_a_at	CDNA clone IMAGE:4825606	Hs2.132256.1	gb:AI301081 /DB_XREF=gi:3960427 /DB_XREF=qn62a04.x1 /CLONE=IMAGE:1902798 /TID=Hs2.132256.1 /CNT=6 /FEA=mRNA /TIER=ConsEnd /STK=1 /UG=Hs.132256 /UG_TITLE=Homo sapiens, Similar to HSPC182 protein, clone IMAGE:4825606, mRNA	AI301081	Hs.132256	Hs.600720	March 2006 (NCBI Build 36.1)	chr13:78878487-78896470 (+) // 49.55 // q31.1	---	---	---	---	---	---	---	---	---	---	---	---	---	---	---	---	---	---	---	---	---	---	---	---	---	This probe set was annotated using the Matching Probes based pipeline to a UniGene identifier using 1 transcripts. // false // Matching Probes // A	BC034812(11)	BC034812 // Homo sapiens cDNA clone IMAGE:4825606. // gb // 11 // ---	---
1568933_at	0.9	A	0.80542	46.5	P	0.001221	-4.8	D	0.999226	1568933_at	CDNA clone IMAGE:5274919	Hs2.382360.1	gb:CA424969 /DB_XREF=gi:24787695 /DB_XREF=UI-H-FE1-bee-k-18-0-UI.s1 /CLONE=UI-H-FE1-bee-k-18-0-UI /TID=Hs2.382360.1 /CNT=3 /FEA=mRNA /TIER=ConsEnd /STK=1 /UG=Hs.382360 /UG_TITLE=Homo sapiens, similar to Adenosylhomocysteinase (S-adenosyl-L-homocysteine hydrolase) (AdoHcyase), clone IMAGE:5274919, mRNA	CA424969	Hs.382360	Hs.146268	March 2006 (NCBI Build 36.1)	chr1:246951193-246952130 (-) // 62.45 // q44	---	---	---	---	---	---	---	---	---	---	---	---	---	---	---	---	---	---	---	---	---	---	---	---	---	This probe set was annotated using the Matching Probes based pipeline to a UniGene identifier using 1 transcripts. // false // Matching Probes // A	BC033943(9)	BC033943 // Homo sapiens cDNA clone IMAGE:5274919. // gb // 9 // ---	BC054013 // gb // 5 // Cross Hyb Matching Probes
1569025_s_at	1.2	A	0.398926	65.6	P	0.000732	-4.3	D	0.999973	1569025_s_at	family with sequence similarity 13, member A1	Hs2.435670.1	gb:BC041029.1 /DB_XREF=gi:26996834 /TID=Hs2.435670.1 /CNT=10 /FEA=mRNA /TIER=ConsEnd /STK=0 /UG=Hs.435670 /UG_TITLE=Homo sapiens, Similar to hypothetical protein MGC37079, clone IMAGE:4121917, mRNA /DEF=Homo sapiens, Similar to hypothetical protein MGC37079, clone IMAGE:4121917, mRNA.	BC041029	Hs.435670	Hs.97270	March 2006 (NCBI Build 36.1)	chr4:90130912-90197346 (-) // 97.0 // q22.1	FAM13A1	chr4q22.1	full length	ENSG00000138640	10144	O94988 /// Q5PR21 /// Q6P521	---	---	NP_001015045.1 /// NP_055698.2	NM_001015045 /// NM_014883	---	---	---	---	---	---	---	---	---	---	---	---	IPR000198 // RhoGAP domain // 5.7E-59	---	---	This probe set was annotated using the Matching Probes based pipeline to a Entrez Gene identifier using 5 transcripts. // false // Matching Probes // A	AK091881(11),BC041029(11),BC063126(11),BX647410(11),NM_014883(11)	BC041029 // Homo sapiens family with sequence similarity 13, member A1, mRNA (cDNA clone IMAGE:4121917), with apparent retained intron. // gb // 11 // --- /// AK091881 // Homo sapiens cDNA FLJ34562 fis, clone KIDNE2002438. // gb // 11 // --- /// BC063126 // Homo sapiens family with sequence similarity 13, member A1, mRNA (cDNA clone IMAGE:4277251), complete cds. // gb // 11 // --- /// BX647410 //…	ENSESTT00000066303 // ensembl_est // 5 // Cross Hyb Matching Probes /// ENSESTT00000066305 // ensembl_est // 5 // Cross Hyb Matching Probes /// CR610852 // gb // 5 // Cross Hyb Matching Probes /// GENSCAN00000022293 // ensembl_prediction // 5 // Cross Hyb Matching Probes /// ENSESTT00000051631 // ensembl_est // 1 // Negative Strand Matching Probes /// CR749216 // gb // 1 // Negative Strand Matchi…
1569086_at	6	A	0.27417	33.5	P	0.000244	-2.1	D	0.999508	1569086_at	Echinoderm microtubule associated protein like 2	Hs2.391390.1	gb:BC000856.1 /DB_XREF=gi:14627266 /TID=Hs2.391390.1 /CNT=8 /FEA=mRNA /TIER=ConsEnd /STK=0 /UG=Hs.391390 /UG_TITLE=Homo sapiens, clone IMAGE:3622231, mRNA /DEF=Homo sapiens, clone IMAGE:3459231, mRNA.	BC000856	Hs.391390	Hs.24178	March 2006 (NCBI Build 36.1)	chr19:50836787-50837896 (+) // 72.02 // q13.32	EML2	chr19q13.32	full length	---	24139	O95834 /// Q59EN8 /// Q8N5A2	---	---	NP_036287.1	NM_012155	---	---	---	---	---	---	7601 // visual perception // traceable author statement /// 7605 // sensory perception of sound // traceable author statement	5874 // microtubule // inferred from electronic annotation /// 5875 // microtubule associated complex // traceable author statement	---	---	---	---	---	---	---	This probe set was annotated using the Matching Probes based pipeline to a UniGene identifier using 2 transcripts. // false // Matching Probes // A	BC007358(11),CR608961(11)	ENSESTT00000088012 // --- // ensembl_est // 11 // --- /// ENSESTT00000088013 // --- // ensembl_est // 11 // --- /// CR608961 // full-length cDNA clone CS0DI034YJ14 of Placenta Cot 25-normalized of Homo sapiens (human). // gb // 11 // --- /// BC007358 // Homo sapiens cDNA clone IMAGE:3622231, partial cds. // gb // 11 // ---	---
1569191_at	1.2	A	0.72583	79.7	P	0.000244	-6.3	D	0.99998	1569191_at	similar to zinc finger protein 91	Hs2.419743.1	gb:BC016785.1 /DB_XREF=gi:16877021 /TID=Hs2.419743.1 /CNT=8 /FEA=mRNA /TIER=ConsEnd /STK=0 /UG=Hs.419743 /UG_TITLE=Homo sapiens, Similar to hypothetical protein PRO1722, clone IMAGE:4096414, mRNA /DEF=Homo sapiens, Similar to hypothetical protein PRO1722, clone IMAGE:4096414, mRNA.	BC016785	Hs.419743	Hs.631635	March 2006 (NCBI Build 36.1)	---	FLJ44894	chr19p12	full length	---	664701	Q6ZT77 /// Q8WVI3	---	---	NP_001034973.1	NM_001039884	---	---	---	---	---	---	---	5634 // nucleus // inferred from electronic annotation	3676 // nucleic acid binding // inferred from electronic annotation /// 8270 // zinc ion binding // inferred from electronic annotation /// 46872 // metal ion binding // inferred from electronic annotation	---	---	---	---	---	---	This probe set was annotated using the Matching Probes based pipeline to a Entrez Gene identifier using 1 transcripts. // false // Matching Probes // A	BC016785(10)	BC016785 // Homo sapiens, Similar to hypothetical protein PRO1722, clone IMAGE:4096414, mRNA. // gb // 10 // ---	---
1569322_at	5.6	A	0.633789	111.8	P	0.001221	-4	D	0.99997	1569322_at	hypothetical gene supported by BC009626; BC048265	Hs2.365566.1	gb:BC009626.1 /DB_XREF=gi:22800553 /TID=Hs2.365566.1 /CNT=7 /FEA=mRNA /TIER=ConsEnd /STK=0 /UG=Hs.365566 /UG_TITLE=Homo sapiens, clone IMAGE:3897196, mRNA /DEF=Homo sapiens, clone IMAGE:3897196, mRNA.	BC009626	Hs.365566	Hs.365566	March 2006 (NCBI Build 36.1)	chr10:81957820-81969321 (+) // 46.44 // q22.3 /// chr10:81290303-81291876 (-) // 40.8 // q22.3 /// chr10:80970368-80971936 (-) // 40.8 // q22.3	LOC439990	chr10q22.3	---	---	439990	---	---	---	---	---	---	---	---	---	---	---	---	---	---	---	---	---	---	---	---	This probe set was annotated using the Matching Probes based pipeline to a Entrez Gene identifier using 1 transcripts. // false // Matching Probes // A	BC048265(11)	BC048265 // Homo sapiens hypothetical gene supported by BC009626; BC048265, mRNA (cDNA clone IMAGE:4400050). // gb // 11 // ---	---
1569369_at	15.8	P	0.001221	140.7	P	0.000244	-2.8	D	0.999965	1569369_at	Zinc finger, FYVE domain containing 28	Hs2.388998.1	gb:BC035793.1 /DB_XREF=gi:23273047 /TID=Hs2.388998.1 /CNT=5 /FEA=mRNA /TIER=ConsEnd /STK=0 /UG=Hs.388998 /UG_TITLE=Homo sapiens, clone IMAGE:5725572, mRNA /DEF=Homo sapiens, clone IMAGE:5725572, mRNA.	BC035793	Hs.388998	Hs.292056	March 2006 (NCBI Build 36.1)	chr4:2307229-2336374 (-) // 61.68 // p16.3	ZFYVE28	chr4p16.3	full length	---	57732	Q49AA1 /// Q7Z6J3 /// Q9HCC9	---	---	NP_066023.1	NM_020972	---	---	---	---	---	---	---	---	8270 // zinc ion binding // inferred from electronic annotation /// 46872 // metal ion binding // inferred from electronic annotation	---	---	---	---	---	---	This probe set was annotated using the Matching Probes based pipeline to a UniGene identifier using 1 transcripts. // false // Matching Probes // A	BC035793(11)	BC035793 // Homo sapiens, clone IMAGE:5725572, mRNA. // gb // 11 // ---	BC032605 // gb // 2 // Cross Hyb Matching Probes /// CR614774 // gb // 1 // Negative Strand Matching Probes /// NM_005868 // refseq // 1 // Negative Strand Matching Probes /// ENST00000222547 // ensembl_transcript // 1 // Negative Strand Matching Probes
1569470_a_at	32.5	A	0.171387	166.8	P	0.005859	-2	D	0.99997	1569470_a_at	FERM domain containing 5	Hs2.161134.3	gb:BC020191.1 /DB_XREF=gi:22507482 /TID=Hs2.161134.3 /CNT=5 /FEA=mRNA /TIER=ConsEnd /STK=0 /LL=84978 /UG_GENE=MGC14161 /UG=Hs.161134 /UG_TITLE=hypothetical protein MGC14161 /DEF=Homo sapiens, Similar to hypothetical protein MGC14161, clone IMAGE:4844595, mRNA.	BC020191	Hs.161134	Hs.578544	March 2006 (NCBI Build 36.1)	chr15:41953022-42274720 (-) // 91.67 // q15.3	FRMD5	chr15q15.3	full length	ENSG00000171877	84978	Q7Z6J6 /// Q8NBG4	---	---	NP_116281.2	NM_032892	---	---	---	---	---	---	---	5737 // cytoplasm // inferred from electronic annotation /// 5856 // cytoskeleton // inferred from electronic annotation /// 16020 // membrane // inferred from electronic annotation	5488 // binding // inferred from electronic annotation /// 8092 // cytoskeletal protein binding // inferred from electronic annotation	---	---	---	IPR000299 // Band 4.1 // 1.9E-71 /// IPR000299 // Band 4.1 // 1.8E-16 /// IPR000299 // Band 4.1 // 5.0E-43	---	---	This probe set was annotated using the Matching Probes based pipeline to a Entrez Gene identifier using 5 transcripts. // false // Matching Probes // A	AK090572(11),AK123018(11),BC043486(11),NM_001031729(11),NM_032892(11)	AK090572 // Homo sapiens cDNA FLJ33253 fis, clone ASTRO2005343, weakly similar to BAND 4.1-LIKE PROTEIN 4. // gb // 11 // --- /// AK123018 // Homo sapiens cDNA FLJ41022 fis, clone ASTRO1000009, weakly similar to BAND 4.1-LIKE PROTEIN 4. // gb // 11 // --- /// BC043486 // Homo sapiens FERM domain containing 5, mRNA (cDNA clone IMAGE:5548668). // gb // 11 // --- /// NM_001031729 // Homo sapiens FER…	ENSESTT00000051012 // ensembl_est // 2 // Cross Hyb Matching Probes /// GENSCAN00000062894 // ensembl_prediction // 4 // Cross Hyb Matching Probes /// ENST00000351529 // ensembl_transcript // 4 // Cross Hyb Matching Probes /// ENST00000381189 // ensembl_transcript // 4 // Cross Hyb Matching Probes /// ENST00000340861 // ensembl_transcript // 4 // Cross Hyb Matching Probes
1569727_at	2.3	A	0.5	33.8	P	0.000244	-2.9	D	0.99997	1569727_at	Homo sapiens, Similar to hypothetical gene LOC130797, clone IMAGE:5395354, mRNA	Hs2.348697.1	gb:BC028245.1 /DB_XREF=gi:20380940 /TID=Hs2.348697.1 /CNT=2 /FEA=mRNA /TIER=ConsEnd /STK=2 /UG=Hs.348697 /UG_TITLE=Homo sapiens, Similar to hypothetical gene LOC130797, clone IMAGE:5395354, mRNA /DEF=Homo sapiens, Similar to hypothetical gene LOC130797, clone IMAGE:5395354, mRNA.	BC028245	Hs.348697	Hs.348697	March 2006 (NCBI Build 36.1)	chr2:67876689-67906198 (-) // 72.47 // p14	---	---	---	---	---	---	---	---	---	---	---	---	---	---	---	---	---	---	---	---	---	---	---	---	---	This probe set was annotated using the Matching Probes based pipeline to a UniGene identifier using 1 transcripts. // false // Matching Probes // A	BC028245(11)	BC028245 // Homo sapiens, Similar to hypothetical gene LOC130797, clone IMAGE:5395354, mRNA. // gb // 11 // ---	---
1569856_at	0.8	A	0.665527	12.4	P	0.018555	-3	D	0.998799	1569856_at	tripeptidyl peptidase II	Hs2.399768.1	gb:BC024905.1 /DB_XREF=gi:19353081 /TID=Hs2.399768.1 /CNT=2 /FEA=mRNA /TIER=ConsEnd /STK=1 /UG=Hs.399768 /UG_TITLE=Homo sapiens, Similar to tripeptidyl peptidase II, clone IMAGE:4508093, mRNA /DEF=Homo sapiens, Similar to tripeptidyl peptidase II, clone IMAGE:4508093, mRNA.	BC024905	Hs.399768	Hs.432424	March 2006 (NCBI Build 36.1)	chr13:102047383-102058372 (+) // 59.72 // q33.1	TPP2	chr13q32-q33	full length	ENSG00000134900	7174	P29144	EC:3.4.14.10	190470	NP_003282.1	NM_003291	---	---	---	---	---	---	6508 // proteolysis // inferred from electronic annotation /// 6508 // proteolysis // traceable author statement	5737 // cytoplasm // traceable author statement	4177 // aminopeptidase activity // inferred from electronic annotation /// 4289 // subtilase activity // inferred from electronic annotation /// 4294 // tripeptidyl-peptidase II activity // traceable author statement /// 8233 // peptidase activity // inferred from electronic annotation /// 8717 // D-alanyl-D-alanine endopeptidase activity // traceable author statement /// 4252 // serine-type endo…	---	---	---	---	---	---	This probe set was annotated using the Matching Probes based pipeline to a Entrez Gene identifier using 1 transcripts. // false // Matching Probes // A	BC024905(11)	BC024905 // Homo sapiens tripeptidyl peptidase II, mRNA (cDNA clone IMAGE:4508093), with apparent retained intron. // gb // 11 // --- /// ENST00000376047 // cdna:known chromosome:NCBI36:13:102047384:102058373:1 gene:ENSG00000134900 // ensembl_transcript // 11 // --- /// ENST00000376045 // cdna:known chromosome:NCBI36:13:102047384:102058363:1 gene:ENSG00000134900 // ensembl_transcript // 11 // ---	---
1570153_at	6.8	M	0.056152	77.3	P	0.000244	-2.9	D	0.99998	1570153_at	spermatogenesis and oogenesis specific basic helix-loop-helix 2	Hs2.207493.1	gb:BC013944.1 /DB_XREF=gi:15530297 /TID=Hs2.207493.1 /CNT=2 /FEA=mRNA /TIER=ConsEnd /STK=0 /UG=Hs.207493 /UG_TITLE=Homo sapiens, Similar to myosin, heavy polypeptide 7, cardiac muscle, beta, clone IMAGE:4064393, mRNA /DEF=Homo sapiens, Similar to myosin, heavy polypeptide 7, cardiac muscle, beta, clone IMAGE:4064393, mRNA.	BC013944	Hs.207493	Hs.124519	March 2006 (NCBI Build 36.1)	chr13:35752194-35769969 (-) // 73.79 // q13.3	SOHLH2	chr13q13.3	full length	---	54937	Q5EGC3 /// Q8TC74 /// Q9NX45	---	---	NP_060296.1	NM_017826	---	---	---	---	---	---	45449 // regulation of transcription // inferred from electronic annotation	5634 // nucleus // inferred from electronic annotation	30528 // transcription regulator activity // inferred from electronic annotation	---	---	---	---	---	---	This probe set was annotated using the Matching Probes based pipeline to a Entrez Gene identifier using 1 transcripts. // false // Matching Probes // A	BC013944(11)	BC013944 // Homo sapiens hypothetical protein FLJ20449, mRNA (cDNA clone IMAGE:4064393), with apparent retained intron. // gb // 11 // ---	---
1598_g_at	87	P	0.009985	1210.3	P	0.000219	-3.6	D	1	1598_g_at	growth arrest-specific 6	L13720	L13720 /FEATURE= /DEFINITION=HUMGAS Homo sapiens growth-arrest-specific protein (gas) mRNA, complete cds	L13720	---	Hs.369201	March 2006 (NCBI Build 36.1)	chr13:113546912-113590396 (+) // 96.79 // q34	GAS6	chr13q34	full length	ENSG00000183087	2621	Q14393 /// Q658L2 /// Q6ZW81	---	600441	NP_000811.1	NM_000820	---	---	---	---	---	---	1558 // regulation of cell growth // inferred from electronic annotation /// 7165 // signal transduction // traceable author statement /// 8283 // cell proliferation // traceable author statement	5576 // extracellular region // inferred from electronic annotation	5102 // receptor binding // traceable author statement /// 5509 // calcium ion binding // inferred from electronic annotation /// 46872 // metal ion binding // inferred from electronic annotation	---	---	---	IPR000294 // Vitamin K-dependent carboxylation/gamma-carboxyglutamic region // 5.6E-17 /// IPR006209 // EGF-like domain // 1.5E-4 /// IPR006209 // EGF-like domain // 1.8E-9 /// IPR006209 // EGF-like domain // 2.1E-7 /// IPR001791 // Laminin G // 2.4E-18 /// IPR001791 // Laminin G // 2.4E-18 /// IPR006209 // EGF-like domain // 1.5E-4 /// IPR006209 // EGF-like domain // 1.8E-9 /// IPR006209 // EGF-…	---	---	This probe set was annotated using the Matching Probes based pipeline to a Entrez Gene identifier using 4 transcripts. // false // Matching Probes // A	AK122969(16),AK126533(16),AL833761(16),NM_000820(16)	ENSESTT00000071837 // --- // ensembl_est // 16 // --- /// AL833761 // Homo sapiens mRNA; cDNA DKFZp666G247 (from clone DKFZp666G247). // gb // 16 // --- /// AK092028 // Homo sapiens cDNA FLJ34709 fis, clone MESAN2003101, highly similar to Homo sapiens growth-arrest-specific protein (gas) mRNA. // gb // 14 // --- /// AK122969 // Homo sapiens cDNA FLJ16711 fis, clone UTERU2023045, highly similar to…	---
200600_at	9.7	A	0.398926	3650.1	P	0.000244	-8.4	D	0.99998	200600_at	moesin	g4505256	gb:NM_002444.1 /DB_XREF=gi:4505256 /GEN=MSN /FEA=FLmRNA /CNT=443 /TID=Hs.170328.0 /TIER=FL+Stack /STK=124 /UG=Hs.170328 /LL=4478 /DEF=Homo sapiens moesin (MSN), mRNA. /PROD=moesin /FL=gb:NM_002444.1 gb:M69066.1	NM_002444	Hs.170328	Hs.87752	March 2006 (NCBI Build 36.1)	chr5:25945275-25949139 (+) // 93.84 // p14.1 /// chrX:64804340-64878517 (+) // 96.42 // q11.1	MSN	chrXq11.2-q12	full length	ENSG00000147065	4478	P26038 /// Q6PJT4	---	309845	NP_002435.1	NM_002444	---	---	---	---	---	---	6928 // cell motility // traceable author statement	5737 // cytoplasm // inferred from electronic annotation /// 5856 // cytoskeleton // traceable author statement /// 5886 // plasma membrane // traceable author statement /// 5856 // cytoskeleton // inferred from electronic annotation /// 16020 // membrane // inferred from electronic annotation	5102 // receptor binding // inferred from physical interaction /// 5200 // structural constituent of cytoskeleton // traceable author statement /// 8092 // cytoskeletal protein binding // inferred from electronic annotation /// 5515 // protein binding // inferred from physical interaction /// 5198 // structural molecule activity // inferred from electronic annotation /// 5488 // binding // inferr…	---	---	---	IPR000798 // Ezrin/radixin/moesin ERM // 1.0E-126 /// IPR000299 // Band 4.1 // 1.0E-126	---	---	This probe set was annotated using the Matching Probes based pipeline to a Entrez Gene identifier using 1 transcripts. // false // Matching Probes // A	NM_002444(11)	NM_002444 // Homo sapiens moesin (MSN), mRNA. // refseq // 11 // --- /// ENST00000360270 // cdna:known-ccds chromosome:NCBI36:X:64804236:64878517:1 gene:ENSG00000147065 CCDS14382.1 // ensembl_transcript // 11 // --- /// ENST00000275995 // cdna:known chromosome:NCBI36:X:64804262:64878516:1 gene:ENSG00000147065 // ensembl_transcript // 11 // ---	ENSESTT00000092076 // ensembl_est // 4 // Cross Hyb Matching Probes /// ENSESTT00000083765 // ensembl_est // 2 // Negative Strand Matching Probes
200632_s_at	216.8	P	0.000732	1127	P	0.000244	-2.4	D	0.99997	200632_s_at	N-myc downstream regulated gene 1	g5174656	gb:NM_006096.1 /DB_XREF=gi:5174656 /GEN=NDRG1 /FEA=FLmRNA /CNT=480 /TID=Hs.75789.0 /TIER=FL+Stack /STK=238 /UG=Hs.75789 /LL=10397 /DEF=Homo sapiens N-myc downstream regulated (NDRG1), mRNA. /PROD=N-myc downstream regulated /FL=gb:AF004162.1 gb:BC003175.1 gb:D87953.1 gb:NM_006096.1	NM_006096	Hs.75789	Hs.372914	March 2006 (NCBI Build 36.1)	chr8:134318600-134378650 (-) // 98.87 // q24.22	NDRG1	chr8q24.3	full length	ENSG00000104419	10397	Q53EU7 /// Q597H1 /// Q6IBG2 /// Q8N959 /// Q92597 /// Q9BRH7	---	601455 /// 605262	NP_006087.2	NM_006096	---	---	---	---	---	---	10038 // response to metal ion // traceable author statement /// 30154 // cell differentiation // inferred from electronic annotation	5634 // nucleus // inferred from electronic annotation	3824 // catalytic activity // inferred from electronic annotation	---	---	---	IPR004142 // Ndr family // 1.6E-17 /// IPR004142 // Ndr family // 9.3E-107 /// IPR004142 // Ndr family // 1.0E-126 /// IPR004142 // Ndr family // 1.0E-126 /// IPR004142 // Ndr family // 7.0E-16	---	---	This probe set was annotated using the Matching Probes based pipeline to a Entrez Gene identifier using 4 transcripts. // false // Matching Probes // A	AK124709(11),AK129867(11),BC006260(11),NM_006096(11)	AK026383 // Homo sapiens cDNA: FLJ22730 fis, clone HSI15793, highly similar to AF004162 Homo sapiens nickel-specific induction protein (Cap43) mRNA. // gb // 11 // --- /// AK124709 // Homo sapiens cDNA FLJ42719 fis, clone BRAMY3010492, highly similar to NDRG1 PROTEIN. // gb // 11 // --- /// AK129867 // Homo sapiens cDNA FLJ26357 fis, clone HRT05043, highly similar to NDRG1 PROTEIN. // gb // 11 //…	AK091269 // gb // 8 // Cross Hyb Matching Probes
200671_s_at	51.4	P	0.046143	230.5	P	0.000732	-2	D	0.99998	200671_s_at	spectrin, beta, non-erythrocytic 1	Hs.107164.0	gb:N92501 /DB_XREF=gi:1264810 /DB_XREF=zb28a07.s1 /CLONE=IMAGE:304884 /FEA=FLmRNA /CNT=363 /TID=Hs.107164.0 /TIER=Stack /STK=24 /UG=Hs.107164 /LL=6711 /UG_GENE=SPTBN1 /UG_TITLE=spectrin, beta, non-erythrocytic 1 /FL=gb:M96803.1 gb:NM_003128.1	N92501	Hs.107164	Hs.503178	March 2006 (NCBI Build 36.1)	chr2:54607010-54749650 (+) // 95.89 // p16.2	SPTBN1	chr2p21	full length	ENSG00000115306	6711	Q01082 /// Q53RC5 /// Q59ER3 /// Q59FA9 /// Q8IX99 /// Q8WYB3	---	182790	NP_003119.1 /// NP_842565.1	NM_003128 /// NM_178313	---	---	---	---	---	---	51016 // barbed-end actin filament capping // inferred from electronic annotation	5856 // cytoskeleton // inferred from electronic annotation /// 8091 // spectrin // traceable author statement /// 16020 // membrane // inferred from electronic annotation	3779 // actin binding // inferred from electronic annotation /// 3779 // actin binding // traceable author statement /// 5200 // structural constituent of cytoskeleton // traceable author statement /// 5516 // calmodulin binding // inferred from electronic annotation /// 166 // nucleotide binding // inferred from electronic annotation	---	---	scop // a.2.7.Seryl-tRNA synthetase (SerRS) // All alpha proteins; Long alpha-hairpin; tRNA-binding arm; Seryl-tRNA synthetase (SerRS) // 2.0 /// scop // a.2.7.Seryl-tRNA synthetase (SerRS) // All alpha proteins; Long alpha-hairpin; tRNA-binding arm; Seryl-tRNA synthetase (SerRS) // 2.09999990463257 /// scop // a.2.7.Seryl-tRNA synthetase (SerRS) // All alpha proteins; Long alpha-hairpin; tRNA-bi…	IPR003438 // Glial cell line-derived neurotrophic factor receptor // 5.3E-32 /// IPR002017 // Spectrin repeat // 2.1E-15 /// IPR002017 // Spectrin repeat // 3.0E-30 /// IPR002017 // Spectrin repeat // 4.5E-32 /// IPR002017 // Spectrin repeat // 1.1E-38 /// IPR002017 // Spectrin repeat // 3.8E-33 /// IPR002017 // Spectrin repeat // 4.3E-30 /// IPR002017 // Spectrin repeat // 5.1E-27 /// IPR002017 …	---	---	This probe set was annotated using the Matching Probes based pipeline to a Entrez Gene identifier using 2 transcripts. // false // Matching Probes // A	NM_003128(11),NM_178313(11)	ENSESTT00000067596 // --- // ensembl_est // 11 // --- /// AK093946 // Homo sapiens cDNA FLJ36627 fis, clone TRACH2017965, highly similar to SPECTRIN BETA CHAIN, BRAIN. // gb // 11 // --- /// NM_003128 // Homo sapiens spectrin, beta, non-erythrocytic 1 (SPTBN1), transcript variant 1, mRNA. // refseq // 11 // --- /// NM_178313 // Homo sapiens spectrin, beta, non-erythrocytic 1 (SPTBN1), transcript …	---
200672_x_at	52	P	0.00415	320	P	0.000244	-2.3	D	0.999977	200672_x_at	spectrin, beta, non-erythrocytic 1	g4507194	gb:NM_003128.1 /DB_XREF=gi:4507194 /GEN=SPTBN1 /FEA=FLmRNA /CNT=363 /TID=Hs.107164.0 /TIER=FL /STK=0 /UG=Hs.107164 /LL=6711 /DEF=Homo sapiens spectrin, beta, non-erythrocytic 1 (SPTBN1), mRNA. /PROD=spectrin, beta, non-erythrocytic 1 /FL=gb:M96803.1 gb:NM_003128.1	NM_003128	Hs.107164	Hs.503178	March 2006 (NCBI Build 36.1)	chr2:54607010-54749366 (+) // 96.2 // p16.2	SPTBN1	chr2p21	full length	ENSG00000115306	6711	Q01082 /// Q53RC5 /// Q59ER3 /// Q59FA9 /// Q8IX99 /// Q8WYB3	---	182790	NP_003119.1 /// NP_842565.1	NM_003128 /// NM_178313	---	---	---	---	---	---	51016 // barbed-end actin filament capping // inferred from electronic annotation	5856 // cytoskeleton // inferred from electronic annotation /// 8091 // spectrin // traceable author statement /// 16020 // membrane // inferred from electronic annotation	3779 // actin binding // inferred from electronic annotation /// 3779 // actin binding // traceable author statement /// 5200 // structural constituent of cytoskeleton // traceable author statement /// 5516 // calmodulin binding // inferred from electronic annotation /// 166 // nucleotide binding // inferred from electronic annotation	---	---	scop // a.2.7.Seryl-tRNA synthetase (SerRS) // All alpha proteins; Long alpha-hairpin; tRNA-binding arm; Seryl-tRNA synthetase (SerRS) // 2.0 /// scop // a.2.7.Seryl-tRNA synthetase (SerRS) // All alpha proteins; Long alpha-hairpin; tRNA-binding arm; Seryl-tRNA synthetase (SerRS) // 2.09999990463257	IPR002017 // Spectrin repeat // 2.1E-15 /// IPR002017 // Spectrin repeat // 3.0E-30 /// IPR002017 // Spectrin repeat // 4.5E-32 /// IPR002017 // Spectrin repeat // 1.1E-38 /// IPR002017 // Spectrin repeat // 3.8E-33 /// IPR002017 // Spectrin repeat // 4.3E-30 /// IPR002017 // Spectrin repeat // 5.1E-27 /// IPR002017 // Spectrin repeat // 4.4E-28 /// IPR002017 // Spectrin repeat // 2.5E-20 /// IPR…	---	---	This probe set was annotated using the Matching Probes based pipeline to a Entrez Gene identifier using 2 transcripts. // false // Matching Probes // A	AK023762(9),NM_003128(11)	ENSESTT00000067598 // --- // ensembl_est // 11 // --- /// AK023762 // Homo sapiens cDNA FLJ13700 fis, clone PLACE2000216, highly similar to SPECTRIN BETA CHAIN, BRAIN. // gb // 9 // --- /// NM_003128 // Homo sapiens spectrin, beta, non-erythrocytic 1 (SPTBN1), transcript variant 1, mRNA. // refseq // 11 // --- /// ENST00000356805 // cdna:known chromosome:NCBI36:2:54537143:54749366:1 gene:ENSG0000…	GENSCAN00000056108 // ensembl_prediction // 8 // Cross Hyb Matching Probes
200736_s_at	2.1	A	0.780518	3178.9	P	0.000244	-10.5	D	0.99998	200736_s_at	glutathione peroxidase 1	g10834975	gb:NM_000581.1 /DB_XREF=gi:10834975 /GEN=GPX1 /FEA=FLmRNA /CNT=411 /TID=Hs.76686.0 /TIER=FL+Stack /STK=180 /UG=Hs.76686 /LL=2876 /DEF=Homo sapiens glutathione peroxidase 1 (GPX1), mRNA. /PROD=glutathione peroxidase 1 /FL=gb:BC000742.1 gb:M21304.1 gb:NM_000581.1	NM_000581	Hs.76686	Hs.76686	March 2006 (NCBI Build 36.1)	chr3:49369615-49371034 (-) // 98.15 // p21.31 /// chrX:13306567-13307427 (-) // 73.99 // p22.2	GPX1	chr3p21.3	full length	ENSG00000197582	2876	P07203 /// Q6NSD4	EC:1.11.1.9	138320	NP_000572.2 /// NP_958799.1	NM_000581 /// NM_201397	---	---	---	---	---	---	6979 // response to oxidative stress // inferred from electronic annotation	---	4602 // glutathione peroxidase activity // inferred from electronic annotation /// 4602 // glutathione peroxidase activity // traceable author statement /// 8430 // selenium binding // inferred from electronic annotation /// 16491 // oxidoreductase activity // inferred from electronic annotation /// 4601 // peroxidase activity // inferred from electronic annotation	Glutathione metabolism // KEGG /// Arachidonic acid metabolism // KEGG	---	---	IPR000889 // Glutathione peroxidase // 1.1E-78 /// IPR000889 // Glutathione peroxidase // 2.5E-75 /// IPR000889 // Glutathione peroxidase // 8.4E-43	---	---	This probe set was annotated using the Matching Probes based pipeline to a Entrez Gene identifier using 3 transcripts. // false // Matching Probes // A	NM_000581(11),NM_201397(11),Y00433(11)	Y00433 // Human mRNA for glutathione peroxidase (EC 1.11.1.9.). // gb // 11 // --- /// NM_201397 // Homo sapiens glutathione peroxidase 1 (GPX1), transcript variant 2, mRNA. // refseq // 11 // --- /// NM_000581 // Homo sapiens glutathione peroxidase 1 (GPX1), transcript variant 1, mRNA. // refseq // 11 // --- /// ENST00000355302 // cdna:known chromosome:NCBI36:3:49369616:49371037:-1 gene:ENSG0000…	GENSCAN00000055098 // ensembl_prediction // 8 // Cross Hyb Matching Probes /// GENSCAN00000016416 // ensembl_prediction // 5 // Cross Hyb Matching Probes /// GENSCAN00000006801 // ensembl_prediction // 5 // Cross Hyb Matching Probes
200762_at	576.4	P	0.000244	2819.4	P	0.000244	-2.2	D	0.99998	200762_at	dihydropyrimidinase-like 2	g4503376	gb:NM_001386.1 /DB_XREF=gi:4503376 /GEN=DPYSL2 /FEA=FLmRNA /CNT=327 /TID=Hs.173381.0 /TIER=FL+Stack /STK=66 /UG=Hs.173381 /LL=1808 /DEF=Homo sapiens dihydropyrimidinase-like 2 (DPYSL2), mRNA. /PROD=dihydropyrimidinase-like 2 /FL=gb:D78013.1 gb:U97105.1 gb:NM_001386.1 gb:U17279.1	NM_001386	Hs.173381	Hs.173381	March 2006 (NCBI Build 36.1)	chr8:26491372-26571607 (+) // 79.03 // p21.2	DPYSL2	chr8p22-p21	full length	ENSG00000092964	1808	Q16555 /// Q53ET2 /// Q59GB4 /// Q8NAN9	---	602463	NP_001377.1	NM_001386	---	---	---	---	---	---	6139 // nucleobase, nucleoside, nucleotide and nucleic acid metabolism // traceable author statement /// 7165 // signal transduction // traceable author statement /// 7399 // nervous system development // traceable author statement	---	4157 // dihydropyrimidinase activity // traceable author statement /// 16787 // hydrolase activity // inferred from electronic annotation	---	---	---	IPR006680 // Amidohydrolase // 1.0E-65 /// IPR006680 // Amidohydrolase // 1.0E-65	---	---	This probe set was annotated using the Matching Probes based pipeline to a Entrez Gene identifier using 2 transcripts. // false // Matching Probes // A	AB209195(11),NM_001386(11)	ENSESTT00000062913 // --- // ensembl_est // 11 // --- /// ENSESTT00000062915 // --- // ensembl_est // 11 // --- /// ENSESTT00000062917 // --- // ensembl_est // 11 // --- /// AB209195 // Homo sapiens mRNA for dihydropyrimidinase-like 2 variant protein. // gb // 11 // --- /// AK054747 // Homo sapiens cDNA FLJ30185 fis, clone BRACE2001197. // gb // 11 // --- /// U97105 // Homo sapiens N2A3 mRNA, com…	AK092377 // gb // 5 // Cross Hyb Matching Probes
200824_at	22.6	P	0.030273	642.8	P	0.000244	-4.5	D	0.99998	200824_at	glutathione S-transferase pi	g6552334	gb:NM_000852.2 /DB_XREF=gi:6552334 /GEN=GSTP1 /FEA=FLmRNA /CNT=490 /TID=Hs.226795.0 /TIER=FL+Stack /STK=185 /UG=Hs.226795 /LL=2950 /DEF=Homo sapiens glutathione S-transferase pi (GSTP1), mRNA. /PROD=glutathione transferase /FL=gb:NM_000852.2 gb:U62589.1 gb:U30897.1	NM_000852	Hs.226795	Hs.523836	March 2006 (NCBI Build 36.1)	chr11:67107861-67110699 (+) // 99.86 // q13.2	GSTP1	chr11q13	full length	ENSG00000084207	2950	P09211 /// Q5D6A5 /// Q5TZY3	EC:2.5.1.18	134660	NP_000843.1	NM_000852	---	---	---	---	---	---	6916 // anti-apoptosis // traceable author statement /// 7417 // central nervous system development // traceable author statement /// 8152 // metabolism // inferred from electronic annotation	5737 // cytoplasm // traceable author statement	4364 // glutathione transferase activity // inferred from electronic annotation /// 16740 // transferase activity // inferred from electronic annotation	Circadian_Exercise // GenMAPP /// Glutathione metabolism // KEGG /// Metabolism of xenobiotics by cytochrome P450 // KEGG	---	---	IPR004344 // Tubulin-tyrosine ligase // 1.2E-87 /// --- // --- // 3.6E-15 /// --- // --- // 2.6E-28 /// IPR004045 // Glutathione S-transferase, N-terminal // 3.6E-15 /// IPR004046 // Glutathione S-transferase, C-terminal // 2.6E-28 /// IPR001891 // Malic oxidoreductase // 2.3E-115 /// IPR001891 // Malic oxidoreductase // 1.6E-61 /// IPR001891 // Malic oxidoreductase // 4.0E-18	---	---	This probe set was annotated using the Matching Probes based pipeline to a Entrez Gene identifier using 1 transcripts. // false // Matching Probes // A	NM_000852(11)	ENSESTT00000053138 // --- // ensembl_est // 10 // --- /// NM_000852 // Homo sapiens glutathione S-transferase pi (GSTP1), mRNA. // refseq // 11 // --- /// GENSCAN00000068651 // cdna:Genscan chromosome:NCBI36:11:67069093:67110624:1 // ensembl_prediction // 11 // --- /// ENST00000196968 // cdna:known chromosome:NCBI36:11:67108171:67110701:1 gene:ENSG00000084207 // ensembl_transcript // 11 // ---	ENSESTT00000053141 // ensembl_est // 4 // Cross Hyb Matching Probes /// M69113 // gb // 8 // Cross Hyb Matching Probes
200904_at	167.3	P	0.000244	531.8	P	0.000244	-2.1	D	0.99998	200904_at	major histocompatibility complex, class I, E	Hs.181392.0	gb:X56841.1 /DB_XREF=gi:433491 /GEN=HLA-E /FEA=FLmRNA /CNT=466 /TID=Hs.181392.0 /TIER=Stack /STK=261 /UG=Hs.181392 /LL=3133 /DEF=H.sapiens HLA-E gene. /PROD=HLA-E /FL=gb:BC002578.1 gb:NM_005516.1	X56841	Hs.181392	Hs.118354	March 2006 (NCBI Build 36.1)	chr6:30565267-30569949 (+) // 64.41 // p21.33 /// chr6_cox_hap1:1905859-1910541 (+) // 64.41 // /// chr6_qbl_hap2:1704150-1708832 (+) // 64.41 //	HLA-E	chr6p21.3	full length	ENSG00000204592	3133	O19682 /// O19683 /// P13747 /// P79522 /// Q29939 /// Q3LIB0 /// Q59EE1 /// Q59F96 /// Q5STZ1 /// Q6DU44 /// Q6ZN42 /// Q6ZTX5 /// Q7Z367 /// Q86X42 /// Q8NDK9 /// Q8NE71 /// Q8TAV6 /// Q9BRS1 /// Q9H8X5 /// Q9Y676	---	143010	NP_005507.3	NM_005516	---	---	---	---	---	---	19882 // antigen presentation // inferred from electronic annotation /// 19883 // antigen presentation, endogenous antigen // inferred from electronic annotation /// 19885 // antigen processing, endogenous antigen via MHC class I // inferred from electronic annotation /// 6955 // immune response // inferred from electronic annotation /// 6412 // protein biosynthesis // inferred from electronic an…	16020 // membrane // inferred from electronic annotation /// 16021 // integral to membrane // inferred from electronic annotation /// 42612 // MHC class I protein complex // inferred from electronic annotation /// 5622 // intracellular // inferred from electronic annotation /// 5840 // ribosome // inferred from electronic annotation /// 5739 // mitochondrion // inferred from electronic annotation…	30106 // MHC class I receptor activity // inferred from electronic annotation /// 30106 // MHC class I receptor activity // traceable author statement /// 3676 // nucleic acid binding // inferred from electronic annotation /// 8270 // zinc ion binding // inferred from electronic annotation /// 46872 // metal ion binding // inferred from electronic annotation /// 166 // nucleotide binding // infer…	Proteasome_Degradation // GenMAPP /// Proteasome_Degradation // GenMAPP /// Proteasome_Degradation // GenMAPP /// Proteasome_Degradation // GenMAPP /// Proteasome_Degradation // GenMAPP	---	---	IPR001039 // Major histocompatibility complex protein, class I // 1.0E-126 /// IPR007110 // Immunoglobulin-like // 1.0E-8	---	---	This probe set was annotated using the Matching Probes based pipeline to a Entrez Gene identifier using 1 transcripts. // false // Matching Probes // A	AB209870(11)	AB209870 // Homo sapiens mRNA for HLA class I histocompatibility antigen, E alpha chain precursor variant protein. // gb // 11 // --- /// ENST00000376630 // cdna:known chromosome:NCBI36:6:30565198:30569950:1 gene:ENSG00000204592 // ensembl_transcript // 11 // ---	---
200911_s_at	426.2	P	0.018555	1729.9	P	0.001221	-2	D	0.99998	200911_s_at	transforming, acidic coiled-coil containing protein 1	g5454099	gb:NM_006283.1 /DB_XREF=gi:5454099 /GEN=TACC1 /FEA=FLmRNA /CNT=380 /TID=Hs.173159.0 /TIER=FL+Stack /STK=108 /UG=Hs.173159 /LL=6867 /DEF=Homo sapiens transforming, acidic coiled-coil containing protein 1 (TACC1), mRNA. /PROD=transforming, acidic coiled-coil containingprotein 1 /FL=gb:AF049910.1 gb:NM_006283.1	NM_006283	Hs.173159	Hs.279245	March 2006 (NCBI Build 36.1)	chr8:38763937-38829702 (+) // 95.62 // p11.23	TACC1	chr8p11	full length	ENSG00000147526	6867	O75410 /// Q5HYH0 /// Q8IUJ5	---	605301	NP_006274.1	NM_006283	---	---	---	---	---	---	7049 // cell cycle // inferred from electronic annotation /// 51301 // cell division // inferred from electronic annotation	5634 // nucleus // inferred from electronic annotation	5515 // protein binding // inferred from physical interaction	---	---	---	NULL // NULL // 1.0E-126 /// NULL // NULL // 2.1E-100	---	---	This probe set was annotated using the Matching Probes based pipeline to a Entrez Gene identifier using 2 transcripts. // false // Matching Probes // A	AY139007(11),NM_006283(11)	AY139007 // Homo sapiens TACC1-like protein mRNA, complete cds. // gb // 11 // --- /// NM_006283 // Homo sapiens transforming, acidic coiled-coil containing protein 1 (TACC1), mRNA. // refseq // 11 // --- /// ENST00000348567 // cdna:novel chromosome:NCBI36:8:38734008:38829702:1 gene:ENSG00000147526 // ensembl_transcript // 11 // --- /// ENST00000317827 // cdna:known-ccds chromosome:NCBI36:8:38763…	---
200919_at	289.6	P	0.008057	1434.3	P	0.001221	-2.2	D	0.999977	200919_at	polyhomeotic-like 2 (Drosophila)	g4758241	gb:NM_004427.1 /DB_XREF=gi:4758241 /GEN=EDR2 /FEA=FLmRNA /CNT=332 /TID=Hs.75878.0 /TIER=FL+Stack /STK=133 /UG=Hs.75878 /LL=1912 /DEF=Homo sapiens early development regulator 2 (homolog of polyhomeotic 2) (EDR2), mRNA. /PROD=early development regulator 2 /FL=gb:NM_004427.1 gb:U89278.1	NM_004427	Hs.75878	Hs.524271	March 2006 (NCBI Build 36.1)	chr1:33561813-33588091 (-) // 92.17 // p35.1	PHC2	chr1p34.3	full length	ENSG00000134686	1912	P78365 /// Q2TAL3 /// Q8IXK0	---	602979	NP_004418.2 /// NP_932157.1	NM_004427 /// NM_198040	---	---	---	---	---	---	7275 // development // inferred from electronic annotation	5634 // nucleus // inferred from electronic annotation /// 5634 // nucleus // traceable author statement	3677 // DNA binding // inferred from electronic annotation /// 5515 // protein binding // traceable author statement /// 8270 // zinc ion binding // inferred from electronic annotation /// 46872 // metal ion binding // inferred from electronic annotation	---	---	---	IPR001660 // Sterile alpha motif SAM // 8.7E-17 /// IPR001660 // Sterile alpha motif SAM // 8.7E-17 /// IPR001660 // Sterile alpha motif SAM // 2.7E-17	---	---	This probe set was annotated using the Matching Probes based pipeline to a Entrez Gene identifier using 2 transcripts. // false // Matching Probes // A	NM_004427(9),NM_198040(9)	NM_198040 // Homo sapiens polyhomeotic-like 2 (Drosophila) (PHC2), transcript variant 1, mRNA. // refseq // 9 // --- /// NM_004427 // Homo sapiens polyhomeotic-like 2 (Drosophila) (PHC2), transcript variant 2, mRNA. // refseq // 9 // --- /// ENST00000257118 // cdna:known-ccds chromosome:NCBI36:1:33561814:33613781:-1 gene:ENSG00000134686 CCDS378.1 // ensembl_transcript // 9 // --- /// ENST00000361…	AK128821 // gb // 8 // Cross Hyb Matching Probes /// BX537498 // gb // 6 // Cross Hyb Matching Probes /// ENST00000373422 // ensembl_transcript // 8 // Cross Hyb Matching Probes
200923_at	153.3	P	0.010742	1467.5	P	0.001221	-3	D	0.999973	200923_at	lectin, galactoside-binding, soluble, 3 binding protein	g6006016	gb:NM_005567.2 /DB_XREF=gi:6006016 /GEN=LGALS3BP /FEA=FLmRNA /CNT=485 /TID=Hs.79339.0 /TIER=FL+Stack /STK=202 /UG=Hs.79339 /LL=3959 /DEF=Homo sapiens lectin, galactoside-binding, soluble, 3 binding protein (galectin 6 binding protein) (LGALS3BP), mRNA. /PROD=galectin 6 binding protein /FL=gb:BC002403.1 gb:L13210.1 gb:NM_005567.2 gb:BC002998.1	NM_005567	Hs.79339	Hs.514535	March 2006 (NCBI Build 36.1)	chr17:74478931-74487656 (-) // 99.91 // q25.3	LGALS3BP	chr17q25	full length	ENSG00000108679	3959	Q08380	---	600626	NP_005558.1	NM_005567	---	---	---	---	---	---	6968 // cellular defense response // traceable author statement /// 7155 // cell adhesion // inferred from electronic annotation /// 7165 // signal transduction // traceable author statement	5578 // extracellular matrix (sensu Metazoa) // inferred from electronic annotation /// 5615 // extracellular space // traceable author statement /// 16020 // membrane // inferred from electronic annotation	5044 // scavenger receptor activity // traceable author statement /// 5515 // protein binding // inferred from electronic annotation /// 5044 // scavenger receptor activity // inferred from electronic annotation	---	---	---	IPR001190 // Speract/scavenger receptor // 3.5E-36	---	---	This probe set was annotated using the Matching Probes based pipeline to a Entrez Gene identifier using 1 transcripts. // false // Matching Probes // A	NM_005567(11)	NM_005567 // Homo sapiens lectin, galactoside-binding, soluble, 3 binding protein (LGALS3BP), mRNA. // refseq // 11 // --- /// ENST00000262776 // cdna:known-ccds chromosome:NCBI36:17:74478932:74487656:-1 gene:ENSG00000108679 CCDS11759.1 // ensembl_transcript // 10 // ---	GENSCAN00000000716 // ensembl_prediction // 6 // Cross Hyb Matching Probes
200953_s_at	4.1	A	0.567627	43.5	P	0.00415	-3.5	D	0.999886	200953_s_at	cyclin D2	g4502616	gb:NM_001759.1 /DB_XREF=gi:4502616 /GEN=CCND2 /FEA=FLmRNA /CNT=309 /TID=Hs.75586.0 /TIER=FL+Stack /STK=68 /UG=Hs.75586 /LL=894 /DEF=Homo sapiens cyclin D2 (CCND2), mRNA. /PROD=cyclin D2 /FL=gb:M90813.1 gb:NM_001759.1 gb:D13639.1	NM_001759	Hs.75586	Hs.376071	March 2006 (NCBI Build 36.1)	chr12:4253198-4284777 (+) // 97.59 // p13.32	CCND2	chr12p13	full length	ENSG00000118971	894	P30279 /// Q53ER2 /// Q5U035	---	123833	NP_001750.1	NM_001759	---	---	---	---	---	---	74 // regulation of progression through cell cycle // non-traceable author statement /// 7049 // cell cycle // inferred from electronic annotation /// 51301 // cell division // inferred from electronic annotation /// 74 // regulation of progression through cell cycle // inferred from electronic annotation	5634 // nucleus // inferred from electronic annotation	5515 // protein binding // inferred from physical interaction	Cell_cycle_KEGG // GenMAPP /// G1_to_S_cell_cycle_Reactome // GenMAPP /// Ovarian_Infertility_Genes // GenMAPP /// Wnt_signaling // GenMAPP	---	---	--- // --- // 7.7E-23 /// --- // --- // 6.7E-47 /// IPR004367 // Cyclin, C-terminal // 7.7E-23 /// IPR006671 // Cyclin, N-terminal domain // 6.7E-47	---	---	This probe set was annotated using the Matching Probes based pipeline to a Entrez Gene identifier using 1 transcripts. // false // Matching Probes // A	NM_001759(11)	BC014357 // Homo sapiens, clone IMAGE:3686944, mRNA. // gb // 11 // --- /// NM_001759 // Homo sapiens cyclin D2 (CCND2), mRNA. // refseq // 11 // --- /// ENST00000261254 // cdna:known-ccds chromosome:NCBI36:12:4253199:4284777:1 gene:ENSG00000118971 CCDS8524.1 // ensembl_transcript // 10 // ---	---
200962_at	162.2	P	0.001953	645.8	P	0.000244	-2.1	D	0.99996	200962_at	ribosomal protein L31 /// similar to ribosomal protein L31	Hs.184014.0	gb:AI348010 /DB_XREF=gi:4085216 /DB_XREF=qp61b10.x1 /CLONE=IMAGE:1927483 /FEA=FLmRNA /CNT=489 /TID=Hs.184014.0 /TIER=Stack /STK=12 /UG=Hs.184014 /LL=6160 /UG_GENE=RPL31 /UG_TITLE=ribosomal protein L31 /FL=gb:NM_000993.1	AI348010	Hs.184014	Hs.469473	March 2006 (NCBI Build 36.1)	chr2:100985167-101002650 (+) // 89.73 // q11.2	RPL31 /// LOC653773	chr2q11.2 /// chr2q36.1	full length	ENSG00000071082 /// ENSG00000177132 /// ENSG00000189128	6160 /// 653773	P62899 /// Q6IRZ0	---	---	NP_000984.1 /// XP_943848.1	NM_000993 /// XM_938755	---	---	---	---	---	---	6412 // protein biosynthesis // inferred from electronic annotation	5840 // ribosome // inferred from electronic annotation /// 5622 // intracellular // inferred from electronic annotation /// 30529 // ribonucleoprotein complex // inferred from electronic annotation	3735 // structural constituent of ribosome // inferred from electronic annotation	Ribosomal_Proteins // GenMAPP /// Ribosomal_Proteins // GenMAPP /// Ribosomal_Proteins // GenMAPP	---	---	IPR001584 // Integrase, catalytic domain // 4.9E-12 /// IPR008042 // Retrotransposon, Pao // 1.3E-52 /// IPR002130 // Peptidyl-prolyl cis-trans isomerase, cyclophilin type // 1.5E-18 /// IPR002130 // Peptidyl-prolyl cis-trans isomerase, cyclophilin type // 1.9E-14 /// IPR005045 // Eukaryotic protein of unknown function DUF284 // 2.1E-48 /// IPR005045 // Eukaryotic protein of unknown function DUF2…	---	---	This probe set was annotated using the Genome Consensus/Exemplar Overlap based pipeline to a Entrez Gene identifier using 3 transcripts. // true // Genome Consensus/Exemplar Overlap // C	GENSCAN00000041250,GENSCAN00000012255,ENST00000341082,ENST00000320656,ENSESTT00000083489,GENSCAN00000023416,GENSCAN00000062857,CR595074,GENSCAN00000002513,GENSCAN00000017519,XM_938755,BC001663,NM_000993,ENST00000264258	ENST00000264258 // cdna:known-ccds chromosome:NCBI36:2:100985183:100989312:1 gene:ENSG00000071082 CCDS2049.1 // ensembl_transcript // 0 // chr2:100985182-100989312(+) /// NM_000993 // Homo sapiens ribosomal protein L31 (RPL31), mRNA. // refseq // 0 // chr2:100985182-100989312(+) /// BC001663 // Homo sapiens ribosomal protein L31, mRNA (cDNA clone IMAGE:2823904), partial cds. // gb // 0 // chr2:10…	AK093543 // gb // 11 // Negative Strand Matching Probes
200988_s_at	39.7	P	0.000244	242	P	0.000244	-2.6	D	0.99998	200988_s_at	proteasome (prosome, macropain) activator subunit 3 (PA28 gamma; Ki)	g5031996	gb:NM_005789.1 /DB_XREF=gi:5031996 /GEN=PSME3 /FEA=FLmRNA /CNT=330 /TID=Hs.152978.0 /TIER=FL /STK=0 /UG=Hs.152978 /LL=10197 /DEF=Homo sapiens proteasome (prosome, macropain) activator subunit 3 (PA28 gamma; Ki) (PSME3), mRNA. /PROD=proteasome (prosome, macropain) activatorsubunit 3 (PA28 gamma; Ki) /FL=gb:NM_005789.1 gb:U11292.1	NM_005789	Hs.152978	Hs.152978	March 2006 (NCBI Build 36.1)	chr17:38239013-38249049 (+) // 97.72 // q21.31	PSME3	chr17q21	full length	ENSG00000131467	10197	P61289 /// Q6FHK7 /// Q6MZZ1	---	605129	NP_005780.2 /// NP_789839.1	NM_005789 /// NM_176863	---	---	---	---	---	---	---	8537 // proteasome activator complex // inferred from electronic annotation /// 5829 // cytosol // inferred from electronic annotation /// 43234 // protein complex // inferred from electronic annotation	8538 // proteasome activator activity // inferred from electronic annotation /// 42802 // identical protein binding // inferred from physical interaction /// 5515 // protein binding // inferred from physical interaction	---	---	---	IPR003186 // Proteasome activator pa28, beta subunit // 5.3E-112 /// IPR003185 // Proteasome activator pa28, alpha subunit // 9.0E-44 /// IPR003186 // Proteasome activator pa28, beta subunit // 2.4E-117	---	---	This probe set was annotated using the Matching Probes based pipeline to a Entrez Gene identifier using 2 transcripts. // false // Matching Probes // A	NM_005789(11),NM_176863(11)	NM_005789 // Homo sapiens proteasome (prosome, macropain) activator subunit 3 (PA28 gamma; Ki) (PSME3), transcript variant 1, mRNA. // refseq // 11 // --- /// NM_176863 // Homo sapiens proteasome (prosome, macropain) activator subunit 3 (PA28 gamma; Ki) (PSME3), transcript variant 2, mRNA. // refseq // 11 // --- /// ENST00000293362 // cdna:known-ccds chromosome:NCBI36:17:38238949:38249301:1 gene:…	---
201012_at	180	P	0.000244	6488.2	P	0.000244	-5	D	0.99998	201012_at	annexin A1	g4502100	gb:NM_000700.1 /DB_XREF=gi:4502100 /GEN=ANXA1 /FEA=FLmRNA /CNT=457 /TID=Hs.78225.0 /TIER=FL+Stack /STK=162 /UG=Hs.78225 /LL=301 /DEF=Homo sapiens annexin A1 (ANXA1), mRNA. /PROD=annexin I /FL=gb:BC001275.1 gb:NM_000700.1	NM_000700	Hs.78225	Hs.494173	March 2006 (NCBI Build 36.1)	chr9:74956600-74975127 (+) // 99.93 // q21.13	ANXA1	chr9q12-q21.2|9q12-q21.2	full length	ENSG00000135046	301	P04083 /// Q5TZZ9	---	151690	NP_000691.1	NM_000700	---	---	---	---	---	---	6629 // lipid metabolism // traceable author statement /// 6916 // anti-apoptosis // traceable author statement /// 6928 // cell motility // traceable author statement /// 6954 // inflammatory response // traceable author statement /// 7166 // cell surface receptor linked signal transduction // traceable author statement /// 7165 // signal transduction // traceable author statement	5737 // cytoplasm // traceable author statement	4859 // phospholipase inhibitor activity // inferred from electronic annotation /// 5102 // receptor binding // traceable author statement /// 5509 // calcium ion binding // inferred from electronic annotation /// 5509 // calcium ion binding // traceable author statement /// 5544 // calcium-dependent phospholipid binding // inferred from electronic annotation /// 19834 // phospholipase A2 inhibit…	Prostaglandin_synthesis_regulation // GenMAPP	---	---	IPR001464 // Annexin // 2.5E-25 /// IPR001464 // Annexin // 1.3E-32 /// IPR001464 // Annexin // 2.6E-23 /// IPR001464 // Annexin // 3.7E-32	---	---	This probe set was annotated using the Matching Probes based pipeline to a Entrez Gene identifier using 2 transcripts. // false // Matching Probes // A	AK074480(11),NM_000700(11)	ENSESTT00000082308 // --- // ensembl_est // 10 // --- /// AK074480 // Homo sapiens cDNA FLJ23900 fis, clone LNG15486, highly similar to ANNEXIN I. // gb // 11 // --- /// NM_000700 // Homo sapiens annexin A1 (ANXA1), mRNA. // refseq // 11 // --- /// GENSCAN00000037725 // cdna:Genscan chromosome:NCBI36:9:74925460:74974843:1 // ensembl_prediction // 9 // --- /// ENST00000257497 // cdna:known-ccds ch…	BC018683 // gb // 6 // Cross Hyb Matching Probes /// BC034157 // gb // 6 // Cross Hyb Matching Probes /// CR602892 // gb // 8 // Cross Hyb Matching Probes
201030_x_at	634.6	P	0.000244	5453.7	P	0.000244	-3.2	D	0.99998	201030_x_at	lactate dehydrogenase B	g4557031	gb:NM_002300.1 /DB_XREF=gi:4557031 /GEN=LDHB /FEA=FLmRNA /CNT=490 /TID=Hs.234489.0 /TIER=FL+Stack /STK=218 /UG=Hs.234489 /LL=3945 /DEF=Homo sapiens lactate dehydrogenase B (LDHB), mRNA. /PROD=lactate dehydrogenase B /FL=gb:BC002362.1 gb:NM_002300.1	NM_002300	Hs.234489	Hs.446149	March 2006 (NCBI Build 36.1)	chr12:21679542-21702029 (-) // 99.92 // p12.1 /// chrX:75471445-75472713 (-) // 92.37 // q13.3	LDHB	chr12p12.2-p12.1	full length	ENSG00000111716	3945	P07195 /// Q59G78 /// Q5U077	EC:1.1.1.27	150100	NP_002291.1	NM_002300	---	---	---	---	---	---	6100 // tricarboxylic acid cycle intermediate metabolism // inferred from electronic annotation /// 19642 // anaerobic glycolysis // inferred from electronic annotation /// 6096 // glycolysis // inferred from electronic annotation	5737 // cytoplasm // traceable author statement /// 5737 // cytoplasm // inferred from electronic annotation	4459 // L-lactate dehydrogenase activity // traceable author statement /// 16491 // oxidoreductase activity // inferred from electronic annotation /// 4459 // L-lactate dehydrogenase activity // inferred from electronic annotation	Glycolysis_and_Gluconeogenesis // GenMAPP /// Glycolysis / Gluconeogenesis // KEGG /// Cysteine metabolism // KEGG /// Pyruvate metabolism // KEGG /// Propanoate metabolism // KEGG	---	---	IPR001236 // Lactate/malate dehydrogenase // 6.2E-82 /// IPR001236 // Lactate/malate dehydrogenase // 2.9E-86 /// IPR001236 // Lactate/malate dehydrogenase // 9.9E-15	---	---	This probe set was annotated using the Matching Probes based pipeline to a Entrez Gene identifier using 2 transcripts. // false // Matching Probes // A	CR625893(10),NM_002300(11)	CR625893 // full-length cDNA clone CS0DA007YI15 of Neuroblastoma of Homo sapiens (human). // gb // 10 // --- /// AB209231 // Homo sapiens mRNA for lactate dehydrogenase B variant protein. // gb // 10 // --- /// NM_002300 // Homo sapiens lactate dehydrogenase B (LDHB), mRNA. // refseq // 11 // --- /// ENST00000350669 // cdna:known-ccds chromosome:NCBI36:12:21679543:21702043:-1 gene:ENSG00000111716…	ENSESTT00000055803 // ensembl_est // 6 // Cross Hyb Matching Probes /// GENSCAN00000005662 // ensembl_prediction // 2 // Cross Hyb Matching Probes /// GENSCAN00000017887 // ensembl_prediction // 7 // Cross Hyb Matching Probes
201034_at	181.2	P	0.001221	1513.3	P	0.000244	-3.2	D	0.99998	201034_at	adducin 3 (gamma)	Hs.8110.0	gb:BE545756 /DB_XREF=gi:9774401 /DB_XREF=601076920F1 /CLONE=IMAGE:3462940 /FEA=FLmRNA /CNT=327 /TID=Hs.8110.0 /TIER=Stack /STK=95 /UG=Hs.8110 /LL=3033 /UG_GENE=HADHSC /UG_TITLE=L-3-hydroxyacyl-Coenzyme A dehydrogenase, short chain /FL=gb:BC000306.1 gb:NM_005327.1	BE545756	Hs.8110	Hs.501012	March 2006 (NCBI Build 36.1)	chr10:111884294-111885442 (+) // 35.83 // q25.2 /// chr4:109130360-109175776 (+) // 61.96 // q25	ADD3	chr10q24.2-q24.3	full length	ENSG00000148700	120	Q53FL4 /// Q59EK1 /// Q5VU09 /// Q9UEY8	---	601568	NP_001112.2 /// NP_058432.1 /// NP_063968.1	NM_001121 /// NM_016824 /// NM_019903	---	---	---	---	---	---	---	5856 // cytoskeleton // inferred from electronic annotation /// 16020 // membrane // traceable author statement /// 16020 // membrane // inferred from electronic annotation	5200 // structural constituent of cytoskeleton // traceable author statement /// 5516 // calmodulin binding // inferred from electronic annotation	---	---	---	--- // --- // 1.4E-67 /// IPR001303 // Class II aldolase/adducin, N-terminal // 1.4E-67	---	---	This probe set was annotated using the Matching Probes based pipeline to a Entrez Gene identifier using 3 transcripts. // false // Matching Probes // A	NM_001121(11),NM_016824(11),NM_019903(11)	NM_019903 // Homo sapiens adducin 3 (gamma) (ADD3), transcript variant 2, mRNA. // refseq // 11 // --- /// NM_016824 // Homo sapiens adducin 3 (gamma) (ADD3), transcript variant 1, mRNA. // refseq // 11 // --- /// NM_001121 // Homo sapiens adducin 3 (gamma) (ADD3), transcript variant 3, mRNA. // refseq // 11 // --- /// ENST00000360162 // cdna:known chromosome:NCBI36:10:111755716:111885310:1 gene:…	---
201042_at	19.6	A	0.27417	760.2	P	0.000244	-5.6	D	0.99998	201042_at	transglutaminase 2 (C polypeptide, protein-glutamine-gamma-glutamyltransferase)	Hs.8265.0	gb:AL031651 /DB_XREF=gi:6065866 /FEA=FLmRNA /CNT=453 /TID=Hs.8265.0 /TIER=Stack /STK=206 /UG=Hs.8265 /LL=7052 /UG_GENE=TGM2 /UG_TITLE=transglutaminase 2 (C polypeptide, protein-glutamine-gamma-glutamyltransferase) /DEF=Human DNA sequence from clone RP5-1054A22 on chromosome 20q11.22-12 Contains two isoforms of the gene for TGM2 (transglutaminase 2 (C polypeptide, protein-glutamine-gamma-glutamylt…	AL031651	Hs.8265	Hs.517033	March 2006 (NCBI Build 36.1)	chr20:36190276-36223416 (-) // 82.64 // q11.23	TGM2	chr20q12	full length	ENSG00000198959	7052	P21980 /// Q6B838 /// Q6DKH2 /// Q6ZTL3	EC:2.3.2.13	190196	NP_004604.2 /// NP_945189.1	NM_004613 /// NM_198951	---	---	---	---	---	---	7186 // G-protein coupled receptor protein signaling pathway // inferred from sequence or structural similarity /// 18149 // peptide cross-linking // inferred from sequence or structural similarity /// 45785 // positive regulation of cell adhesion // inferred from sequence or structural similarity /// 18149 // peptide cross-linking // inferred from electronic annotation	5578 // extracellular matrix (sensu Metazoa) // inferred from sequence or structural similarity /// 5829 // cytosol // inferred from sequence or structural similarity /// 16020 // membrane // inferred from sequence or structural similarity	3810 // protein-glutamine gamma-glutamyltransferase activity // inferred from sequence or structural similarity /// 5509 // calcium ion binding // inferred from sequence or structural similarity /// 5525 // GTP binding // inferred from sequence or structural similarity /// 8415 // acyltransferase activity // inferred from electronic annotation /// 16740 // transferase activity // inferred from el…	Complement and coagulation cascades // KEGG /// Huntington's disease // KEGG	---	---	IPR001102 // Protein-glutamine gamma-glutamyltransferase // 3.1E-31 /// IPR001102 // Protein-glutamine gamma-glutamyltransferase // 3.1E-29 /// IPR001102 // Protein-glutamine gamma-glutamyltransferase // 1.4E-62 /// IPR002931 // Transglutaminase-like domain // 7.5E-54 /// IPR001102 // Protein-glutamine gamma-glutamyltransferase // 3.0E-4 /// IPR001102 // Protein-glutamine gamma-glutamyltransferas…	---	---	This probe set was annotated using the Matching Probes based pipeline to a Entrez Gene identifier using 2 transcripts. // false // Matching Probes // A	AK126508(11),NM_004613(11)	AK126508 // Homo sapiens cDNA FLJ44544 fis, clone UTERU3005907, highly similar to PROTEIN-GLUTAMINE GAMMA-GLUTAMYLTRANSFERASE (EC 2.3.2.13). // gb // 11 // --- /// NM_004613 // Homo sapiens transglutaminase 2 (C polypeptide, protein-glutamine-gamma-glutamyltransferase) (TGM2), transcript variant 1, mRNA. // refseq // 11 // --- /// ENST00000358501 // cdna:known-ccds chromosome:NCBI36:20:36190277:3…	---
201044_x_at	3.1	A	0.780518	30.4	P	0.01416	-3	D	0.999135	201044_x_at	dual specificity phosphatase 1	Hs.171695.0	gb:AA530892 /DB_XREF=gi:2273598 /DB_XREF=ni97d11.s1 /CLONE=IMAGE:984789 /FEA=FLmRNA /CNT=409 /TID=Hs.171695.0 /TIER=Stack /STK=160 /UG=Hs.171695 /LL=1843 /UG_GENE=DUSP1 /UG_TITLE=dual specificity phosphatase 1 /FL=gb:NM_004417.2	AA530892	Hs.171695	Hs.171695	March 2006 (NCBI Build 36.1)	chr5:172127703-172130843 (-) // 97.39 // q35.1	DUSP1	chr5q34	full length	ENSG00000120129	1843	P28562	EC:3.1.3.48 /// EC:3.1.3.16	600714	NP_004408.1	NM_004417	---	---	---	---	---	---	6470 // protein amino acid dephosphorylation // inferred from electronic annotation /// 6979 // response to oxidative stress // traceable author statement /// 7049 // cell cycle // inferred from electronic annotation	---	4726 // non-membrane spanning protein tyrosine phosphatase activity // traceable author statement /// 16787 // hydrolase activity // inferred from electronic annotation /// 17017 // MAP kinase phosphatase activity // inferred from electronic annotation /// 4721 // phosphoprotein phosphatase activity // inferred from electronic annotation /// 8138 // protein tyrosine/serine/threonine phosphatase a…	Cell adhesion molecules (CAMs) // KEGG /// Adherens junction // KEGG /// Jak-STAT signaling pathway // KEGG /// T cell receptor signaling pathway // KEGG /// B cell receptor signaling pathway // KEGG /// Leukocyte transendothelial migration // KEGG /// Insulin signaling pathway // KEGG /// Adipocytokine signaling pathway // KEGG /// Type I diabetes mellitus // KEGG /// Epithelial cell signaling i…	---	---	IPR000340 // Dual specificity protein phosphatase // 6.4E-76 /// IPR001763 // Rhodanese-like // 2.5E-27 /// IPR001828 // Extracellular ligand-binding receptor // 6.6E-24	---	---	This probe set was annotated using the Matching Probes based pipeline to a Entrez Gene identifier using 1 transcripts. // false // Matching Probes // A	NM_004417(11)	NM_004417 // Homo sapiens dual specificity phosphatase 1 (DUSP1), mRNA. // refseq // 11 // --- /// GENSCAN00000002094 // cdna:Genscan chromosome:NCBI36:5:172128371:172155219:-1 // ensembl_prediction // 11 // --- /// ENST00000239223 // cdna:known-ccds chromosome:NCBI36:5:172127707:172130809:-1 gene:ENSG00000120129 CCDS4380.1 // ensembl_transcript // 11 // ---	---
201058_s_at	1.2	A	0.969727	354.5	P	0.000244	-8.5	D	0.99998	201058_s_at	myosin, light polypeptide 9, regulatory	g5174602	gb:NM_006097.1 /DB_XREF=gi:5174602 /GEN=MYRL2 /FEA=FLmRNA /CNT=462 /TID=Hs.9615.0 /TIER=FL+Stack /STK=182 /UG=Hs.9615 /LL=10398 /DEF=Homo sapiens myosin regulatory light chain 2, smooth muscle isoform (MYRL2), mRNA. /PROD=myosin regulatory light chain 2, smooth muscleisoform /FL=gb:J02854.1 gb:NM_006097.1	NM_006097	Hs.9615	Hs.504687	March 2006 (NCBI Build 36.1)	chr20:34606672-34611633 (+) // 95.8 // q11.23	MYL9	chr20q11.23	full length	ENSG00000101335	10398	P24844 /// Q6IBG1 /// Q71U02 /// Q9BUF9	---	609905	NP_006088.2 /// NP_852667.1	NM_006097 /// NM_181526	---	---	---	---	---	---	6937 // regulation of muscle contraction // traceable author statement	5859 // muscle myosin // traceable author statement /// 16459 // myosin // inferred from electronic annotation	3774 // motor activity // inferred from electronic annotation /// 5509 // calcium ion binding // inferred from electronic annotation /// 8307 // structural constituent of muscle // traceable author statement	Striated_muscle_contraction // GenMAPP /// Striated_muscle_contraction // GenMAPP	---	---	IPR002048 // Calcium-binding EF-hand // 1.9E-8 /// IPR002048 // Calcium-binding EF-hand // 0.065 /// IPR002048 // Calcium-binding EF-hand // 0.0033 /// IPR002048 // Calcium-binding EF-hand // 0.065 /// IPR002048 // Calcium-binding EF-hand // 0.0024 /// IPR002048 // Calcium-binding EF-hand // 0.041	---	---	This probe set was annotated using the Matching Probes based pipeline to a Entrez Gene identifier using 3 transcripts. // false // Matching Probes // A	J02854(11),NM_006097(11),NM_181526(11)	ENSESTT00000083432 // --- // ensembl_est // 11 // --- /// ENSESTT00000083433 // --- // ensembl_est // 11 // --- /// J02854 // Human 20-kDa myosin light chain (MLC-2) mRNA, complete cds. // gb // 11 // --- /// NM_006097 // Homo sapiens myosin, light polypeptide 9, regulatory (MYL9), transcript variant 1, mRNA. // refseq // 11 // --- /// NM_181526 // Homo sapiens myosin, light polypeptide 9, regula…	GENSCAN00000060094 // ensembl_prediction // 2 // Cross Hyb Matching Probes
201063_at	144.7	P	0.000244	1696	P	0.000244	-3.4	D	0.99997	201063_at	reticulocalbin 1, EF-hand calcium binding domain	g4506454	gb:NM_002901.1 /DB_XREF=gi:4506454 /GEN=RCN1 /FEA=FLmRNA /CNT=280 /TID=Hs.167791.0 /TIER=FL+Stack /STK=59 /UG=Hs.167791 /LL=5954 /DEF=Homo sapiens reticulocalbin 1, EF-hand calcium binding domain (RCN1), mRNA. /PROD=reticulocalbin 1 precursor /FL=gb:D42073.1 gb:NM_002901.1	NM_002901	Hs.167791	Hs.97887	March 2006 (NCBI Build 36.1)	chr11:32069266-32083653 (+) // 98.81 // p13 /// chr13:44861429-44863526 (-) // 96.82 // q14.12	RCN1	chr11p13	full length	---	5954	Q15293 /// Q5J7V8	---	602735	NP_002892.1	NM_002901	---	---	---	---	---	---	---	5788 // endoplasmic reticulum lumen // traceable author statement /// 5783 // endoplasmic reticulum // inferred from electronic annotation	5509 // calcium ion binding // traceable author statement /// 5509 // calcium ion binding // inferred from electronic annotation	---	---	---	IPR002048 // Calcium-binding EF-hand // 2.6E-5 /// IPR002048 // Calcium-binding EF-hand // 6.8E-4 /// IPR002048 // Calcium-binding EF-hand // 3.3E-4 /// IPR002048 // Calcium-binding EF-hand // 0.14 /// IPR002048 // Calcium-binding EF-hand // 0.41	---	---	This probe set was annotated using the Matching Probes based pipeline to a Entrez Gene identifier using 1 transcripts. // false // Matching Probes // A	NM_002901(11)	NM_002901 // Homo sapiens reticulocalbin 1, EF-hand calcium binding domain (RCN1), mRNA. // refseq // 11 // ---	AK094360 // gb // 8 // Cross Hyb Matching Probes /// AK126419 // gb // 8 // Cross Hyb Matching Probes /// ENST00000054950 // ensembl_transcript // 8 // Cross Hyb Matching Probes /// AK127569 // gb // 4 // Negative Strand Matching Probes /// ENST00000303517 // ensembl_transcript // 4 // Negative Strand Matching Probes
201107_s_at	1.6	A	0.601074	75.2	P	0.000244	-4.1	D	0.99998	201107_s_at	thrombospondin 1	Hs.87409.0	gb:AI812030 /DB_XREF=gi:5398596 /DB_XREF=tw46c12.x1 /CLONE=IMAGE:2262742 /FEA=FLmRNA /CNT=371 /TID=Hs.87409.0 /TIER=Stack /STK=29 /UG=Hs.87409 /LL=7057 /UG_GENE=THBS1 /UG_TITLE=thrombospondin 1 /FL=gb:NM_003246.1	AI812030	Hs.87409	Hs.164226	March 2006 (NCBI Build 36.1)	chr15:37660425-37676960 (+) // 97.77 // q14	THBS1	chr15q15	full length	ENSG00000137801	7057	P07996 /// Q59E99	---	188060	NP_003237.2	NM_003246	---	---	---	---	---	---	6928 // cell motility // not recorded /// 7155 // cell adhesion // inferred from electronic annotation /// 7275 // development // traceable author statement /// 7399 // nervous system development // not recorded /// 7596 // blood coagulation // not recorded	5576 // extracellular region // non-traceable author statement /// 5576 // extracellular region // inferred from electronic annotation	4866 // endopeptidase inhibitor activity // traceable author statement /// 4871 // signal transducer activity // traceable author statement /// 5198 // structural molecule activity // inferred from electronic annotation /// 5509 // calcium ion binding // inferred from electronic annotation /// 5515 // protein binding // inferred from electronic annotation /// 8201 // heparin binding // inferred f…	TGF_Beta_Signaling_Pathway // GenMAPP /// Inflammatory_Response_Pathway // GenMAPP	---	---	IPR001609 // Myosin head (motor domain) // 2.1E-28 /// IPR003129 // Thrombospondin, N-terminal // 2.4E-79 /// IPR008859 // Thrombospondin, C-terminal // 1.0E-126 /// IPR003367 // Thrombospondin type 3 repeat // 2.4E-4 /// IPR003367 // Thrombospondin type 3 repeat // 5.7 /// IPR003367 // Thrombospondin type 3 repeat // 0.013 /// IPR003367 // Thrombospondin type 3 repeat // 0.0058 /// IPR003367 // …	---	---	This probe set was annotated using the Matching Probes based pipeline to a Entrez Gene identifier using 1 transcripts. // false // Matching Probes // A	NM_003246(11)	ENSESTT00000048059 // --- // ensembl_est // 9 // --- /// NM_003246 // Homo sapiens thrombospondin 1 (THBS1), mRNA. // refseq // 11 // --- /// GENSCAN00000037842 // cdna:Genscan chromosome:NCBI36:15:37659811:37677513:1 // ensembl_prediction // 11 // --- /// ENST00000260356 // cdna:known chromosome:NCBI36:15:37660572:37676957:1 gene:ENSG00000137801 // ensembl_transcript // 11 // ---	---
201109_s_at	296	P	0.001221	1302.4	P	0.000244	-2.1	D	0.999833	201109_s_at	thrombospondin 1	Hs.87409.0	gb:AV726673 /DB_XREF=gi:10836094 /DB_XREF=AV726673 /CLONE=HTCBGC12 /FEA=FLmRNA /CNT=371 /TID=Hs.87409.0 /TIER=Stack /STK=13 /UG=Hs.87409 /LL=7057 /UG_GENE=THBS1 /UG_TITLE=thrombospondin 1 /FL=gb:NM_003246.1	AV726673	Hs.87409	Hs.164226	March 2006 (NCBI Build 36.1)	chr15:37660425-37676960 (+) // 97.77 // q14	THBS1	chr15q15	full length	ENSG00000137801	7057	P07996 /// Q59E99	---	188060	NP_003237.2	NM_003246	---	---	---	---	---	---	6928 // cell motility // not recorded /// 7155 // cell adhesion // inferred from electronic annotation /// 7275 // development // traceable author statement /// 7399 // nervous system development // not recorded /// 7596 // blood coagulation // not recorded	5576 // extracellular region // non-traceable author statement /// 5576 // extracellular region // inferred from electronic annotation	4866 // endopeptidase inhibitor activity // traceable author statement /// 4871 // signal transducer activity // traceable author statement /// 5198 // structural molecule activity // inferred from electronic annotation /// 5509 // calcium ion binding // inferred from electronic annotation /// 5515 // protein binding // inferred from electronic annotation /// 8201 // heparin binding // inferred f…	TGF_Beta_Signaling_Pathway // GenMAPP /// Inflammatory_Response_Pathway // GenMAPP	---	---	IPR003129 // Thrombospondin, N-terminal // 2.4E-79 /// IPR008859 // Thrombospondin, C-terminal // 1.0E-126 /// IPR003367 // Thrombospondin type 3 repeat // 2.4E-4 /// IPR003367 // Thrombospondin type 3 repeat // 5.7 /// IPR003367 // Thrombospondin type 3 repeat // 0.013 /// IPR003367 // Thrombospondin type 3 repeat // 0.0058 /// IPR003367 // Thrombospondin type 3 repeat // 0.028 /// IPR003367 // …	---	---	This probe set was annotated using the Matching Probes based pipeline to a Entrez Gene identifier using 1 transcripts. // false // Matching Probes // A	NM_003246(11)	NM_003246 // Homo sapiens thrombospondin 1 (THBS1), mRNA. // refseq // 11 // --- /// ENST00000260356 // cdna:known chromosome:NCBI36:15:37660572:37676957:1 gene:ENSG00000137801 // ensembl_transcript // 11 // ---	ENSESTT00000048061 // ensembl_est // 5 // Cross Hyb Matching Probes /// ENSESTT00000048065 // ensembl_est // 5 // Cross Hyb Matching Probes /// ENSESTT00000048067 // ensembl_est // 5 // Cross Hyb Matching Probes
201110_s_at	440.4	P	0.000244	1948.5	P	0.000244	-2.1	D	0.99998	201110_s_at	thrombospondin 1	g4507484	gb:NM_003246.1 /DB_XREF=gi:4507484 /GEN=THBS1 /FEA=FLmRNA /CNT=371 /TID=Hs.87409.0 /TIER=FL+Stack /STK=35 /UG=Hs.87409 /LL=7057 /DEF=Homo sapiens thrombospondin 1 (THBS1), mRNA. /PROD=thrombospondin 1 /FL=gb:NM_003246.1	NM_003246	Hs.87409	Hs.164226	March 2006 (NCBI Build 36.1)	chr15:37660639-37676957 (+) // 98.43 // q14	THBS1	chr15q15	full length	ENSG00000137801	7057	P07996 /// Q59E99	---	188060	NP_003237.2	NM_003246	---	---	---	---	---	---	6928 // cell motility // not recorded /// 7155 // cell adhesion // inferred from electronic annotation /// 7275 // development // traceable author statement /// 7399 // nervous system development // not recorded /// 7596 // blood coagulation // not recorded	5576 // extracellular region // non-traceable author statement /// 5576 // extracellular region // inferred from electronic annotation	4866 // endopeptidase inhibitor activity // traceable author statement /// 4871 // signal transducer activity // traceable author statement /// 5198 // structural molecule activity // inferred from electronic annotation /// 5509 // calcium ion binding // inferred from electronic annotation /// 5515 // protein binding // inferred from electronic annotation /// 8201 // heparin binding // inferred f…	TGF_Beta_Signaling_Pathway // GenMAPP /// Inflammatory_Response_Pathway // GenMAPP	---	---	IPR003129 // Thrombospondin, N-terminal // 2.4E-79 /// IPR008859 // Thrombospondin, C-terminal // 1.0E-126 /// IPR003367 // Thrombospondin type 3 repeat // 2.4E-4 /// IPR003367 // Thrombospondin type 3 repeat // 5.7 /// IPR003367 // Thrombospondin type 3 repeat // 0.013 /// IPR003367 // Thrombospondin type 3 repeat // 0.0058 /// IPR003367 // Thrombospondin type 3 repeat // 0.028 /// IPR003367 // …	---	---	This probe set was annotated using the Matching Probes based pipeline to a Entrez Gene identifier using 1 transcripts. // false // Matching Probes // A	NM_003246(10)	NM_003246 // Homo sapiens thrombospondin 1 (THBS1), mRNA. // refseq // 10 // --- /// ENST00000260356 // cdna:known chromosome:NCBI36:15:37660572:37676957:1 gene:ENSG00000137801 // ensembl_transcript // 10 // ---	---
201137_s_at	9.2	A	0.567627	101.8	P	0.005859	-2.8	D	0.999759	201137_s_at	major histocompatibility complex, class II, DP beta 1	g4504404	gb:NM_002121.1 /DB_XREF=gi:4504404 /GEN=HLA-DPB1 /FEA=FLmRNA /CNT=360 /TID=Hs.814.0 /TIER=FL+Stack /STK=123 /UG=Hs.814 /LL=3115 /DEF=Homo sapiens major histocompatibility complex, class II, DP beta 1 (HLA-DPB1), mRNA. /PROD=major histocompatibility complex, class II, DPbeta 1 /FL=gb:NM_002121.1 gb:J03041.1 gb:M57466.1 gb:M83664.1 gb:M28202.1 gb:M28200.1	NM_002121	Hs.814	Hs.485130	March 2006 (NCBI Build 36.1)	chr6:33151777-33162545 (+) // 96.2 // p21.32 /// chr6_cox_hap1:4424306-4435009 (+) // 98.38 // /// chr6_qbl_hap2:4230197-4240967 (+) // 95.72 //	HLA-DPB1	chr6p21.3	full length	ENSG00000206224	3115	P01916 /// P04232 /// P04440 /// P13763 /// Q14465 /// Q29670 /// Q29754 /// Q30030 /// Q30058 /// Q30059 /// Q30060 /// Q30174 /// Q30212 /// Q59GY1 /// Q5ENE0 /// Q5ENE1 /// Q5EP46 /// Q5EP47 /// Q5EP48 /// Q5EP49 /// Q5EP51 /// Q5EP53 /// Q5EP54 /// Q5EP56 /// Q5ISH4 /// Q5ISH5 /// Q5SQ73 /// Q5SUM7 /// Q8WM95 /// Q95HA4 /// Q95HC1	---	142858	NP_002112.3	NM_002121	---	---	---	---	---	---	6955 // immune response // inferred from electronic annotation /// 9405 // pathogenesis // traceable author statement /// 9596 // detection of pest, pathogen or parasite // traceable author statement /// 19884 // antigen presentation, exogenous antigen // inferred from electronic annotation /// 19886 // antigen processing, exogenous antigen via MHC class II // inferred from electronic annotation	16020 // membrane // inferred from electronic annotation /// 16021 // integral to membrane // inferred from electronic annotation	45012 // MHC class II receptor activity // inferred from electronic annotation /// 45012 // MHC class II receptor activity // traceable author statement	---	---	---	IPR007110 // Immunoglobulin-like // 3.1E-9 /// IPR000353 // Class II histocompatibility antigen, beta chain, beta-1 domain // 8.2E-37	---	---	This probe set was annotated using the Matching Probes based pipeline to a Entrez Gene identifier using 1 transcripts. // false // Matching Probes // A	BC013184(11)	BC013184 // Homo sapiens major histocompatibility complex, class II, DP beta 1, mRNA (cDNA clone MGC:17212 IMAGE:4341117), complete cds. // gb // 11 // --- /// ENST00000383102 // cdna:known chromosome:NCBI36:c6_COX:33112810:33123961:1 gene:ENSG00000206224 // ensembl_transcript // 10 // --- /// ENST00000383100 // cdna:known chromosome:NCBI36:c6_COX:33117313:33123961:1 gene:ENSG00000206224 // ensem…	ENSESTT00000096498 // ensembl_est // 6 // Cross Hyb Matching Probes /// BC015000 // gb // 6 // Cross Hyb Matching Probes /// DQ284441 // gb // 4 // Cross Hyb Matching Probes /// M57466 // gb // 6 // Cross Hyb Matching Probes /// NM_002121 // refseq // 6 // Cross Hyb Matching Probes /// NR_001435 // refseq // 2 // Cross Hyb Matching Probes /// XM_940060 // refseq // 7 // Cross Hyb Matching Probes …
201147_s_at	26.9	A	0.095215	2577	P	0.000244	-6.8	D	0.99998	201147_s_at	TIMP metallopeptidase inhibitor 3 (Sorsby fundus dystrophy, pseudoinflammatory)	Hs.245188.0	gb:BF347089 /DB_XREF=gi:11294684 /DB_XREF=602020842F1 /CLONE=IMAGE:4156354 /FEA=FLmRNA /CNT=492 /TID=Hs.245188.0 /TIER=Stack /STK=20 /UG=Hs.245188 /LL=7078 /UG_GENE=TIMP3 /UG_TITLE=tissue inhibitor of metalloproteinase 3 (Sorsby fundus dystrophy, pseudoinflammatory) /FL=gb:NM_000362.2 gb:U14394.1 gb:U67195.1 gb:U02571.1	BF347089	Hs.245188	Hs.297324	March 2006 (NCBI Build 36.1)	chr22:31526807-31589030 (+) // 93.38 // q12.3	TIMP3	chr22q12.1-q13.2|22q12.3	full length	ENSG00000100234	7078	P35625 /// Q14867 /// Q6LEP5 /// Q9BYA3	---	136900 /// 188826	NP_000353.1	NM_000362	---	---	---	---	---	---	7169 // transmembrane receptor protein tyrosine kinase signaling pathway // non-traceable author statement /// 7601 // visual perception // inferred from electronic annotation /// 8624 // induction of apoptosis by extracellular signals // non-traceable author statement /// 50896 // response to stimulus // inferred from electronic annotation	5578 // extracellular matrix (sensu Metazoa) // inferred from electronic annotation /// 5578 // extracellular matrix (sensu Metazoa) // non-traceable author statement	4857 // enzyme inhibitor activity // inferred from electronic annotation /// 8191 // metalloendopeptidase inhibitor activity // inferred from electronic annotation /// 8191 // metalloendopeptidase inhibitor activity // not recorded	Matrix_Metalloproteinases // GenMAPP /// Matrix_Metalloproteinases // GenMAPP	---	---	IPR001820 // Tissue inhibitor of metalloproteinase // 1.0E-126	---	---	This probe set was annotated using the Matching Probes based pipeline to a Entrez Gene identifier using 1 transcripts. // false // Matching Probes // A	NM_000362(11)	NM_000362 // Homo sapiens TIMP metallopeptidase inhibitor 3 (Sorsby fundus dystrophy, pseudoinflammatory) (TIMP3), mRNA. // refseq // 11 // --- /// ENST00000382049 // cdna:known chromosome:NCBI36:22:31526802:31589025:1 gene:ENSG00000100234 // ensembl_transcript // 11 // --- /// ENST00000266085 // cdna:known-ccds chromosome:NCBI36:22:31526802:31589025:1 gene:ENSG00000100234 CCDS13911.1 // ensembl_…	X77690 // gb // 10 // Negative Strand Matching Probes /// ENST00000327661 // ensembl_transcript // 10 // Negative Strand Matching Probes
201148_s_at	37.6	A	0.27417	770.9	P	0.000732	-5	D	0.999977	201148_s_at	TIMP metallopeptidase inhibitor 3 (Sorsby fundus dystrophy, pseudoinflammatory)	Hs.245188.0	gb:AW338933 /DB_XREF=gi:6835559 /DB_XREF=ha68g07.x1 /CLONE=IMAGE:2878908 /FEA=FLmRNA /CNT=492 /TID=Hs.245188.0 /TIER=Stack /STK=9 /UG=Hs.245188 /LL=7078 /UG_GENE=TIMP3 /UG_TITLE=tissue inhibitor of metalloproteinase 3 (Sorsby fundus dystrophy, pseudoinflammatory) /FL=gb:NM_000362.2 gb:U14394.1 gb:U67195.1 gb:U02571.1	AW338933	Hs.245188	Hs.297324	March 2006 (NCBI Build 36.1)	chr22:31526807-31589030 (+) // 93.38 // q12.3	TIMP3	chr22q12.1-q13.2|22q12.3	full length	ENSG00000100234	7078	P35625 /// Q14867 /// Q6LEP5 /// Q9BYA3	---	136900 /// 188826	NP_000353.1	NM_000362	---	---	---	---	---	---	7169 // transmembrane receptor protein tyrosine kinase signaling pathway // non-traceable author statement /// 7601 // visual perception // inferred from electronic annotation /// 8624 // induction of apoptosis by extracellular signals // non-traceable author statement /// 50896 // response to stimulus // inferred from electronic annotation	5578 // extracellular matrix (sensu Metazoa) // inferred from electronic annotation /// 5578 // extracellular matrix (sensu Metazoa) // non-traceable author statement	4857 // enzyme inhibitor activity // inferred from electronic annotation /// 8191 // metalloendopeptidase inhibitor activity // inferred from electronic annotation /// 8191 // metalloendopeptidase inhibitor activity // not recorded	Matrix_Metalloproteinases // GenMAPP /// Matrix_Metalloproteinases // GenMAPP	---	---	IPR001820 // Tissue inhibitor of metalloproteinase // 1.0E-126	---	---	This probe set was annotated using the Matching Probes based pipeline to a Entrez Gene identifier using 1 transcripts. // false // Matching Probes // A	NM_000362(11)	NM_000362 // Homo sapiens TIMP metallopeptidase inhibitor 3 (Sorsby fundus dystrophy, pseudoinflammatory) (TIMP3), mRNA. // refseq // 11 // --- /// ENST00000382049 // cdna:known chromosome:NCBI36:22:31526802:31589025:1 gene:ENSG00000100234 // ensembl_transcript // 11 // --- /// ENST00000266085 // cdna:known-ccds chromosome:NCBI36:22:31526802:31589025:1 gene:ENSG00000100234 CCDS13911.1 // ensembl_…	ENST00000383470 // ensembl_transcript // 1 // Cross Hyb Matching Probes /// ENST00000383610 // ensembl_transcript // 1 // Cross Hyb Matching Probes /// ENST00000376724 // ensembl_transcript // 1 // Cross Hyb Matching Probes
201149_s_at	22.7	P	0.000244	1559.2	P	0.000244	-5.9	D	0.99998	201149_s_at	TIMP metallopeptidase inhibitor 3 (Sorsby fundus dystrophy, pseudoinflammatory)	g1519557	gb:U67195.1 /DB_XREF=gi:1519557 /FEA=FLmRNA /CNT=492 /TID=Hs.245188.0 /TIER=FL+Stack /STK=19 /UG=Hs.245188 /LL=7078 /UG_GENE=TIMP3 /DEF=Human tissue inhibitor of metalloproteinase-3 mRNA, complete cds. /PROD=tissue inhibitor of metalloproteinase-3 /FL=gb:NM_000362.2 gb:U14394.1 gb:U67195.1 gb:U02571.1	U67195	Hs.245188	Hs.297324	March 2006 (NCBI Build 36.1)	chr22:31527710-31585672 (+) // 94.92 // q12.3	TIMP3	chr22q12.1-q13.2|22q12.3	full length	ENSG00000100234	7078	P35625 /// Q14867 /// Q6LEP5 /// Q9BYA3	---	136900 /// 188826	NP_000353.1	NM_000362	---	---	---	---	---	---	7169 // transmembrane receptor protein tyrosine kinase signaling pathway // non-traceable author statement /// 7601 // visual perception // inferred from electronic annotation /// 8624 // induction of apoptosis by extracellular signals // non-traceable author statement /// 50896 // response to stimulus // inferred from electronic annotation	5578 // extracellular matrix (sensu Metazoa) // inferred from electronic annotation /// 5578 // extracellular matrix (sensu Metazoa) // non-traceable author statement	4857 // enzyme inhibitor activity // inferred from electronic annotation /// 8191 // metalloendopeptidase inhibitor activity // inferred from electronic annotation /// 8191 // metalloendopeptidase inhibitor activity // not recorded	Matrix_Metalloproteinases // GenMAPP /// Matrix_Metalloproteinases // GenMAPP	---	---	IPR001820 // Tissue inhibitor of metalloproteinase // 1.0E-126	---	---	This probe set was annotated using the Matching Probes based pipeline to a Entrez Gene identifier using 2 transcripts. // false // Matching Probes // A	NM_000362(11),S78453(11)	ENSESTT00000078928 // --- // ensembl_est // 11 // --- /// S78453 // TIMP-3=tissue inhibitor of metalloproteinases-3 [human, THP-1 cells, mRNA, 1284 nt]. // gb // 11 // --- /// NM_000362 // Homo sapiens TIMP metallopeptidase inhibitor 3 (Sorsby fundus dystrophy, pseudoinflammatory) (TIMP3), mRNA. // refseq // 11 // --- /// GENSCAN00000035119 // cdna:Genscan chromosome:NCBI36:22:31575279:31585364:1…	---
201150_s_at	23	P	0.023926	3068.1	P	0.000244	-6.8	D	0.99998	201150_s_at	TIMP metallopeptidase inhibitor 3 (Sorsby fundus dystrophy, pseudoinflammatory)	g9257248	gb:NM_000362.2 /DB_XREF=gi:9257248 /GEN=TIMP3 /FEA=FLmRNA /CNT=492 /TID=Hs.245188.0 /TIER=FL+Stack /STK=172 /UG=Hs.245188 /LL=7078 /DEF=Homo sapiens tissue inhibitor of metalloproteinase 3 (Sorsby fundus dystrophy, pseudoinflammatory) (TIMP3), mRNA. /PROD=tissue inhibitor of metalloproteinase 3precursor /FL=gb:NM_000362.2 gb:U14394.1 gb:U67195.1 gb:U02571.1	NM_000362	Hs.245188	Hs.297324	March 2006 (NCBI Build 36.1)	chr22:31526807-31589027 (+) // 94.44 // q12.3	TIMP3	chr22q12.1-q13.2|22q12.3	full length	ENSG00000100234	7078	P35625 /// Q14867 /// Q6LEP5 /// Q9BYA3	---	136900 /// 188826	NP_000353.1	NM_000362	---	---	---	---	---	---	7169 // transmembrane receptor protein tyrosine kinase signaling pathway // non-traceable author statement /// 7601 // visual perception // inferred from electronic annotation /// 8624 // induction of apoptosis by extracellular signals // non-traceable author statement /// 50896 // response to stimulus // inferred from electronic annotation	5578 // extracellular matrix (sensu Metazoa) // inferred from electronic annotation /// 5578 // extracellular matrix (sensu Metazoa) // non-traceable author statement	4857 // enzyme inhibitor activity // inferred from electronic annotation /// 8191 // metalloendopeptidase inhibitor activity // inferred from electronic annotation /// 8191 // metalloendopeptidase inhibitor activity // not recorded	Matrix_Metalloproteinases // GenMAPP /// Matrix_Metalloproteinases // GenMAPP	---	---	IPR001820 // Tissue inhibitor of metalloproteinase // 1.0E-126	---	---	This probe set was annotated using the Matching Probes based pipeline to a Entrez Gene identifier using 1 transcripts. // false // Matching Probes // A	NM_000362(11)	NM_000362 // Homo sapiens TIMP metallopeptidase inhibitor 3 (Sorsby fundus dystrophy, pseudoinflammatory) (TIMP3), mRNA. // refseq // 11 // --- /// ENST00000382049 // cdna:known chromosome:NCBI36:22:31526802:31589025:1 gene:ENSG00000100234 // ensembl_transcript // 11 // --- /// ENST00000266085 // cdna:known-ccds chromosome:NCBI36:22:31526802:31589025:1 gene:ENSG00000100234 CCDS13911.1 // ensembl_…	M63394 // gb // 9 // Negative Strand Matching Probes
201162_at	1.1	A	0.969727	4497.7	P	0.000244	-11.4	D	0.99998	201162_at	insulin-like growth factor binding protein 7	g4504618	gb:NM_001553.1 /DB_XREF=gi:4504618 /GEN=IGFBP7 /FEA=FLmRNA /CNT=409 /TID=Hs.119206.0 /TIER=FL+Stack /STK=157 /UG=Hs.119206 /LL=3490 /DEF=Homo sapiens insulin-like growth factor binding protein 7 (IGFBP7), mRNA. /PROD=insulin-like growth factor binding protein 7 /FL=gb:NM_001553.1 gb:L19182.1	NM_001553	Hs.119206	Hs.479808	March 2006 (NCBI Build 36.1)	chr4:57592002-57671296 (-) // 98.58 // q12	IGFBP7	chr4q12	full length	ENSG00000163453	3490	Q16270 /// Q53YE6	---	602867	NP_001544.1	NM_001553	---	---	---	---	---	---	1558 // regulation of cell growth // inferred from electronic annotation /// 8285 // negative regulation of cell proliferation // traceable author statement	5576 // extracellular region // inferred from electronic annotation	5520 // insulin-like growth factor binding // inferred from electronic annotation /// 5515 // protein binding // inferred from physical interaction /// 19838 // growth factor binding // inferred from electronic annotation	---	---	---	IPR002544 // FMRFamide-related peptide // 1.3 /// IPR002544 // FMRFamide-related peptide // 0.0037 /// IPR002544 // FMRFamide-related peptide // 0.0037 /// IPR002544 // FMRFamide-related peptide // 0.0037 /// IPR002544 // FMRFamide-related peptide // 0.0037 /// IPR002544 // FMRFamide-related peptide // 0.0037 /// IPR002544 // FMRFamide-related peptide // 0.0021 /// IPR002544 // FMRFamide-related …	---	---	This probe set was annotated using the Matching Probes based pipeline to a Entrez Gene identifier using 1 transcripts. // false // Matching Probes // A	NM_001553(11)	ENSESTT00000094028 // --- // ensembl_est // 11 // --- /// NM_001553 // Homo sapiens insulin-like growth factor binding protein 7 (IGFBP7), mRNA. // refseq // 11 // --- /// GENSCAN00000001487 // cdna:Genscan chromosome:NCBI36:4:57592240:57626601:-1 // ensembl_prediction // 11 // --- /// ENST00000381221 // cdna:known-ccds chromosome:NCBI36:4:57591696:57671308:-1 gene:ENSG00000163453 CCDS3512.1 // e…	---
201163_s_at	0.3	A	0.780518	5405.7	P	0.000244	-13.2	D	0.99998	201163_s_at	insulin-like growth factor binding protein 7	g4504618	gb:NM_001553.1 /DB_XREF=gi:4504618 /GEN=IGFBP7 /FEA=FLmRNA /CNT=409 /TID=Hs.119206.0 /TIER=FL+Stack /STK=157 /UG=Hs.119206 /LL=3490 /DEF=Homo sapiens insulin-like growth factor binding protein 7 (IGFBP7), mRNA. /PROD=insulin-like growth factor binding protein 7 /FL=gb:NM_001553.1 gb:L19182.1	NM_001553	Hs.119206	Hs.479808	March 2006 (NCBI Build 36.1)	chr4:57592002-57671296 (-) // 98.58 // q12	IGFBP7	chr4q12	full length	ENSG00000163453	3490	Q16270 /// Q53YE6	---	602867	NP_001544.1	NM_001553	---	---	---	---	---	---	1558 // regulation of cell growth // inferred from electronic annotation /// 8285 // negative regulation of cell proliferation // traceable author statement	5576 // extracellular region // inferred from electronic annotation	5520 // insulin-like growth factor binding // inferred from electronic annotation /// 5515 // protein binding // inferred from physical interaction /// 19838 // growth factor binding // inferred from electronic annotation	---	---	---	IPR002350 // Serine protease inhibitor, Kazal type // 4.3E-5 /// IPR007110 // Immunoglobulin-like // 3.6E-4	---	---	This probe set was annotated using the Matching Probes based pipeline to a Entrez Gene identifier using 1 transcripts. // false // Matching Probes // A	NM_001553(11)	ENSESTT00000094028 // --- // ensembl_est // 11 // --- /// NM_001553 // Homo sapiens insulin-like growth factor binding protein 7 (IGFBP7), mRNA. // refseq // 11 // --- /// ENST00000381221 // cdna:known-ccds chromosome:NCBI36:4:57591696:57671308:-1 gene:ENSG00000163453 CCDS3512.1 // ensembl_transcript // 11 // --- /// ENST00000295666 // cdna:known chromosome:NCBI36:4:57592000:57671308:-1 gene:ENSG…	---
201185_at	114	P	0.001221	395.5	P	0.000244	-2.1	D	0.999973	201185_at	HtrA serine peptidase 1	g4506140	gb:NM_002775.1 /DB_XREF=gi:4506140 /GEN=PRSS11 /FEA=FLmRNA /CNT=347 /TID=Hs.75111.0 /TIER=FL+Stack /STK=154 /UG=Hs.75111 /LL=5654 /DEF=Homo sapiens protease, serine, 11 (IGF binding) (PRSS11), mRNA. /PROD=protease, serine, 11 (IGF binding) /FL=gb:D87258.1 gb:NM_002775.1	NM_002775	Hs.75111	Hs.501280	March 2006 (NCBI Build 36.1)	chr10:124211110-124264410 (+) // 98.82 // q26.13	HTRA1	chr10q26.3	full length	ENSG00000166033	5654	Q8N5Y7 /// Q92743	EC:3.4.21.-	602194	NP_002766.1	NM_002775	---	---	---	---	---	---	1558 // regulation of cell growth // inferred from electronic annotation /// 6508 // proteolysis // inferred from electronic annotation	5615 // extracellular space // traceable author statement /// 5576 // extracellular region // inferred from electronic annotation	4252 // serine-type endopeptidase activity // traceable author statement /// 5520 // insulin-like growth factor binding // inferred from electronic annotation /// 8233 // peptidase activity // inferred from electronic annotation /// 4252 // serine-type endopeptidase activity // inferred from electronic annotation /// 5515 // protein binding // inferred from electronic annotation /// 16787 // hydr…	---	---	---	--- // --- // 4.9E-24 /// --- // --- // 2.9E-7 /// --- // --- // 4.2E-12 /// IPR002350 // Serine protease inhibitor, Kazal type // 2.9E-7 /// IPR001478 // PDZ/DHR/GLGF domain // 4.2E-12 /// IPR001254 // Peptidase S1, chymotrypsin // 4.9E-24	---	---	This probe set was annotated using the Matching Probes based pipeline to a Entrez Gene identifier using 1 transcripts. // false // Matching Probes // A	NM_002775(11)	ENSESTT00000091190 // --- // ensembl_est // 11 // --- /// NM_002775 // Homo sapiens HtrA serine peptidase 1 (HTRA1), mRNA. // refseq // 11 // --- /// ENST00000368984 // cdna:known-ccds chromosome:NCBI36:10:124211031:124264414:1 gene:ENSG00000166033 CCDS7630.1 // ensembl_transcript // 11 // --- /// ENST00000299020 // cdna:known chromosome:NCBI36:10:124211159:124264413:1 gene:ENSG00000166033 // ens…	---
201215_at	945.1	P	0.000244	4585.5	P	0.000244	-2.3	D	0.99998	201215_at	plastin 3 (T isoform)	g7549808	gb:NM_005032.2 /DB_XREF=gi:7549808 /GEN=PLS3 /FEA=FLmRNA /CNT=334 /TID=Hs.4114.0 /TIER=FL+Stack /STK=90 /UG=Hs.4114 /LL=5358 /DEF=Homo sapiens plastin 3 (T isoform) (PLS3), mRNA. /PROD=plastin 3 precursor /FL=gb:NM_005032.2 gb:M22299.1	NM_005032	Hs.4114	Hs.496622	March 2006 (NCBI Build 36.1)	chrX:114701764-114791246 (+) // 99.87 // q23	PLS3	chrXq23	full length	ENSG00000102024	5358	P13797 /// Q53GY0 /// Q96HI1	---	300131	NP_005023.2	NM_005032	---	---	---	---	---	---	---	15629 // actin cytoskeleton // not recorded	3779 // actin binding // inferred from electronic annotation /// 5509 // calcium ion binding // inferred from electronic annotation /// 5515 // protein binding // inferred from physical interaction /// 3779 // actin binding // not recorded	---	---	---	IPR001715 // Calponin-like actin-binding // 1.7E-30 /// IPR001715 // Calponin-like actin-binding // 8.8E-24 /// IPR001715 // Calponin-like actin-binding // 2.2E-20 /// IPR001715 // Calponin-like actin-binding // 1.6E-24 /// IPR002048 // Calcium-binding EF-hand // 3.7E-5 /// IPR002048 // Calcium-binding EF-hand // 1.5E-6 /// IPR001715 // Calponin-like actin-binding // 1.7E-30 /// IPR001715 // Calp…	---	---	This probe set was annotated using the Matching Probes based pipeline to a Entrez Gene identifier using 1 transcripts. // false // Matching Probes // A	NM_005032(11)	NM_005032 // Homo sapiens plastin 3 (T isoform) (PLS3), mRNA. // refseq // 11 // --- /// ENST00000289290 // cdna:known-ccds chromosome:NCBI36:X:114701740:114791241:1 gene:ENSG00000102024 CCDS14568.1 // ensembl_transcript // 11 // --- /// ENST00000355899 // cdna:known chromosome:NCBI36:X:114701765:114791433:1 gene:ENSG00000102024 // ensembl_transcript // 11 // ---	---
201272_at	28.3	M	0.056152	1581.3	P	0.000244	-6.3	D	0.99998	201272_at	aldo-keto reductase family 1, member B1 (aldose reductase)	g4502048	gb:NM_001628.1 /DB_XREF=gi:4502048 /GEN=AKR1B1 /FEA=FLmRNA /CNT=453 /TID=Hs.75313.0 /TIER=FL+Stack /STK=142 /UG=Hs.75313 /LL=231 /DEF=Homo sapiens aldo-keto reductase family 1, member B1 (aldose reductase) (AKR1B1), mRNA. /PROD=aldo-keto reductase family 1, member B1 (aldosereductase) /FL=gb:M34720.1 gb:NM_001628.1 gb:BC000260.1 gb:J04795.1 gb:J05474.1 gb:J05017.1 gb:BC005387.1	NM_001628	Hs.75313	Hs.521212	March 2006 (NCBI Build 36.1)	chr19:38542871-38544207 (-) // 90.93 // q13.11 /// chr7:133777648-133794398 (-) // 99.93 // q33	AKR1B1	chr7q35	full length	ENSG00000085662	231	P15121 /// Q59EL5 /// Q5U031 /// Q6FGA4 /// Q6ICP2	EC:1.1.1.21	103880	NP_001619.1	NM_001628	---	---	---	---	---	---	5975 // carbohydrate metabolism // traceable author statement	5615 // extracellular space // traceable author statement	4032 // aldehyde reductase activity // traceable author statement /// 16491 // oxidoreductase activity // inferred from electronic annotation /// 4032 // aldehyde reductase activity // inferred from electronic annotation	Pentose and glucuronate interconversions // KEGG /// Fructose and mannose metabolism // KEGG /// Galactose metabolism // KEGG /// Glycerolipid metabolism // KEGG /// Pyruvate metabolism // KEGG	---	---	IPR001395 // Aldo/keto reductase // 1.0E-126	---	---	This probe set was annotated using the Matching Probes based pipeline to a Entrez Gene identifier using 1 transcripts. // false // Matching Probes // A	NM_001628(11)	CR610878 // full-length cDNA clone CS0DE014YM11 of Placenta of Homo sapiens (human). // gb // 10 // --- /// NM_001628 // Homo sapiens aldo-keto reductase family 1, member B1 (aldose reductase) (AKR1B1), mRNA. // refseq // 11 // --- /// ENST00000285930 // cdna:known-ccds chromosome:NCBI36:7:133777649:133794428:-1 gene:ENSG00000085662 CCDS5831.1 // ensembl_transcript // 11 // ---	ENSESTT00000090921 // ensembl_est // 7 // Cross Hyb Matching Probes /// AL833410 // gb // 6 // Cross Hyb Matching Probes /// BC096753 // gb // 5 // Cross Hyb Matching Probes /// GENSCAN00000032950 // ensembl_prediction // 1 // Cross Hyb Matching Probes /// GENSCAN00000019717 // ensembl_prediction // 1 // Cross Hyb Matching Probes /// GENSCAN00000061408 // ensembl_prediction // 4 // Cross Hyb Matc…
201278_at	2.9	A	0.601074	269.5	P	0.000244	-6.4	D	0.99998	201278_at	Disabled homolog 2, mitogen-responsive phosphoprotein (Drosophila)	Hs.81988.0	gb:N21202 /DB_XREF=gi:1126372 /DB_XREF=yx41e12.s1 /CLONE=IMAGE:264334 /FEA=FLmRNA /CNT=360 /TID=Hs.81988.0 /TIER=Stack /STK=53 /UG=Hs.81988 /LL=1601 /UG_GENE=DAB2 /UG_TITLE=disabled (Drosophila) homolog 2 (mitogen-responsive phosphoprotein) /FL=gb:U39050.1 gb:NM_001343.1 gb:U53446.1 gb:BC003064.1	N21202	Hs.81988	Hs.481980	March 2006 (NCBI Build 36.1)	chr5:39407532-39461088 (-) // 99.31 // p13.1	DAB2	chr5p13	full length	---	1601	P02748 /// P98082	---	601236	NP_001334.1	NM_001343	---	---	---	---	---	---	8283 // cell proliferation // traceable author statement /// 6955 // immune response // inferred from electronic annotation /// 6957 // complement activation, alternative pathway // inferred from electronic annotation /// 6958 // complement activation, classical pathway // inferred from electronic annotation /// 19835 // cytolysis // inferred from electronic annotation /// 45087 // innate immune …	5579 // membrane attack complex // inferred from electronic annotation /// 16020 // membrane // inferred from electronic annotation /// 16021 // integral to membrane // inferred from electronic annotation /// 5887 // integral to plasma membrane // traceable author statement	---	Complement_Activation_Classical // GenMAPP	---	---	---	---	---	This probe set was annotated using the Matching Probes based pipeline to a UniGene identifier using 2 transcripts. // false // Matching Probes // A	AK092836(11),AK130136(11)	AK092836 // Homo sapiens cDNA FLJ35517 fis, clone SPLEN2000698. // gb // 11 // --- /// AK130136 // Homo sapiens cDNA FLJ26626 fis, clone MPC03831. // gb // 11 // ---	---
201279_s_at	23.6	A	0.219482	170.6	P	0.00415	-2.5	D	0.99998	201279_s_at	disabled homolog 2, mitogen-responsive phosphoprotein (Drosophila)	g13111753	gb:BC003064.1 /DB_XREF=gi:13111753 /FEA=FLmRNA /CNT=360 /TID=Hs.81988.0 /TIER=FL /STK=0 /UG=Hs.81988 /LL=1601 /UG_GENE=DAB2 /DEF=Homo sapiens, disabled (Drosophila) homolog 2 (mitogen-responsive phosphoprotein), clone MGC:1764, mRNA, complete cds. /PROD=disabled (Drosophila) homolog 2(mitogen-responsive phosphoprotein) /FL=gb:U39050.1 gb:NM_001343.1 gb:U53446.1 gb:BC003064.1	BC003064	Hs.81988	Hs.481980	March 2006 (NCBI Build 36.1)	chr5:39409054-39460688 (-) // 98.96 // p13.1	DAB2	chr5p13	full length	ENSG00000153071	1601	P02748 /// P98082	---	601236	NP_001334.1	NM_001343	---	---	---	---	---	---	8283 // cell proliferation // traceable author statement /// 6955 // immune response // inferred from electronic annotation /// 6957 // complement activation, alternative pathway // inferred from electronic annotation /// 6958 // complement activation, classical pathway // inferred from electronic annotation /// 19835 // cytolysis // inferred from electronic annotation /// 45087 // innate immune …	5579 // membrane attack complex // inferred from electronic annotation /// 16020 // membrane // inferred from electronic annotation /// 16021 // integral to membrane // inferred from electronic annotation /// 5887 // integral to plasma membrane // traceable author statement	---	Complement_Activation_Classical // GenMAPP	---	---	IPR006020 // Phosphotyrosine interaction domain // 1.9E-47 /// IPR006020 // Phosphotyrosine interaction domain // 4.3E-47	---	---	This probe set was annotated using the Matching Probes based pipeline to a Entrez Gene identifier using 1 transcripts. // false // Matching Probes // A	NM_001343(11)	AK130136 // Homo sapiens cDNA FLJ26626 fis, clone MPC03831. // gb // 11 // --- /// NM_001343 // Homo sapiens disabled homolog 2, mitogen-responsive phosphoprotein (Drosophila) (DAB2), mRNA. // refseq // 11 // --- /// ENST00000320816 // cdna:known chromosome:NCBI36:5:39408503:39460703:-1 gene:ENSG00000153071 // ensembl_transcript // 11 // --- /// ENST00000339788 // cdna:novel chromosome:NCBI36:5:3…	AK092836 // gb // 4 // Cross Hyb Matching Probes /// AK123803 // gb // 4 // Cross Hyb Matching Probes /// GENSCAN00000021653 // ensembl_prediction // 7 // Cross Hyb Matching Probes
201280_s_at	1.5	A	0.80542	234.1	P	0.000244	-7.2	D	0.99998	201280_s_at	disabled homolog 2, mitogen-responsive phosphoprotein (Drosophila)	g4503250	gb:NM_001343.1 /DB_XREF=gi:4503250 /GEN=DAB2 /FEA=FLmRNA /CNT=360 /TID=Hs.81988.0 /TIER=FL+Stack /STK=47 /UG=Hs.81988 /LL=1601 /DEF=Homo sapiens disabled (Drosophila) homolog 2 (mitogen-responsive phosphoprotein) (DAB2), mRNA. /PROD=disabled (Drosophila) homolog 2 /FL=gb:U39050.1 gb:NM_001343.1 gb:U53446.1 gb:BC003064.1	NM_001343	Hs.81988	Hs.481980	March 2006 (NCBI Build 36.1)	chr5:39408502-39460703 (-) // 98.99 // p13.1	DAB2	chr5p13	full length	ENSG00000153071	1601	P02748 /// P98082	---	601236	NP_001334.1	NM_001343	---	---	---	---	---	---	8283 // cell proliferation // traceable author statement /// 6955 // immune response // inferred from electronic annotation /// 6957 // complement activation, alternative pathway // inferred from electronic annotation /// 6958 // complement activation, classical pathway // inferred from electronic annotation /// 19835 // cytolysis // inferred from electronic annotation /// 45087 // innate immune …	5579 // membrane attack complex // inferred from electronic annotation /// 16020 // membrane // inferred from electronic annotation /// 16021 // integral to membrane // inferred from electronic annotation /// 5887 // integral to plasma membrane // traceable author statement	---	Complement_Activation_Classical // GenMAPP	---	---	IPR006020 // Phosphotyrosine interaction domain // 1.9E-47 /// IPR006020 // Phosphotyrosine interaction domain // 4.3E-47	---	---	This probe set was annotated using the Matching Probes based pipeline to a Entrez Gene identifier using 1 transcripts. // false // Matching Probes // A	NM_001343(11)	AK092836 // Homo sapiens cDNA FLJ35517 fis, clone SPLEN2000698. // gb // 10 // --- /// AK123803 // Homo sapiens cDNA FLJ41809 fis, clone NOVAR2001844. // gb // 10 // --- /// AK130136 // Homo sapiens cDNA FLJ26626 fis, clone MPC03831. // gb // 10 // --- /// NM_001343 // Homo sapiens disabled homolog 2, mitogen-responsive phosphoprotein (Drosophila) (DAB2), mRNA. // refseq // 11 // --- /// ENST0000…	---
201288_at	40.6	P	0.000732	1947.8	P	0.000732	-5.4	D	0.999973	201288_at	Rho GDP dissociation inhibitor (GDI) beta	g10835001	gb:NM_001175.1 /DB_XREF=gi:10835001 /GEN=ARHGDIB /FEA=FLmRNA /CNT=466 /TID=Hs.83656.0 /TIER=FL+Stack /STK=151 /UG=Hs.83656 /LL=397 /DEF=Homo sapiens Rho GDP dissociation inhibitor (GDI) beta (ARHGDIB), mRNA. /PROD=Rho GDP dissociation inhibitor (GDI) beta /FL=gb:NM_001175.1 gb:L20688.1	NM_001175	Hs.83656	Hs.504877	March 2006 (NCBI Build 36.1)	chr12:14986231-15005870 (-) // 98.96 // p12.3	ARHGDIB	chr12p12.3	full length	ENSG00000111348	397	P52566	---	602843	NP_001166.3	NM_001175	---	---	---	---	---	---	6928 // cell motility // traceable author statement /// 6955 // immune response // traceable author statement /// 7162 // negative regulation of cell adhesion // traceable author statement /// 7266 // Rho protein signal transduction // traceable author statement /// 7275 // development // traceable author statement /// 30036 // actin cytoskeleton organization and biogenesis // traceable author st…	5737 // cytoplasm // traceable author statement /// 5856 // cytoskeleton // traceable author statement /// 16023 // cytoplasmic membrane-bound vesicle // traceable author statement /// 5737 // cytoplasm // inferred from electronic annotation	5094 // Rho GDP-dissociation inhibitor activity // traceable author statement /// 5096 // GTPase activator activity // inferred from electronic annotation /// 5094 // Rho GDP-dissociation inhibitor activity // inferred from electronic annotation	G13_Signaling_Pathway // GenMAPP	---	---	IPR000406 // RHO protein GDP dissociation inhibitor // 1.0E-126	---	---	This probe set was annotated using the Matching Probes based pipeline to a Entrez Gene identifier using 3 transcripts. // false // Matching Probes // A	BC009200(10),CR605375(10),NM_001175(10)	CR605375 // full-length cDNA clone CS0DB007YH17 of Neuroblastoma Cot 10-normalized of Homo sapiens (human). // gb // 10 // --- /// BC009200 // Homo sapiens Rho GDP dissociation inhibitor (GDI) beta, mRNA (cDNA clone MGC:15348 IMAGE:3621138), complete cds. // gb // 10 // --- /// NM_001175 // Homo sapiens Rho GDP dissociation inhibitor (GDI) beta (ARHGDIB), mRNA. // refseq // 10 // --- /// ENST0000…	ENSESTT00000079040 // ensembl_est // 3 // Cross Hyb Matching Probes /// GENSCAN00000068182 // ensembl_prediction // 3 // Cross Hyb Matching Probes
201289_at	115.2	P	0.00415	5863.8	P	0.000244	-5.5	D	0.99998	201289_at	cysteine-rich, angiogenic inducer, 61	g4504612	gb:NM_001554.1 /DB_XREF=gi:4504612 /GEN=CYR61 /FEA=FLmRNA /CNT=379 /TID=Hs.8867.0 /TIER=FL+Stack /STK=133 /UG=Hs.8867 /LL=3491 /DEF=Homo sapiens cysteine-rich, angiogenic inducer, 61 (CYR61), mRNA. /PROD=cysteine-rich, angiogenic inducer, 61 /FL=gb:NM_001554.1 gb:AF003594.1 gb:BC001271.1 gb:AF031385.1 gb:U62015.1	NM_001554	Hs.8867	Hs.8867	March 2006 (NCBI Build 36.1)	chr1:85819175-85821974 (+) // 99.84 // p22.3	CYR61	chr1p31-p22	full length	ENSG00000142871	3491	O00622 /// O95694 /// Q53FA4 /// Q6FI18 /// Q9UID7	---	602369	NP_001545.2	NM_001554	---	---	---	---	---	---	1558 // regulation of cell growth // inferred from electronic annotation /// 6935 // chemotaxis // inferred from electronic annotation /// 7155 // cell adhesion // inferred from electronic annotation /// 8283 // cell proliferation // traceable author statement /// 9653 // morphogenesis // traceable author statement /// 50896 // response to stimulus // inferred from electronic annotation	5576 // extracellular region // inferred from electronic annotation	5520 // insulin-like growth factor binding // inferred from electronic annotation /// 8201 // heparin binding // inferred from electronic annotation /// 5515 // protein binding // inferred from electronic annotation /// 19838 // growth factor binding // inferred from electronic annotation	Hypertrophy_model // GenMAPP /// Hypertrophy_model // GenMAPP /// Hypertrophy_model // GenMAPP	---	---	IPR000884 // Thrombospondin, type I // 7.6E-14 /// IPR001007 // von Willebrand factor, type C // 6.6E-28 /// IPR006208 // Cystine knot domain // 2.9E-36 /// IPR000867 // Insulin-like growth factor-binding protein, IGFBP // 2.3E-27 /// IPR006208 // Cystine knot domain // 7.6E-16	---	---	This probe set was annotated using the Matching Probes based pipeline to a Entrez Gene identifier using 2 transcripts. // false // Matching Probes // A	AK096420(11),NM_001554(11)	AK096420 // Homo sapiens cDNA FLJ39101 fis, clone NTONG2002807, highly similar to CYR61 PROTEIN PRECURSOR. // gb // 11 // --- /// NM_001554 // Homo sapiens cysteine-rich, angiogenic inducer, 61 (CYR61), mRNA. // refseq // 11 // --- /// ENST00000316642 // cdna:known-ccds chromosome:NCBI36:1:85819005:85821947:1 gene:ENSG00000142871 CCDS706.1 // ensembl_transcript // 11 // --- /// ENST00000271019 //…	Z97068 // gb // 5 // Cross Hyb Matching Probes
201300_s_at	960.5	P	0.000244	4938.2	P	0.000244	-2.4	D	0.99998	201300_s_at	prion protein (p27-30) (Creutzfeldt-Jakob disease, Gerstmann-Strausler-Scheinker syndrome, fatal familial insomnia)	g4506112	gb:NM_000311.1 /DB_XREF=gi:4506112 /GEN=PRNP /FEA=FLmRNA /CNT=303 /TID=Hs.74621.0 /TIER=FL+Stack /STK=112 /UG=Hs.74621 /LL=5621 /DEF=Homo sapiens prion protein (p27-30) (Creutzfeld-Jakob disease, Gerstmann-Strausler-Scheinker syndrome, fatal familial insomnia) (PRNP), mRNA. /PROD=prion protein /FL=gb:AY008282.1 gb:M13899.1 gb:NM_000311.1	NM_000311	Hs.74621	Hs.472010	March 2006 (NCBI Build 36.1)	chr20:4615119-4630233 (+) // 98.72 // p13	PRNP	chr20p13	full length	ENSG00000171867	5621	P04156 /// Q15196 /// Q53YK7 /// Q5U0K3 /// Q6FGN5 /// Q6FGR8	---	123400 /// 137440 /// 176640 /// 600072 /// 603218 /// 606688	NP_000302.1 /// NP_898902.1	NM_000311 /// NM_183079	---	---	---	---	---	---	6878 // copper ion homeostasis // non-traceable author statement /// 6979 // response to oxidative stress // inferred from sequence or structural similarity /// 8152 // metabolism // traceable author statement	5783 // endoplasmic reticulum // inferred from sequence or structural similarity /// 5794 // Golgi apparatus // inferred from sequence or structural similarity /// 19898 // extrinsic to membrane // traceable author statement /// 45121 // lipid raft // inferred from sequence or structural similarity /// 5886 // plasma membrane // inferred from sequence or structural similarity /// 16020 // membran…	5507 // copper ion binding // traceable author statement /// 8017 // microtubule binding // inferred from direct assay /// 15631 // tubulin binding // inferred from direct assay	---	---	---	IPR000817 // Prion protein // 49.0 /// IPR000817 // Prion protein // 0.066 /// IPR000817 // Prion protein // 0.066 /// IPR000817 // Prion protein // 0.066 /// IPR000817 // Prion protein // 0.066 /// IPR000817 // Prion protein // 2.5E-69	---	---	This probe set was annotated using the Matching Probes based pipeline to a Entrez Gene identifier using 2 transcripts. // false // Matching Probes // A	NM_000311(11),NM_183079(11)	NM_000311 // Homo sapiens prion protein (p27-30) (Creutzfeldt-Jakob disease, Gerstmann-Strausler-Scheinker syndrome, fatal familial insomnia) (PRNP), transcript variant 1, mRNA. // refseq // 11 // --- /// NM_183079 // Homo sapiens prion protein (p27-30) (Creutzfeldt-Jakob disease, Gerstmann-Strausler-Scheinker syndrome, fatal familial insomnia) (PRNP), transcript variant 2, mRNA. // refseq // 11 …	ENSESTT00000073344 // ensembl_est // 3 // Cross Hyb Matching Probes
201313_at	22	A	0.080566	288.6	P	0.000732	-3.4	D	0.999965	201313_at	enolase 2 (gamma, neuronal)	g5803010	gb:NM_001975.1 /DB_XREF=gi:5803010 /GEN=ENO2 /FEA=FLmRNA /CNT=333 /TID=Hs.146580.0 /TIER=FL+Stack /STK=128 /UG=Hs.146580 /LL=2026 /DEF=Homo sapiens enolase 2, (gamma, neuronal) (ENO2), mRNA. /PROD=enolase 2, (gamma, neuronal) /FL=gb:NM_001975.1 gb:BC002745.1 gb:M22349.1	NM_001975	Hs.146580	Hs.511915	March 2006 (NCBI Build 36.1)	chr12:6893874-6903119 (+) // 95.42 // p13.31	ENO2	chr12p13	full length	ENSG00000111674	2026	P09104 /// Q6FHV6	EC:4.2.1.11	131360	NP_001966.1	NM_001975	---	---	---	---	---	---	6096 // glycolysis // inferred from electronic annotation	15 // phosphopyruvate hydratase complex // inferred from electronic annotation	287 // magnesium ion binding // inferred from electronic annotation /// 4634 // phosphopyruvate hydratase activity // traceable author statement /// 16829 // lyase activity // inferred from electronic annotation /// 4634 // phosphopyruvate hydratase activity // inferred from electronic annotation /// 46872 // metal ion binding // inferred from electronic annotation	Glycolysis_and_Gluconeogenesis // GenMAPP /// Glycolysis / Gluconeogenesis // KEGG /// Phenylalanine, tyrosine and tryptophan biosynthesis // KEGG	---	---	IPR000941 // Enolase // 7.9E-78 /// IPR000941 // Enolase // 1.0E-126	---	---	This probe set was annotated using the Matching Probes based pipeline to a Entrez Gene identifier using 2 transcripts. // false // Matching Probes // A	AK124656(11),NM_001975(11)	ENSESTT00000098321 // --- // ensembl_est // 11 // --- /// AK124656 // Homo sapiens cDNA FLJ42665 fis, clone BRAMY2019989, highly similar to Gamma enolase (EC 4.2.1.11). // gb // 11 // --- /// NM_001975 // Homo sapiens enolase 2 (gamma, neuronal) (ENO2), mRNA. // refseq // 11 // --- /// ENST00000229277 // cdna:known-ccds chromosome:NCBI36:12:6893875:6903120:1 gene:ENSG00000111674 CCDS8570.1 // ens…	ENSESTT00000098320 // ensembl_est // 2 // Cross Hyb Matching Probes
201324_at	58.7	P	0.000732	2272	P	0.000244	-5.1	D	0.99998	201324_at	epithelial membrane protein 1	g4503558	gb:NM_001423.1 /DB_XREF=gi:4503558 /GEN=EMP1 /FEA=FLmRNA /CNT=250 /TID=Hs.79368.0 /TIER=FL+Stack /STK=64 /UG=Hs.79368 /LL=2012 /DEF=Homo sapiens epithelial membrane protein 1 (EMP1), mRNA. /PROD=epithelial membrane protein 1 /FL=gb:U77085.1 gb:NM_001423.1 gb:U43916.1	NM_001423	Hs.79368	Hs.436298	March 2006 (NCBI Build 36.1)	chr12:13240923-13260974 (+) // 98.6 // p13.1	EMP1	chr12p12.3	full length	ENSG00000134531	2012	P54849 /// Q8WWD6	---	602333	NP_001414.1	NM_001423	---	---	---	---	---	---	7275 // development // traceable author statement /// 8219 // cell death // not recorded /// 8283 // cell proliferation // traceable author statement /// 8544 // epidermis development // traceable author statement /// 16049 // cell growth // inferred from electronic annotation	5624 // membrane fraction // traceable author statement /// 16020 // membrane // inferred from electronic annotation /// 16021 // integral to membrane // traceable author statement /// 16021 // integral to membrane // inferred from electronic annotation	---	---	---	---	IPR004031 // PMP-22/EMP/MP20 and claudin family // 8.4E-81	---	---	This probe set was annotated using the Matching Probes based pipeline to a Entrez Gene identifier using 1 transcripts. // false // Matching Probes // A	NM_001423(11)	NM_001423 // Homo sapiens epithelial membrane protein 1 (EMP1), mRNA. // refseq // 11 // --- /// ENST00000256951 // cdna:known-ccds chromosome:NCBI36:12:13240900:13260971:1 gene:ENSG00000134531 CCDS8660.1 // ensembl_transcript // 11 // ---	---
201325_s_at	20.8	A	0.111572	855	P	0.000244	-5.8	D	0.99998	201325_s_at	epithelial membrane protein 1	g4503558	gb:NM_001423.1 /DB_XREF=gi:4503558 /GEN=EMP1 /FEA=FLmRNA /CNT=250 /TID=Hs.79368.0 /TIER=FL+Stack /STK=64 /UG=Hs.79368 /LL=2012 /DEF=Homo sapiens epithelial membrane protein 1 (EMP1), mRNA. /PROD=epithelial membrane protein 1 /FL=gb:U77085.1 gb:NM_001423.1 gb:U43916.1	NM_001423	Hs.79368	Hs.436298	March 2006 (NCBI Build 36.1)	chr12:13240923-13260974 (+) // 98.6 // p13.1	EMP1	chr12p12.3	full length	ENSG00000134531	2012	P54849 /// Q8WWD6	---	602333	NP_001414.1	NM_001423	---	---	---	---	---	---	7275 // development // traceable author statement /// 8219 // cell death // not recorded /// 8283 // cell proliferation // traceable author statement /// 8544 // epidermis development // traceable author statement /// 16049 // cell growth // inferred from electronic annotation	5624 // membrane fraction // traceable author statement /// 16020 // membrane // inferred from electronic annotation /// 16021 // integral to membrane // traceable author statement /// 16021 // integral to membrane // inferred from electronic annotation	---	---	---	---	IPR004031 // PMP-22/EMP/MP20 and claudin family // 8.4E-81	---	---	This probe set was annotated using the Matching Probes based pipeline to a Entrez Gene identifier using 1 transcripts. // false // Matching Probes // A	NM_001423(11)	NM_001423 // Homo sapiens epithelial membrane protein 1 (EMP1), mRNA. // refseq // 11 // --- /// ENST00000256951 // cdna:known-ccds chromosome:NCBI36:12:13240900:13260971:1 gene:ENSG00000134531 CCDS8660.1 // ensembl_transcript // 11 // ---	---
201340_s_at	72	P	0.01416	430.9	P	0.000732	-2.8	D	0.99998	201340_s_at	ectodermal-neural cortex (with BTB-like domain)	g2415303	gb:AF010314.1 /DB_XREF=gi:2415303 /GEN=PIG10 /FEA=FLmRNA /CNT=325 /TID=Hs.104925.0 /TIER=FL+Stack /STK=8 /UG=Hs.104925 /LL=8507 /DEF=Homo sapiens Pig10 (PIG10) mRNA, complete cds. /PROD=Pig10 /FL=gb:AF059611.1 gb:AF010314.1 gb:NM_003633.1 gb:BC000418.1 gb:AF005381.1	AF010314	Hs.104925	Hs.104925	March 2006 (NCBI Build 36.1)	chr5:73961504-73972293 (-) // 97.16 // q13.3	ENC1	chr5q12-q13.3	full length	ENSG00000171617	8507	O14682 /// Q53XS2 /// Q96L69	---	605173	NP_003624.1	NM_003633	---	---	---	---	---	---	7275 // development // traceable author statement /// 7399 // nervous system development // traceable author statement /// 7275 // development // inferred from electronic annotation	5634 // nucleus // traceable author statement /// 5856 // cytoskeleton // inferred from electronic annotation	3779 // actin binding // inferred from electronic annotation /// 5515 // protein binding // inferred from electronic annotation	---	---	---	IPR000640 // Elongation factor G, C-terminal // 8.2E-35 /// IPR005517 // Elongation factor G, domain IV // 1.2E-30 /// IPR004161 // Elongation factor Tu, domain 2 // 5.3E-12 /// IPR000795 // Protein synthesis factor, GTP-binding // 1.7E-50 /// IPR000210 // BTB/POZ domain // 9.9E-40 /// IPR006652 // Kelch repeat // 4.7E-13 /// IPR006652 // Kelch repeat // 5.5E-13 /// IPR006652 // Kelch repeat // 2…	---	---	This probe set was annotated using the Matching Probes based pipeline to a Entrez Gene identifier using 2 transcripts. // false // Matching Probes // A	AK096578(11),NM_003633(11)	AK096578 // Homo sapiens cDNA FLJ39259 fis, clone OCBBF2009301, highly similar to Ectodermal-neural cortex. // gb // 11 // --- /// NM_003633 // Homo sapiens ectodermal-neural cortex (with BTB-like domain) (ENC1), mRNA. // refseq // 11 // --- /// GENSCAN00000015548 // cdna:Genscan chromosome:NCBI36:5:73966297:73968066:-1 // ensembl_prediction // 10 // --- /// ENST00000380547 // cdna:known-ccds chr…	---
201341_at	217.3	P	0.023926	2199.9	P	0.000732	-3.3	D	0.99998	201341_at	ectodermal-neural cortex (with BTB-like domain)	g4505460	gb:NM_003633.1 /DB_XREF=gi:4505460 /GEN=ENC1 /FEA=FLmRNA /CNT=325 /TID=Hs.104925.0 /TIER=FL /STK=0 /UG=Hs.104925 /LL=8507 /DEF=Homo sapiens ectodermal-neural cortex (with BTB-like domain) (ENC1), mRNA. /PROD=ectodermal-neural cortex (with BTB-like domain) /FL=gb:AF059611.1 gb:AF010314.1 gb:NM_003633.1 gb:BC000418.1 gb:AF005381.1	NM_003633	Hs.104925	Hs.104925	March 2006 (NCBI Build 36.1)	chr5:73958990-73972273 (-) // 98.96 // q13.3	ENC1	chr5q12-q13.3	full length	ENSG00000171617	8507	O14682 /// Q53XS2 /// Q96L69	---	605173	NP_003624.1	NM_003633	---	---	---	---	---	---	7275 // development // traceable author statement /// 7399 // nervous system development // traceable author statement /// 7275 // development // inferred from electronic annotation	5634 // nucleus // traceable author statement /// 5856 // cytoskeleton // inferred from electronic annotation	3779 // actin binding // inferred from electronic annotation /// 5515 // protein binding // inferred from electronic annotation	---	---	---	IPR000210 // BTB/POZ domain // 9.9E-40 /// IPR006652 // Kelch repeat // 4.7E-13 /// IPR006652 // Kelch repeat // 5.5E-13 /// IPR006652 // Kelch repeat // 2.7E-5 /// IPR006652 // Kelch repeat // 2.0E-7 /// IPR006652 // Kelch repeat // 4.2E-12	---	---	This probe set was annotated using the Matching Probes based pipeline to a Entrez Gene identifier using 1 transcripts. // false // Matching Probes // A	NM_003633(11)	NM_003633 // Homo sapiens ectodermal-neural cortex (with BTB-like domain) (ENC1), mRNA. // refseq // 11 // --- /// ENST00000380547 // cdna:known-ccds chromosome:NCBI36:5:73958990:73973005:-1 gene:ENSG00000171617 CCDS4021.1 // ensembl_transcript // 11 // --- /// ENST00000302351 // cdna:known chromosome:NCBI36:5:73958991:73972273:-1 gene:ENSG00000171617 // ensembl_transcript // 11 // ---	---
201389_at	69.7	P	0.005859	275.5	P	0.000244	-2.1	D	0.999973	201389_at	integrin, alpha 5 (fibronectin receptor, alpha polypeptide)	g4504750	gb:NM_002205.1 /DB_XREF=gi:4504750 /GEN=ITGA5 /FEA=FLmRNA /CNT=284 /TID=Hs.149609.0 /TIER=FL+Stack /STK=117 /UG=Hs.149609 /LL=3678 /DEF=Homo sapiens integrin, alpha 5 (fibronectin receptor, alpha polypeptide) (ITGA5), mRNA. /PROD=integrin alpha 5 precursor /FL=gb:NM_002205.1	NM_002205	Hs.149609	Hs.505654	March 2006 (NCBI Build 36.1)	chr12:53075313-53099272 (-) // 98.91 // q13.13	ITGA5	chr12q11-q13	full length	ENSG00000161638	3678	P08648	---	135620	NP_002196.2	NM_002205	---	---	---	---	---	---	7155 // cell adhesion // traceable author statement /// 7229 // integrin-mediated signaling pathway // inferred from electronic annotation /// 7155 // cell adhesion // inferred from electronic annotation	1726 // ruffle // traceable author statement /// 8305 // integrin complex // traceable author statement /// 16020 // membrane // inferred from electronic annotation /// 16021 // integral to membrane // inferred from electronic annotation /// 8305 // integrin complex // inferred from electronic annotation	4872 // receptor activity // inferred from electronic annotation /// 5509 // calcium ion binding // inferred from electronic annotation /// 5515 // protein binding // inferred from electronic annotation	Integrin-mediated_cell_adhesion_KEGG // GenMAPP	---	---	IPR000413 // Integrins alpha chain // 2.8E-5 /// IPR000413 // Integrins alpha chain // 1.9E-11 /// IPR000413 // Integrins alpha chain // 1.6E-7 /// IPR000413 // Integrins alpha chain // 1.4E-8 /// IPR000413 // Integrins alpha chain // 1.4E-5	---	---	This probe set was annotated using the Matching Probes based pipeline to a Entrez Gene identifier using 2 transcripts. // false // Matching Probes // A	BX647780(10),NM_002205(10)	BX647780 // Homo sapiens mRNA; cDNA DKFZp686D0887 (from clone DKFZp686D0887). // gb // 10 // --- /// NM_002205 // Homo sapiens integrin, alpha 5 (fibronectin receptor, alpha polypeptide) (ITGA5), mRNA. // refseq // 10 // --- /// ENST00000293379 // cdna:known-ccds chromosome:NCBI36:12:53075316:53099317:-1 gene:ENSG00000161638 CCDS8880.1 // ensembl_transcript // 10 // ---	AK123678 // gb // 10 // Negative Strand Matching Probes
201425_at	36.8	A	0.095215	756.6	P	0.000244	-3.9	D	0.99998	201425_at	aldehyde dehydrogenase 2 family (mitochondrial)	g4502032	gb:NM_000690.1 /DB_XREF=gi:4502032 /GEN=ALDH2 /FEA=FLmRNA /CNT=328 /TID=Hs.195432.0 /TIER=FL+Stack /STK=125 /UG=Hs.195432 /LL=217 /DEF=Homo sapiens aldehyde dehydrogenase 2, mitochondrial (ALDH2), mRNA. /PROD=aldehyde dehydrogenase 2, mitochondrial /FL=gb:BC002967.1 gb:NM_000690.1	NM_000690	Hs.195432	Hs.632733	March 2006 (NCBI Build 36.1)	chr12:110689133-110732164 (+) // 99.75 // q24.12	ALDH2	chr12q24.2	full length	ENSG00000111275	217	P05091 /// Q53FB6 /// Q99891	EC:1.2.1.3	100650	NP_000681.2	NM_000690	---	---	---	---	---	---	5975 // carbohydrate metabolism // traceable author statement /// 6066 // alcohol metabolism // traceable author statement /// 8152 // metabolism // inferred from electronic annotation	5739 // mitochondrion // inferred from electronic annotation /// 5739 // mitochondrion // not recorded	4029 // aldehyde dehydrogenase (NAD) activity // traceable author statement /// 4030 // aldehyde dehydrogenase [NAD(P)+] activity // traceable author statement /// 16491 // oxidoreductase activity // inferred from electronic annotation /// 4029 // aldehyde dehydrogenase (NAD) activity // inferred from electronic annotation	Glycolysis / Gluconeogenesis // KEGG /// Ascorbate and aldarate metabolism // KEGG /// Fatty acid metabolism // KEGG /// Bile acid biosynthesis // KEGG /// Valine, leucine and isoleucine degradation // KEGG /// Lysine degradation // KEGG /// Arginine and proline metabolism // KEGG /// Histidine metabolism // KEGG /// Tryptophan metabolism // KEGG /// beta-Alanine metabolism // KEGG /// Glycerolip…	---	---	IPR002086 // Aldehyde dehydrogenase // 1.0E-126	---	---	This probe set was annotated using the Matching Probes based pipeline to a Entrez Gene identifier using 1 transcripts. // false // Matching Probes // A	NM_000690(11)	ENSESTT00000071921 // --- // ensembl_est // 11 // --- /// NM_000690 // Homo sapiens aldehyde dehydrogenase 2 family (mitochondrial) (ALDH2), nuclear gene encoding mitochondrial protein, mRNA. // refseq // 11 // --- /// ENST00000261733 // cdna:known-ccds chromosome:NCBI36:12:110688729:110732165:1 gene:ENSG00000111275 CCDS9155.1 // ensembl_transcript // 11 // ---	ENSESTT00000071923 // ensembl_est // 2 // Cross Hyb Matching Probes /// S80262 // gb // 3 // Cross Hyb Matching Probes
201426_s_at	53.3	A	0.067627	6956.8	P	0.000244	-6.9	D	0.99998	201426_s_at	vimentin	Hs.297753.0	gb:AI922599 /DB_XREF=gi:5658563 /DB_XREF=wm90b11.x1 /CLONE=IMAGE:2443197 /FEA=FLmRNA /CNT=684 /TID=Hs.297753.0 /TIER=Stack /STK=9 /UG=Hs.297753 /LL=7431 /UG_GENE=VIM /UG_TITLE=vimentin /FL=gb:NM_003380.1 gb:BC000163.2	AI922599	Hs.297753	Hs.533317	March 2006 (NCBI Build 36.1)	chr10:17310935-17319597 (+) // 94.16 // p12.33	VIM	chr10p13	full length	ENSG00000026025	7431	P08670 /// Q53HU8 /// Q548L2 /// Q8N9S6	---	193060	NP_003371.2	NM_003380	---	---	---	---	---	---	6928 // cell motility // traceable author statement /// 15671 // oxygen transport // inferred from electronic annotation	5737 // cytoplasm // inferred from direct assay /// 5856 // cytoskeleton // traceable author statement /// 5882 // intermediate filament // inferred from direct assay /// 5882 // intermediate filament // inferred from electronic annotation	5198 // structural molecule activity // inferred from electronic annotation /// 5200 // structural constituent of cytoskeleton // inferred from direct assay /// 5344 // oxygen transporter activity // inferred from electronic annotation /// 5515 // protein binding // inferred from direct assay /// 5515 // protein binding // inferred from physical interaction	Striated_muscle_contraction // GenMAPP /// Striated_muscle_contraction // GenMAPP	---	---	--- // --- // 4.6E-23 /// --- // --- // 1.0E-126 /// --- // --- // 4.9E-21 /// --- // --- // 1.0E-126 /// IPR006821 // Intermediate filament, DNA-binding region // 4.6E-23 /// IPR001664 // Intermediate filament protein // 1.0E-126 /// IPR006821 // Interme	---	---	This probe set was annotated using the Matching Probes based pipeline to a Entrez Gene identifier using 3 transcripts. // false // Matching Probes // A	AK056766(11),AK093924(11),NM_003380(11)	ENSESTT00000064147 // --- // ensembl_est // 11 // --- /// AK056766 // Homo sapiens cDNA FLJ32204 fis, clone PLACE6003077, highly similar to VIMENTIN. // gb // 11 // --- /// AK093924 // Homo sapiens cDNA FLJ36605 fis, clone TRACH2015316, highly similar to VIMENTIN. // gb // 11 // --- /// NM_003380 // Homo sapiens vimentin (VIM), mRNA. // refseq // 11 // --- /// GENSCAN00000029954 // cdna:Genscan c…	ENSESTT00000064150 // ensembl_est // 5 // Cross Hyb Matching Probes
201438_at	11.4	A	0.303711	114.7	P	0.000732	-2.6	D	0.99998	201438_at	collagen, type VI, alpha 3	g4758027	gb:NM_004369.1 /DB_XREF=gi:4758027 /GEN=COL6A3 /FEA=FLmRNA /CNT=314 /TID=Hs.80988.0 /TIER=FL+Stack /STK=81 /UG=Hs.80988 /LL=1293 /DEF=Homo sapiens collagen, type VI, alpha 3 (COL6A3), mRNA. /PROD=collagen, type VI, alpha 3 /FL=gb:NM_004369.1	NM_004369	Hs.80988	Hs.233240	March 2006 (NCBI Build 36.1)	chr2:237897399-237987559 (-) // 99.33 // q37.3	COL6A3	chr2q37	full length	ENSG00000163359	1293	P12111 /// Q59F25 /// Q63HQ4 /// Q6MZG6 /// Q8N4Z1	---	120250 /// 158810 /// 254090	NP_004360.2 /// NP_476505.2 /// NP_476506.2 /// NP_476507.2 /// NP_476508.2	NM_004369 /// NM_057164 /// NM_057165 /// NM_057166 /// NM_057167	---	---	---	---	---	---	6817 // phosphate transport // inferred from electronic annotation /// 7155 // cell adhesion // inferred from electronic annotation /// 7517 // muscle development // traceable author statement	5578 // extracellular matrix (sensu Metazoa) // inferred from electronic annotation /// 5589 // collagen type VI // traceable author statement /// 5737 // cytoplasm // inferred from electronic annotation	4867 // serine-type endopeptidase inhibitor activity // inferred from electronic annotation /// 5198 // structural molecule activity // inferred from electronic annotation /// 5515 // protein binding // inferred from electronic annotation /// 4866 // endopeptidase inhibitor activity // inferred from electronic annotation	---	---	---	IPR008160 // Collagen triple helix repeat // 1.1E-11 /// IPR008160 // Collagen triple helix repeat // 1.6E-12 /// IPR008160 // Collagen triple helix repeat // 3.6E-9 /// IPR008160 // Collagen triple helix repeat // 4.2E-7 /// IPR008160 // Collagen triple helix repeat // 5.0E-13 /// IPR002223 // Pancreatic trypsin inhibitor (Kunitz) // 3.0E-31 /// IPR002035 // von Willebrand factor, type A // 2.0E…	---	---	This probe set was annotated using the Matching Probes based pipeline to a Entrez Gene identifier using 6 transcripts. // false // Matching Probes // A	BX641155(9),NM_004369(9),NM_057164(9),NM_057165(9),NM_057166(9),NM_057167(9)	BX641155 // Homo sapiens mRNA; cDNA DKFZp686D23123 (from clone DKFZp686D23123). // gb // 9 // --- /// NM_004369 // Homo sapiens collagen, type VI, alpha 3 (COL6A3), transcript variant 1, mRNA. // refseq // 9 // --- /// NM_057165 // Homo sapiens collagen, type VI, alpha 3 (COL6A3), transcript variant 3, mRNA. // refseq // 9 // --- /// NM_057167 // Homo sapiens collagen, type VI, alpha 3 (COL6A3), …	BX647361 // gb // 8 // Cross Hyb Matching Probes
201445_at	17.1	P	0.046143	3274.4	P	0.000244	-7.4	D	0.99998	201445_at	calponin 3, acidic	g4502922	gb:NM_001839.1 /DB_XREF=gi:4502922 /GEN=CNN3 /FEA=FLmRNA /CNT=242 /TID=Hs.194662.0 /TIER=FL+Stack /STK=18 /UG=Hs.194662 /LL=1266 /DEF=Homo sapiens calponin 3, acidic (CNN3), mRNA. /PROD=calponin 3 /FL=gb:NM_001839.1	NM_001839	Hs.194662	Hs.483454	March 2006 (NCBI Build 36.1)	chr1:95135353-95165226 (-) // 98.44 // p21.3	CNN3	chr1p22-p21	full length	ENSG00000117519	1266	Q15417 /// Q6FHA7	---	602374	NP_001830.1	NM_001839	---	---	---	---	---	---	6939 // smooth muscle contraction // non-traceable author statement /// 31032 // actomyosin structure organization and biogenesis // inferred from electronic annotation	---	3779 // actin binding // inferred from electronic annotation /// 3779 // actin binding // non-traceable author statement /// 5516 // calmodulin binding // non-traceable author statement /// 5523 // tropomyosin binding // non-traceable author statement /// 30172 // troponin C binding // non-traceable author statement /// 5516 // calmodulin binding // inferred from electronic annotation	---	---	---	IPR000557 // Calponin repeat // 1.3E-16 /// IPR000557 // Calponin repeat // 2.9E-12 /// IPR000557 // Calponin repeat // 3.4E-12 /// IPR001715 // Calponin-like actin-binding // 8.8E-24	---	---	This probe set was annotated using the Matching Probes based pipeline to a Entrez Gene identifier using 1 transcripts. // false // Matching Probes // A	NM_001839(11)	NM_001839 // Homo sapiens calponin 3, acidic (CNN3), mRNA. // refseq // 11 // --- /// ENST00000370206 // cdna:known chromosome:NCBI36:1:95135095:95165422:-1 gene:ENSG00000117519 // ensembl_transcript // 11 // --- /// ENST00000281863 // cdna:known chromosome:NCBI36:1:95135097:95165289:-1 gene:ENSG00000117519 // ensembl_transcript // 11 // ---	GENSCAN00000066593 // ensembl_prediction // 2 // Cross Hyb Matching Probes /// CR749248 // gb // 1 // Negative Strand Matching Probes
201466_s_at	131.5	P	0.000732	536.7	P	0.000244	-2.1	D	0.99998	201466_s_at	v-jun sarcoma virus 17 oncogene homolog (avian)	g7710122	gb:NM_002228.2 /DB_XREF=gi:7710122 /GEN=JUN /FEA=FLmRNA /CNT=376 /TID=Hs.78465.0 /TIER=FL+Stack /STK=45 /UG=Hs.78465 /LL=3725 /DEF=Homo sapiens v-jun avian sarcoma virus 17 oncogene homolog (JUN), mRNA. /PROD=v-jun avian sarcoma virus 17 oncogene homolog /FL=gb:NM_002228.2 gb:BC002646.1	NM_002228	Hs.78465	Hs.525704	March 2006 (NCBI Build 36.1)	chr1:59019049-59022303 (-) // 99.05 // p32.1	JUN	chr1p32-p31	full length	ENSG00000177606	3725	P05412 /// Q6FHK0 /// Q6FHM7	---	165160	NP_002219.1	NM_002228	---	---	---	---	---	---	6350 // transcription // inferred from electronic annotation /// 6355 // regulation of transcription, DNA-dependent // inferred from electronic annotation	228 // nuclear chromosome // traceable author statement /// 5634 // nucleus // inferred from electronic annotation	3700 // transcription factor activity // traceable author statement /// 3702 // RNA polymerase II transcription factor activity // traceable author statement /// 8134 // transcription factor binding // inferred from physical interaction /// 43565 // sequence-specific DNA binding // inferred from electronic annotation /// 46983 // protein dimerization activity // inferred from electronic annotatio…	Apoptosis // GenMAPP /// Apoptosis_GenMAPP // GenMAPP /// MAPK_Cascade // GenMAPP /// TGF_Beta_Signaling_Pathway // GenMAPP /// Wnt_signaling // GenMAPP /// Smooth_muscle_contraction // GenMAPP	---	---	IPR004827 // Basic-leucine zipper (bZIP) transcription factor // 4.7E-23 /// IPR005643 // Jun-like transcription factor // 1.0E-126	---	---	This probe set was annotated using the Matching Probes based pipeline to a Entrez Gene identifier using 1 transcripts. // false // Matching Probes // A	NM_002228(11)	NM_002228 // Homo sapiens v-jun sarcoma virus 17 oncogene homolog (avian) (JUN), mRNA. // refseq // 11 // --- /// ENST00000371222 // cdna:known-ccds chromosome:NCBI36:1:59019048:59022587:-1 gene:ENSG00000177606 CCDS610.1 // ensembl_transcript // 11 // ---	---
201474_s_at	42.8	M	0.056152	549.3	P	0.00293	-3.6	D	0.99998	201474_s_at	integrin, alpha 3 (antigen CD49C, alpha 3 subunit of VLA-3 receptor)	g4504746	gb:NM_002204.1 /DB_XREF=gi:4504746 /GEN=ITGA3 /FEA=FLmRNA /CNT=350 /TID=Hs.265829.1 /TIER=FL+Stack /STK=65 /UG=Hs.265829 /LL=3675 /DEF=Homo sapiens integrin, alpha 3 (antigen CD49C, alpha 3 subunit of VLA-3 receptor) (ITGA3), transcript variant a, mRNA. /PROD=integrin alpha 3 isoform a precursor /FL=gb:NM_002204.1 gb:M59911.1	NM_002204	Hs.265829	Hs.265829	March 2006 (NCBI Build 36.1)	chr17:45488729-45522843 (+) // 98.79 // q21.33	ITGA3	chr17q21.33	full length	---	3675	P26006 /// Q59F03 /// Q86SW1	---	605025	NP_002195.1 /// NP_005492.1	NM_002204 /// NM_005501	---	---	---	---	---	---	7155 // cell adhesion // inferred from electronic annotation /// 7160 // cell-matrix adhesion // traceable author statement /// 7229 // integrin-mediated signaling pathway // inferred from electronic annotation	8305 // integrin complex // inferred from electronic annotation /// 8305 // integrin complex // traceable author statement /// 16020 // membrane // inferred from electronic annotation /// 16021 // integral to membrane // inferred from electronic annotation	4872 // receptor activity // inferred from electronic annotation /// 5509 // calcium ion binding // inferred from electronic annotation /// 5515 // protein binding // inferred from electronic annotation /// 5515 // protein binding // inferred from physical interaction	Integrin-mediated_cell_adhesion_KEGG // GenMAPP /// Integrin-mediated_cell_adhesion_KEGG // GenMAPP	---	---	IPR000413 // Integrins alpha chain // 1.9E-7 /// IPR000413 // Integrins alpha chain // 7.6E-8 /// IPR000413 // Integrins alpha chain // 2.1E-5	---	---	This probe set was annotated using the Matching Probes based pipeline to a Entrez Gene identifier using 2 transcripts. // false // Matching Probes // A	NM_002204(11),NM_005501(11)	NM_005501 // Homo sapiens integrin, alpha 3 (antigen CD49C, alpha 3 subunit of VLA-3 receptor) (ITGA3), transcript variant b, mRNA. // refseq // 11 // --- /// NM_002204 // Homo sapiens integrin, alpha 3 (antigen CD49C, alpha 3 subunit of VLA-3 receptor) (ITGA3), transcript variant a, mRNA. // refseq // 11 // ---	ENSESTT00000051376 // ensembl_est // 4 // Cross Hyb Matching Probes /// ENSESTT00000051378 // ensembl_est // 4 // Cross Hyb Matching Probes /// ENSESTT00000051379 // ensembl_est // 4 // Cross Hyb Matching Probes /// ENSESTT00000051402 // ensembl_est // 4 // Cross Hyb Matching Probes /// AK092023 // gb // 6 // Cross Hyb Matching Probes /// BC043917 // gb // 7 // Cross Hyb Matching Probes /// ENST0…
201482_at	203.5	P	0.018555	910.9	P	0.001221	-2.2	D	0.99998	201482_at	quiescin Q6	g13325074	gb:NM_002826.2 /DB_XREF=gi:13325074 /GEN=QSCN6 /FEA=FLmRNA /CNT=242 /TID=Hs.77266.0 /TIER=FL+Stack /STK=97 /UG=Hs.77266 /LL=5768 /DEF=Homo sapiens quiescin Q6 (QSCN6), mRNA. /PROD=quiescin Q6 /FL=gb:U97276.2 gb:NM_002826.2 gb:L42379.1	NM_002826	Hs.77266	Hs.518374	March 2006 (NCBI Build 36.1)	chr1:178390590-178433790 (+) // 98.79 // q25.2	QSCN6	chr1q24	full length	ENSG00000116260	5768	O00391 /// Q13876 /// Q59G29 /// Q6UX66 /// Q8TCH8 /// Q8TDL6 /// Q8WVP4	---	603120	NP_001004128.1 /// NP_002817.2	NM_001004128 /// NM_002826	---	---	---	---	---	---	74 // regulation of progression through cell cycle // traceable author statement /// 1558 // regulation of cell growth // non-traceable author statement /// 6118 // electron transport // inferred from electronic annotation /// 8285 // negative regulation of cell proliferation // traceable author statement	---	---	---	---	---	IPR006662 // Thioredoxin type domain // 1.2E-15 /// IPR006863 // Erv1/Alr // 1.3E-17 /// IPR006863 // Erv1/Alr // 2.5E-17	---	---	This probe set was annotated using the Matching Probes based pipeline to a Entrez Gene identifier using 3 transcripts. // false // Matching Probes // A	AF361868(11),NM_001004128(11),NM_002826(11)	ENSESTT00000086447 // --- // ensembl_est // 11 // --- /// ENSESTT00000086448 // --- // ensembl_est // 11 // --- /// CR597598 // full-length cDNA clone CS0DI079YC12 of Placenta Cot 25-normalized of Homo sapiens (human). // gb // 9 // --- /// AF361868 // Homo sapiens sulfhydryl oxidase mRNA, complete cds, alternatively spliced. // gb // 11 // --- /// AK092177 // Homo sapiens cDNA FLJ34858 fis, clon…	K03180 // gb // 1 // Cross Hyb Matching Probes
201487_at	203.6	P	0.000244	1455.1	P	0.000244	-3	D	0.99998	201487_at	cathepsin C	g4503140	gb:NM_001814.1 /DB_XREF=gi:4503140 /GEN=CTSC /FEA=FLmRNA /CNT=257 /TID=Hs.10029.0 /TIER=FL+Stack /STK=125 /UG=Hs.10029 /LL=1075 /DEF=Homo sapiens cathepsin C (CTSC), mRNA. /PROD=cathepsin C /FL=gb:NM_001814.1	NM_001814	Hs.10029	Hs.128065	March 2006 (NCBI Build 36.1)	chr11:87666408-87710521 (-) // 98.37 // q14.2	CTSC	chr11q14.1-q14.3	full length	ENSG00000109861	1075	P53634 /// Q2HIY8 /// Q53G93 /// Q71E75 /// Q71E76 /// Q7Z3G7 /// Q7Z5U7 /// Q8WY99	EC:3.4.14.1	170650 /// 245000 /// 245010 /// 602365	NP_001805.1 /// NP_680475.1	NM_001814 /// NM_148170	---	---	---	---	---	---	6508 // proteolysis // inferred from electronic annotation /// 6955 // immune response // traceable author statement /// 6508 // proteolysis // not recorded	5764 // lysosome // traceable author statement /// 5764 // lysosome // inferred from electronic annotation	4197 // cysteine-type endopeptidase activity // inferred from electronic annotation /// 4214 // dipeptidyl-peptidase I activity // inferred from electronic annotation /// 8233 // peptidase activity // inferred from electronic annotation /// 8234 // cysteine-type peptidase activity // inferred from electronic annotation /// 16787 // hydrolase activity // inferred from electronic annotation	---	---	---	--- // --- // 7.8E-85 /// IPR000668 // Peptidase C1A, papain // 7.8E-85	---	---	This probe set was annotated using the Matching Probes based pipeline to a Entrez Gene identifier using 1 transcripts. // false // Matching Probes // A	NM_001814(11)	NM_001814 // Homo sapiens cathepsin C (CTSC), transcript variant 1, mRNA. // refseq // 11 // --- /// ENST00000227266 // cdna:known-ccds chromosome:NCBI36:11:87666421:87710586:-1 gene:ENSG00000109861 CCDS8282.1 // ensembl_transcript // 11 // ---	GENSCAN00000013619 // ensembl_prediction // 5 // Cross Hyb Matching Probes
201505_at	7.9	A	0.149658	238.4	P	0.000244	-5	D	0.99998	201505_at	laminin, beta 1	g4504950	gb:NM_002291.1 /DB_XREF=gi:4504950 /GEN=LAMB1 /FEA=FLmRNA /CNT=210 /TID=Hs.82124.0 /TIER=FL+Stack /STK=36 /UG=Hs.82124 /LL=3912 /DEF=Homo sapiens laminin, beta 1 (LAMB1), mRNA. /PROD=laminin, beta 1 precursor /FL=gb:NM_002291.1 gb:M61916.1	NM_002291	Hs.82124	Hs.489646	March 2006 (NCBI Build 36.1)	chr7:107351498-107431040 (-) // 99.91 // q31.1	LAMB1	chr7q22	full length	ENSG00000091136	3912	P07942 /// Q8TAS6	---	150240	NP_002282.1	NM_002291	---	---	---	---	---	---	7155 // cell adhesion // traceable author statement /// 50679 // positive regulation of epithelial cell proliferation // traceable author statement /// 7155 // cell adhesion // inferred from electronic annotation	5604 // basement membrane // inferred from electronic annotation /// 5606 // laminin-1 // traceable author statement /// 5578 // extracellular matrix (sensu Metazoa) // inferred from electronic annotation	5201 // extracellular matrix structural constituent // traceable author statement /// 5515 // protein binding // inferred from electronic annotation /// 5198 // structural molecule activity // inferred from electronic annotation /// 5198 // structural molecule activity // non-traceable author statement	Inflammatory_Response_Pathway // GenMAPP /// Inflammatory_Response_Pathway // GenMAPP	---	---	IPR008211 // Laminin, N-terminal // 1.0E-126 /// IPR002049 // Laminin-type EGF-like domain // 4.8E-21 /// IPR002049 // Laminin-type EGF-like domain // 6.1E-23 /// IPR002049 // Laminin-type EGF-like domain // 5.0E-19 /// IPR002049 // Laminin-type EGF-like domain // 1.1E-21 /// IPR002049 // Laminin-type EGF-like domain // 2.6E-19 /// IPR002049 // Laminin-type EGF-like domain // 2.9E-20 /// IPR00204…	---	---	This probe set was annotated using the Matching Probes based pipeline to a Entrez Gene identifier using 2 transcripts. // false // Matching Probes // A	BX648251(11),NM_002291(11)	ENSESTT00000057303 // --- // ensembl_est // 11 // --- /// CR601216 // full-length cDNA clone CS0DI005YC09 of Placenta Cot 25-normalized of Homo sapiens (human). // gb // 11 // --- /// BX648251 // Homo sapiens mRNA; cDNA DKFZp686N12115 (from clone DKFZp686N12115). // gb // 11 // --- /// NM_002291 // Homo sapiens laminin, beta 1 (LAMB1), mRNA. // refseq // 11 // --- /// GENSCAN00000041349 // cdna:G…	---
201559_s_at	328.9	P	0.000244	1122.3	P	0.000244	-2	D	0.999977	201559_s_at	chloride intracellular channel 4	g4588523	gb:AF109196.1 /DB_XREF=gi:4588523 /FEA=FLmRNA /CNT=281 /TID=Hs.25035.0 /TIER=FL /STK=0 /UG=Hs.25035 /LL=25932 /UG_GENE=CLIC4 /DEF=Homo sapiens intracellular chloride channel p64H1 mRNA, complete cds. /PROD=intracellular chloride channel p64H1 /FL=gb:AF109196.1 gb:AL117424.1 gb:NM_013943.1 gb:AF097330.1	AF109196	Hs.25035	Hs.440544	March 2006 (NCBI Build 36.1)	chr1:24944555-25040805 (+) // 97.24 // p36.11	CLIC4	chr1p36.11	full length	ENSG00000169504	25932	Q5VSX5 /// Q9NVF8 /// Q9Y696	---	606536	NP_039234.1	NM_013943	---	---	---	---	---	---	6811 // ion transport // inferred from electronic annotation /// 6821 // chloride transport // non-traceable author statement /// 30154 // cell differentiation // traceable author statement /// 30336 // negative regulation of cell migration // inferred from direct assay /// 6810 // transport // inferred from electronic annotation /// 6821 // chloride transport // inferred from electronic annotati…	5625 // soluble fraction // inferred from direct assay /// 5737 // cytoplasm // inferred from direct assay /// 5902 // microvillus // inferred from direct assay /// 15629 // actin cytoskeleton // traceable author statement /// 16020 // membrane // inferred from electronic annotation	5247 // voltage-gated chloride channel activity // inferred from electronic annotation /// 5515 // protein binding // inferred from physical interaction /// 5216 // ion channel activity // inferred from electronic annotation /// 5244 // voltage-gated ion channel activity // inferred from electronic annotation /// 5254 // chloride channel activity // traceable author statement	---	---	---	---	---	---	This probe set was annotated using the Matching Probes based pipeline to a Entrez Gene identifier using 1 transcripts. // false // Matching Probes // A	NM_013943(11)	NM_013943 // Homo sapiens chloride intracellular channel 4 (CLIC4), mRNA. // refseq // 11 // --- /// ENST00000374379 // cdna:known-ccds chromosome:NCBI36:1:24944435:25043402:1 gene:ENSG00000169504 CCDS256.1 // ensembl_transcript // 10 // --- /// ENST00000307218 // cdna:known chromosome:NCBI36:1:24944435:25043345:1 gene:ENSG00000169504 // ensembl_transcript // 10 // --- /// ENST00000329174 // cdna…	ENSESTT00000083326 // ensembl_est // 5 // Cross Hyb Matching Probes /// ENSESTT00000083327 // ensembl_est // 5 // Cross Hyb Matching Probes
201615_x_at	3.4	A	0.850342	121.8	P	0.000244	-4.7	D	0.999977	201615_x_at	caldesmon 1	Hs.325474.0	gb:AI685060 /DB_XREF=gi:4896365 /DB_XREF=wc67a07.x1 /CLONE=IMAGE:2323668 /FEA=FLmRNA /CNT=243 /TID=Hs.325474.0 /TIER=Stack /STK=10 /UG=Hs.325474 /LL=800 /UG_GENE=CALD1 /UG_TITLE=caldesmon 1 /FL=gb:M64110.1 gb:NM_004342.2	AI685060	Hs.325474	Hs.490203	March 2006 (NCBI Build 36.1)	chr7:134114915-134305231 (+) // 94.06 // q33	CALD1	chr7q33	full length	ENSG00000122786	800	Q05682 /// Q5HY93 /// Q6P707 /// Q6PJM5 /// Q7Z2Y9 /// Q8NI76 /// Q9NYG1	---	114213	NP_004333.1 /// NP_149129.2 /// NP_149130.1 /// NP_149131.1 /// NP_149347.1	NM_004342 /// NM_033138 /// NM_033139 /// NM_033140 /// NM_033157	---	---	---	---	---	---	6928 // cell motility // traceable author statement /// 6936 // muscle contraction // inferred from electronic annotation	5856 // cytoskeleton // traceable author statement	3779 // actin binding // inferred from electronic annotation /// 3779 // actin binding // traceable author statement /// 5516 // calmodulin binding // inferred from electronic annotation /// 5516 // calmodulin binding // traceable author statement /// 5523 // tropomyosin binding // traceable author statement /// 17022 // myosin binding // inferred from electronic annotation	---	---	---	IPR006018 // Caldesmon and lymphocyte specific protein // 1.0E-126 /// IPR006018 // Caldesmon and lymphocyte specific protein // 1.0E-126 /// IPR006018 // Caldesmon and lymphocyte specific protein // 1.0E-126 /// IPR006018 // Caldesmon and lymphocyte specific protein // 1.0E-126 /// IPR006018 // Caldesmon and lymphocyte specific protein // 1.0E-126 /// IPR006018 // Caldesmon and lymphocyte specif…	---	---	This probe set was annotated using the Matching Probes based pipeline to a Entrez Gene identifier using 7 transcripts. // false // Matching Probes // A	AF247820(11),BC005006(9),NM_004342(11),NM_033138(11),NM_033139(10),NM_033140(10),NM_033157(11)	ENSESTT00000091782 // --- // ensembl_est // 11 // --- /// ENSESTT00000091783 // --- // ensembl_est // 11 // --- /// ENSESTT00000091788 // --- // ensembl_est // 10 // --- /// BC005006 // Homo sapiens caldesmon 1, mRNA (cDNA clone IMAGE:3640699), containing frame-shift errors. // gb // 9 // --- /// AF247820 // Homo sapiens NAG22 protein mRNA, complete cds. // gb // 11 // --- /// NM_004342 // Homo s…	ENSESTT00000091784 // ensembl_est // 3 // Cross Hyb Matching Probes /// ENSESTT00000091785 // ensembl_est // 1 // Cross Hyb Matching Probes /// ENSESTT00000091786 // ensembl_est // 1 // Cross Hyb Matching Probes /// ENSESTT00000091787 // ensembl_est // 1 // Cross Hyb Matching Probes /// GENSCAN00000031244 // ensembl_prediction // 1 // Cross Hyb Matching Probes
201616_s_at	1.2	A	0.828613	204.2	P	0.001953	-7.3	D	0.99998	201616_s_at	caldesmon 1	Hs.325474.0	gb:AL577531 /DB_XREF=gi:12940753 /DB_XREF=AL577531 /CLONE=CS0DI087YP20 (3 prime) /FEA=FLmRNA /CNT=243 /TID=Hs.325474.0 /TIER=Stack /STK=11 /UG=Hs.325474 /LL=800 /UG_GENE=CALD1 /UG_TITLE=caldesmon 1 /FL=gb:M64110.1 gb:NM_004342.2	AL577531	Hs.325474	Hs.490203	March 2006 (NCBI Build 36.1)	chr7:134114915-134305231 (+) // 94.06 // q33	CALD1	chr7q33	full length	ENSG00000122786	800	Q05682 /// Q5HY93 /// Q6P707 /// Q6PJM5 /// Q7Z2Y9 /// Q8NI76	---	114213	NP_004333.1 /// NP_149129.2 /// NP_149130.1 /// NP_149131.1 /// NP_149347.1	NM_004342 /// NM_033138 /// NM_033139 /// NM_033140 /// NM_033157	---	---	---	---	---	---	6928 // cell motility // traceable author statement /// 6936 // muscle contraction // inferred from electronic annotation	5856 // cytoskeleton // traceable author statement	3779 // actin binding // inferred from electronic annotation /// 3779 // actin binding // traceable author statement /// 5516 // calmodulin binding // inferred from electronic annotation /// 5516 // calmodulin binding // traceable author statement /// 5523 // tropomyosin binding // traceable author statement /// 17022 // myosin binding // inferred from electronic annotation	---	---	---	IPR006018 // Caldesmon and lymphocyte specific protein // 1.0E-126 /// IPR006018 // Caldesmon and lymphocyte specific protein // 1.0E-126 /// IPR006018 // Caldesmon and lymphocyte specific protein // 1.0E-126 /// IPR006018 // Caldesmon and lymphocyte specific protein // 1.0E-126 /// IPR006018 // Caldesmon and lymphocyte specific protein // 5.8E-44 /// IPR006018 // Caldesmon and lymphocyte specifi…	---	---	This probe set was annotated using the Matching Probes based pipeline to a Entrez Gene identifier using 6 transcripts. // false // Matching Probes // A	BX649088(11),NM_004342(11),NM_033138(11),NM_033139(11),NM_033140(11),NM_033157(11)	ENSESTT00000091790 // --- // ensembl_est // 11 // --- /// BX649088 // Homo sapiens mRNA; cDNA DKFZp779D0769 (from clone DKFZp779D0769). // gb // 11 // --- /// NM_004342 // Homo sapiens caldesmon 1 (CALD1), transcript variant 2, mRNA. // refseq // 11 // --- /// NM_033157 // Homo sapiens caldesmon 1 (CALD1), transcript variant 3, mRNA. // refseq // 11 // --- /// NM_033139 // Homo sapiens caldesmon …	GENSCAN00000031243 // ensembl_prediction // 4 // Cross Hyb Matching Probes
201617_x_at	0.6	A	0.753906	328.3	P	0.000244	-7	D	0.99998	201617_x_at	caldesmon 1	g11091984	gb:NM_004342.2 /DB_XREF=gi:11091984 /GEN=CALD1 /FEA=FLmRNA /CNT=243 /TID=Hs.325474.0 /TIER=FL /STK=1 /UG=Hs.325474 /LL=800 /DEF=Homo sapiens caldesmon 1 (CALD1), mRNA. /PROD=caldesmon 1 /FL=gb:M64110.1 gb:NM_004342.2	NM_004342	Hs.325474	Hs.490203	March 2006 (NCBI Build 36.1)	chr7:134114940-134304637 (+) // 93.18 // q33	CALD1	chr7q33	full length	ENSG00000122786	800	Q05682 /// Q5HY93 /// Q6P707 /// Q6PJM5 /// Q7Z2Y9 /// Q8NI76	---	114213	NP_004333.1 /// NP_149129.2 /// NP_149130.1 /// NP_149131.1 /// NP_149347.1	NM_004342 /// NM_033138 /// NM_033139 /// NM_033140 /// NM_033157	---	---	---	---	---	---	6928 // cell motility // traceable author statement /// 6936 // muscle contraction // inferred from electronic annotation	5856 // cytoskeleton // traceable author statement	3779 // actin binding // inferred from electronic annotation /// 3779 // actin binding // traceable author statement /// 5516 // calmodulin binding // inferred from electronic annotation /// 5516 // calmodulin binding // traceable author statement /// 5523 // tropomyosin binding // traceable author statement /// 17022 // myosin binding // inferred from electronic annotation	---	---	---	IPR006018 // Caldesmon and lymphocyte specific protein // 1.0E-126 /// IPR006018 // Caldesmon and lymphocyte specific protein // 1.0E-126 /// IPR006018 // Caldesmon and lymphocyte specific protein // 1.0E-126 /// IPR006018 // Caldesmon and lymphocyte specific protein // 1.0E-126 /// IPR006018 // Caldesmon and lymphocyte specific protein // 5.8E-44 /// IPR006018 // Caldesmon and lymphocyte specifi…	---	---	This probe set was annotated using the Matching Probes based pipeline to a Entrez Gene identifier using 6 transcripts. // false // Matching Probes // A	BX649088(10),NM_004342(11),NM_033138(11),NM_033139(11),NM_033140(11),NM_033157(11)	BX649088 // Homo sapiens mRNA; cDNA DKFZp779D0769 (from clone DKFZp779D0769). // gb // 10 // --- /// NM_004342 // Homo sapiens caldesmon 1 (CALD1), transcript variant 2, mRNA. // refseq // 11 // --- /// NM_033157 // Homo sapiens caldesmon 1 (CALD1), transcript variant 3, mRNA. // refseq // 11 // --- /// NM_033139 // Homo sapiens caldesmon 1 (CALD1), transcript variant 4, mRNA. // refseq // 11 // …	ENSESTT00000091790 // ensembl_est // 2 // Cross Hyb Matching Probes
201641_at	4.8	A	0.633789	878.4	P	0.000244	-7.2	D	0.999977	201641_at	bone marrow stromal cell antigen 2	g7262372	gb:NM_004335.2 /DB_XREF=gi:7262372 /GEN=BST2 /FEA=FLmRNA /CNT=230 /TID=Hs.118110.0 /TIER=FL+Stack /STK=86 /UG=Hs.118110 /LL=684 /DEF=Homo sapiens bone marrow stromal cell antigen 2 (BST2), mRNA. /PROD=bone marrow stromal cell antigen 2 /FL=gb:NM_004335.2 gb:D28137.1	NM_004335	Hs.118110	Hs.118110	March 2006 (NCBI Build 36.1)	chr19:17374755-17377384 (-) // 95.32 // p13.11	BST2	chr19p13.2	full length	ENSG00000130303	684	Q10589 /// Q53G07 /// Q7Z5Z8	---	600534	NP_004326.1	NM_004335	---	---	---	---	---	---	6959 // humoral immune response // traceable author statement /// 7267 // cell-cell signaling // traceable author statement /// 7275 // development // traceable author statement /// 8283 // cell proliferation // traceable author statement /// 43123 // positive regulation of I-kappaB kinase/NF-kappaB cascade // inferred from mutant phenotype	5887 // integral to plasma membrane // traceable author statement /// 16020 // membrane // inferred from electronic annotation /// 16021 // integral to membrane // inferred from electronic annotation	4871 // signal transducer activity // inferred from mutant phenotype	---	---	---	---	---	---	This probe set was annotated using the Matching Probes based pipeline to a Entrez Gene identifier using 1 transcripts. // false // Matching Probes // A	NM_004335(11)	ENSESTT00000089323 // --- // ensembl_est // 11 // --- /// NM_004335 // Homo sapiens bone marrow stromal cell antigen 2 (BST2), mRNA. // refseq // 11 // --- /// ENST00000252593 // cdna:known-ccds chromosome:NCBI36:19:17374761:17377457:-1 gene:ENSG00000130303 CCDS12358.1 // ensembl_transcript // 11 // ---	AY320402 // gb // 5 // Cross Hyb Matching Probes
201645_at	11.3	A	0.633789	251.3	P	0.000244	-4.6	D	0.99998	201645_at	tenascin C (hexabrachion)	g4504548	gb:NM_002160.1 /DB_XREF=gi:4504548 /GEN=HXB /FEA=FLmRNA /CNT=282 /TID=Hs.289114.0 /TIER=FL+Stack /STK=79 /UG=Hs.289114 /LL=3371 /DEF=Homo sapiens hexabrachion (tenascin C, cytotactin) (HXB), mRNA. /PROD=hexabrachion (tenascin C, cytotactin) /FL=gb:M55618.1 gb:NM_002160.1	NM_002160	Hs.289114	Hs.143250	March 2006 (NCBI Build 36.1)	chr9:116822633-116920260 (-) // 99.26 // q33.1	TNC	chr9q33	full length	ENSG00000041982	3371	P24821 /// Q15566 /// Q4LE33 /// Q6MZI1 /// Q99857	---	187380	NP_002151.1	NM_002160	---	---	---	---	---	---	7155 // cell adhesion // traceable author statement /// 7155 // cell adhesion // inferred from electronic annotation	5578 // extracellular matrix (sensu Metazoa) // inferred from electronic annotation /// 16021 // integral to membrane // inferred from electronic annotation /// 5578 // extracellular matrix (sensu Metazoa) // not recorded	5515 // protein binding // inferred from electronic annotation /// 5488 // binding // traceable author statement	---	---	---	IPR006209 // EGF-like domain // 3.3E-5 /// IPR006209 // EGF-like domain // 3.7E-4 /// IPR006209 // EGF-like domain // 1.6E-5 /// IPR006209 // EGF-like domain // 9.2E-6 /// IPR006209 // EGF-like domain // 2.9E-5 /// IPR006209 // EGF-like domain // 1.4E-5 /// IPR006209 // EGF-like domain // 4.0E-5 /// IPR006209 // EGF-like domain // 2.0E-5 /// IPR006209 // EGF-like domain // 1.2E-4 /// IPR002181 //…	---	---	This probe set was annotated using the Matching Probes based pipeline to a Entrez Gene identifier using 1 transcripts. // false // Matching Probes // A	NM_002160(11)	NM_002160 // Homo sapiens tenascin C (hexabrachion) (TNC), mRNA. // refseq // 11 // --- /// ENST00000350763 // cdna:known-ccds chromosome:NCBI36:9:116822634:116920260:-1 gene:ENSG00000041982 CCDS6811.1 // ensembl_transcript // 11 // --- /// ENST00000341037 // cdna:novel chromosome:NCBI36:9:116822634:116920260:-1 gene:ENSG00000041982 // ensembl_transcript // 11 // --- /// ENST00000340094 // cdna:n…	ENSESTT00000093695 // ensembl_est // 3 // Cross Hyb Matching Probes /// ENSESTT00000093696 // ensembl_est // 3 // Cross Hyb Matching Probes
201649_at	94.5	P	0.001953	495.8	P	0.000244	-2.6	D	0.99998	201649_at	ubiquitin-conjugating enzyme E2L 6	g4759281	gb:NM_004223.1 /DB_XREF=gi:4759281 /GEN=UBE2L6 /FEA=FLmRNA /CNT=244 /TID=Hs.169895.0 /TIER=FL+Stack /STK=99 /UG=Hs.169895 /LL=9246 /DEF=Homo sapiens ubiquitin-conjugating enzyme E2L 6 (UBE2L6), mRNA. /PROD=ubiquitin-conjugating enzyme E2L 6 /FL=gb:AF031141.1 gb:NM_004223.1 gb:AF061736.1	NM_004223	Hs.169895	Hs.425777	March 2006 (NCBI Build 36.1)	chr11:57075712-57091707 (-) // 95.83 // q12.1	UBE2L6	chr11q12	full length	ENSG00000156587	9246	O14933 /// Q8N5D8	EC:6.3.2.19	603890	NP_004214.1 /// NP_937826.1	NM_004223 /// NM_198183	---	---	---	---	---	---	6512 // ubiquitin cycle // inferred from electronic annotation /// 6464 // protein modification // inferred from electronic annotation /// 6464 // protein modification // traceable author statement	---	4840 // ubiquitin conjugating enzyme activity // traceable author statement /// 4842 // ubiquitin-protein ligase activity // inferred from electronic annotation /// 4842 // ubiquitin-protein ligase activity // traceable author statement /// 5515 // protein binding // inferred from physical interaction /// 16874 // ligase activity // inferred from electronic annotation	Ubiquitin mediated proteolysis // KEGG /// Parkinson's disease // KEGG /// Huntington's disease // KEGG	---	---	--- // --- // 3.5E-31 /// --- // --- // 2.1E-58 /// IPR000608 // Ubiquitin-conjugating enzymes // 2.1E-58 /// IPR000608 // Ubiquitin-conjugating enzymes // 3.5E-31	---	---	This probe set was annotated using the Matching Probes based pipeline to a Entrez Gene identifier using 2 transcripts. // false // Matching Probes // A	NM_004223(11),NM_198183(11)	NM_004223 // Homo sapiens ubiquitin-conjugating enzyme E2L 6 (UBE2L6), transcript variant 1, mRNA. // refseq // 11 // --- /// NM_198183 // Homo sapiens ubiquitin-conjugating enzyme E2L 6 (UBE2L6), transcript variant 2, mRNA. // refseq // 11 // --- /// ENST00000340573 // cdna:known-ccds chromosome:NCBI36:11:57075705:57092333:-1 gene:ENSG00000156587 CCDS7961.1 // ensembl_transcript // 11 // --- ///…	---
201655_s_at	27.1	A	0.129639	164.6	P	0.001953	-2.1	D	0.998799	201655_s_at	heparan sulfate proteoglycan 2 (perlecan)	g184426	gb:M85289.1 /DB_XREF=gi:184426 /GEN=HSPG2 /FEA=FLmRNA /CNT=238 /TID=Hs.211573.0 /TIER=FL+Stack /STK=86 /UG=Hs.211573 /LL=3339 /DEF=Human heparan sulfate proteoglycan (HSPG2) mRNA, complete cds. /PROD=heparan sulfate proteoglycan /FL=gb:M85289.1 gb:NM_005529.2	M85289	Hs.211573	Hs.562227	March 2006 (NCBI Build 36.1)	chr1:22021324-22095391 (-) // 98.57 // p36.12	HSPG2	chr1p36.1-p34	full length	ENSG00000142798	3339	P98160 /// Q2VPA1 /// Q59EG0 /// Q8TEU3	---	142461 /// 224410 /// 255800	NP_005520.3	NM_005529	---	---	---	---	---	---	7155 // cell adhesion // inferred from electronic annotation	5604 // basement membrane // inferred from electronic annotation /// 5615 // extracellular space // not recorded /// 5578 // extracellular matrix (sensu Metazoa) // inferred from electronic annotation /// 31012 // extracellular matrix // inferred from electronic annotation /// 5604 // basement membrane // not recorded	5198 // structural molecule activity // inferred from electronic annotation /// 5509 // calcium ion binding // inferred from electronic annotation	---	---	---	IPR006209 // EGF-like domain // 2.2E-11 /// IPR006209 // EGF-like domain // 7.3E-8 /// IPR006209 // EGF-like domain // 9.6E-9 /// IPR006209 // EGF-like domain // 4.9E-6 /// IPR002172 // Low density lipoprotein-receptor, class A // 1.3E-13 /// IPR002172 // Low density lipoprotein-receptor, class A // 6.7E-16 /// IPR002172 // Low density lipoprotein-receptor, class A // 1.4E-16 /// IPR002172 // Low…	---	---	This probe set was annotated using the Matching Probes based pipeline to a Entrez Gene identifier using 2 transcripts. // false // Matching Probes // A	AK126516(11),NM_005529(11)	AK126516 // Homo sapiens cDNA FLJ44552 fis, clone UTERU3007104, highly similar to Basement membrane-specific heparan sulfate proteoglycan core protein precursor. // gb // 11 // --- /// NM_005529 // Homo sapiens heparan sulfate proteoglycan 2 (perlecan) (HSPG2), mRNA. // refseq // 11 // --- /// ENST00000374695 // cdna:known chromosome:NCBI36:1:22021325:22136377:-1 gene:ENSG00000142798 // ensembl_t…	BC043362 // gb // 9 // Negative Strand Matching Probes /// NM_001013693 // refseq // 11 // Negative Strand Matching Probes /// ENST00000344642 // ensembl_transcript // 11 // Negative Strand Matching Probes /// ENST00000374729 // ensembl_transcript // 11 // Negative Strand Matching Probes
201656_at	70.4	P	0.010742	2251.7	P	0.000244	-4.1	D	0.99998	201656_at	integrin, alpha 6	g4557674	gb:NM_000210.1 /DB_XREF=gi:4557674 /GEN=ITGA6 /FEA=FLmRNA /CNT=253 /TID=Hs.227730.0 /TIER=FL+Stack /STK=18 /UG=Hs.227730 /LL=3655 /DEF=Homo sapiens integrin, alpha 6 (ITGA6), mRNA. /PROD=integrin alpha chain, alpha 6 /FL=gb:NM_000210.1	NM_000210	Hs.227730	Hs.133397	March 2006 (NCBI Build 36.1)	chr2:173000615-173079248 (+) // 99.04 // q31.1	ITGA6	chr2q31.1	full length	---	3655	P23229 /// Q59HB7 /// Q86VL6	---	147556 /// 226730	NP_000201.1	NM_000210	---	---	---	---	---	---	7044 // cell-substrate junction assembly // traceable author statement /// 7155 // cell adhesion // inferred from electronic annotation /// 7160 // cell-matrix adhesion // not recorded /// 7229 // integrin-mediated signaling pathway // inferred from electronic annotation	8305 // integrin complex // inferred from electronic annotation /// 16020 // membrane // inferred from electronic annotation /// 16021 // integral to membrane // inferred from electronic annotation /// 8305 // integrin complex // not recorded	4872 // receptor activity // inferred from electronic annotation /// 5509 // calcium ion binding // inferred from electronic annotation /// 5515 // protein binding // inferred from electronic annotation	Integrin-mediated_cell_adhesion_KEGG // GenMAPP /// Integrin-mediated_cell_adhesion_KEGG // GenMAPP	---	---	IPR000413 // Integrins alpha chain // 1.4E-9 /// IPR000413 // Integrins alpha chain // 2.1E-7 /// IPR000413 // Integrins alpha chain // 5.3E-6 /// IPR000413 // Integrins alpha chain // 7.0E-8	---	---	This probe set was annotated using the Matching Probes based pipeline to a Entrez Gene identifier using 1 transcripts. // false // Matching Probes // A	NM_000210(11)	NM_000210 // Homo sapiens integrin, alpha 6 (ITGA6), mRNA. // refseq // 11 // ---	BX537483 // gb // 7 // Cross Hyb Matching Probes /// ENST00000375221 // ensembl_transcript // 7 // Cross Hyb Matching Probes /// ENST00000264107 // ensembl_transcript // 8 // Cross Hyb Matching Probes /// ENST00000264106 // ensembl_transcript // 8 // Cross Hyb Matching Probes /// ENST00000343713 // ensembl_transcript // 8 // Cross Hyb Matching Probes
201667_at	23.1	P	0.018555	635.8	P	0.000244	-4.8	D	0.99998	201667_at	gap junction protein, alpha 1, 43kDa (connexin 43)	g4755136	gb:NM_000165.2 /DB_XREF=gi:4755136 /GEN=GJA1 /FEA=FLmRNA /CNT=304 /TID=Hs.74471.0 /TIER=FL+Stack /STK=87 /UG=Hs.74471 /LL=2697 /DEF=Homo sapiens gap junction protein, alpha 1, 43kD (connexin 43) (GJA1), mRNA. /PROD=connexin 43 /FL=gb:NM_000165.2 gb:M65188.1	NM_000165	Hs.74471	Hs.74471	March 2006 (NCBI Build 36.1)	chr6:121798486-121812571 (+) // 99.94 // q22.31 /// chr5:108413184-108416256 (-) // 96.15 // q21.3	GJA1	chr6q21-q23.2	full length	ENSG00000152661	2697	P17302 /// Q53FJ6 /// Q6FHU1	---	121014 /// 164200 /// 186100 /// 241550 /// 600309	NP_000156.1	NM_000165	---	---	---	---	---	---	6810 // transport // traceable author statement /// 6936 // muscle contraction // traceable author statement /// 7267 // cell-cell signaling // traceable author statement /// 7507 // heart development // traceable author statement /// 7605 // sensory perception of sound // inferred from electronic annotation /// 16264 // gap junction assembly // traceable author statement /// 43123 // positive re…	5887 // integral to plasma membrane // traceable author statement /// 5922 // connexon complex // traceable author statement /// 16020 // membrane // inferred from electronic annotation /// 5921 // gap junction // inferred from electronic annotation /// 5922 // connexon complex // inferred from electronic annotation /// 16021 // integral to membrane // inferred from electronic annotation	4871 // signal transducer activity // inferred from mutant phenotype /// 5515 // protein binding // inferred from sequence or structural similarity /// 15075 // ion transporter activity // traceable author statement /// 15285 // connexon channel activity // traceable author statement /// 15285 // connexon channel activity // inferred from electronic annotation	Calcium_regulation_in_cardiac_cells // GenMAPP /// Smooth_muscle_contraction // GenMAPP	---	---	IPR002261 // Gap junction alpha-1 protein (Cx43) // 5.6E-11 /// IPR000500 // Connexins // 1.0E-126	---	---	This probe set was annotated using the Matching Probes based pipeline to a Entrez Gene identifier using 1 transcripts. // false // Matching Probes // A	NM_000165(11)	NM_000165 // Homo sapiens gap junction protein, alpha 1, 43kDa (connexin 43) (GJA1), mRNA. // refseq // 11 // --- /// ENST00000282561 // cdna:known-ccds chromosome:NCBI36:6:121798487:121812571:1 gene:ENSG00000152661 CCDS5123.1 // ensembl_transcript // 11 // --- /// ENST00000368462 // cdna:known chromosome:NCBI36:6:121798537:121812572:1 gene:ENSG00000152661 // ensembl_transcript // 11 // ---	---
201692_at	106.8	P	0.005859	671	P	0.000732	-2.4	D	0.999965	201692_at	opioid receptor, sigma 1	g5032116	gb:NM_005866.1 /DB_XREF=gi:5032116 /GEN=SR-BP1 /FEA=FLmRNA /CNT=251 /TID=Hs.24447.0 /TIER=FL+Stack /STK=82 /UG=Hs.24447 /LL=10280 /DEF=Homo sapiens sigma receptor (SR31747 binding protein 1) (SR-BP1), mRNA. /PROD=sigma receptor (SR31747 binding protein 1) /FL=gb:U75283.1 gb:BC004899.1 gb:NM_005866.1 gb:U79528.1	NM_005866	Hs.24447	Hs.522087	March 2006 (NCBI Build 36.1)	chr9:34624719-34627768 (-) // 97.76 // p13.3	OPRS1	chr9p13.3	full length	ENSG00000147955	10280	Q2TSD1 /// Q53GN2 /// Q7Z653 /// Q8N7H3 /// Q99720 /// Q9NYX0	---	601978	NP_005857.1 /// NP_671513.1 /// NP_671514.1	NM_005866 /// NM_147157 /// NM_147158	---	---	---	---	---	---	6696 // ergosterol biosynthesis // inferred from electronic annotation	5783 // endoplasmic reticulum // inferred from electronic annotation /// 5887 // integral to plasma membrane // traceable author statement /// 16021 // integral to membrane // traceable author statement	247 // C-8 sterol isomerase activity // inferred from electronic annotation /// 4872 // receptor activity // inferred from electronic annotation /// 8144 // drug binding // traceable author statement	---	---	---	IPR006716 // ERG2 and sigma1 receptor-like protein // 1.0E-126 /// IPR006716 // ERG2 and sigma1 receptor-like protein // 9.6E-61 /// IPR006716 // ERG2 and sigma1 receptor-like protein // 4.1E-37 /// IPR006716 // ERG2 and sigma1 receptor-like protein // 2.5E-48 /// IPR006716 // ERG2 and sigma1 receptor-like protein // 2.9E-92 /// IPR006716 // ERG2 and sigma1 receptor-like protein // 7.8E-93	---	---	This probe set was annotated using the Matching Probes based pipeline to a Entrez Gene identifier using 4 transcripts. // false // Matching Probes // A	AK130502(11),NM_005866(11),NM_147157(11),NM_147158(11)	AK130502 // Homo sapiens cDNA FLJ26992 fis, clone SLV03821, highly similar to Homo sapiens sigma receptor (SR31747 binding protein 1) (SR-BP1). // gb // 11 // --- /// NM_005866 // Homo sapiens opioid receptor, sigma 1 (OPRS1), transcript variant 1, mRNA. // refseq // 11 // --- /// NM_147157 // Homo sapiens opioid receptor, sigma 1 (OPRS1), transcript variant 2, mRNA. // refseq // 11 // --- /// NM…	---
201719_s_at	154.1	P	0.001221	539.4	P	0.000244	-2.2	D	0.99998	201719_s_at	erythrocyte membrane protein band 4.1-like 2	g4503578	gb:NM_001431.1 /DB_XREF=gi:4503578 /GEN=EPB41L2 /FEA=FLmRNA /CNT=241 /TID=Hs.7857.0 /TIER=FL+Stack /STK=95 /UG=Hs.7857 /LL=2037 /DEF=Homo sapiens erythrocyte membrane protein band 4.1-like 2 (EPB41L2), mRNA. /PROD=erythrocyte membrane protein band 4.1-like 2 /FL=gb:NM_001431.1 gb:AF027299.1	NM_001431	Hs.7857	Hs.486470	March 2006 (NCBI Build 36.1)	chr6:131202182-131319333 (-) // 97.28 // q23.1	EPB41L2	chr6q23	full length	ENSG00000079819	2037	O43491 /// O60642 /// Q59FD8 /// Q68DV2 /// Q6R5J7 /// Q6ZSX4 /// Q8N4C4 /// Q9H1C6 /// Q9UG62	---	603237	NP_001422.1	NM_001431	---	---	---	---	---	---	30866 // cortical actin cytoskeleton organization and biogenesis // inferred from electronic annotation	5737 // cytoplasm // inferred from electronic annotation /// 5856 // cytoskeleton // inferred from electronic annotation /// 5886 // plasma membrane // traceable author statement /// 8091 // spectrin // traceable author statement /// 16020 // membrane // inferred from electronic annotation	3779 // actin binding // inferred from electronic annotation /// 5198 // structural molecule activity // inferred from electronic annotation /// 5200 // structural constituent of cytoskeleton // not recorded /// 5488 // binding // inferred from electronic annotation /// 8092 // cytoskeletal protein binding // inferred from electronic annotation	---	---	---	IPR000299 // Band 4.1 // 3.0E-106 /// IPR007477 // SAB // 1.1E-44 /// IPR008379 // 4.1, C-terminal // 1.6E-74 /// IPR008379 // 4.1, C-terminal // 1.6E-74 /// IPR008379 // 4.1, C-terminal // 1.6E-74 /// IPR007477 // SAB // 6.6E-44 /// IPR008379 // 4.1, C-terminal // 4.1E-9 /// IPR008379 // 4.1, C-terminal // 3.2E-38	---	---	This probe set was annotated using the Matching Probes based pipeline to a Entrez Gene identifier using 3 transcripts. // false // Matching Probes // A	AL050384(11),CR936793(11),NM_001431(11)	ENSESTT00000071588 // --- // ensembl_est // 11 // --- /// CR936793 // Homo sapiens mRNA; cDNA DKFZp781D1972 (from clone DKFZp781D1972). // gb // 11 // --- /// AK127088 // Homo sapiens cDNA FLJ45145 fis, clone BRAWH3041492, moderately similar to Homo sapiens erythrocyte membrane protein band 4.1 (elliptocytosis 1, RH-linked) (EPB41). // gb // 11 // --- /// AL050384 // Homo sapiens mRNA; cDNA DKFZp…	---
201720_s_at	27.1	A	0.246094	244.7	P	0.001953	-2.5	D	0.999853	201720_s_at	lysosomal associated multispanning membrane protein 5	Hs.79356.0	gb:AI589086 /DB_XREF=gi:4598134 /DB_XREF=tf80g10.x1 /CLONE=IMAGE:2105634 /FEA=FLmRNA /CNT=274 /TID=Hs.79356.0 /TIER=Stack /STK=22 /UG=Hs.79356 /LL=7805 /UG_GENE=LAPTM5 /UG_TITLE=Lysosomal-associated multispanning membrane protein-5 /FL=gb:NM_006762.1 gb:U30498.1 gb:U51240.1	AI589086	Hs.79356	Hs.371021	March 2006 (NCBI Build 36.1)	chr1:30977902-31003260 (-) // 97.25 // p35.2	LAPTM5	chr1p34	full length	ENSG00000162511	7805	Q13571 /// Q3KP54 /// Q5TBB8	---	601476	NP_006753.1	NM_006762	---	---	---	---	---	---	---	5764 // lysosome // traceable author statement /// 5887 // integral to plasma membrane // traceable author statement /// 16020 // membrane // inferred from electronic annotation /// 5764 // lysosome // inferred from electronic annotation /// 16021 // integral to membrane // inferred from electronic annotation	---	---	---	---	IPR004687 // Golgi 4-transmembrane spanning transporter // 1.0E-126	---	---	This probe set was annotated using the Matching Probes based pipeline to a Entrez Gene identifier using 2 transcripts. // false // Matching Probes // A	CR607037(11),NM_006762(11)	CR607037 // full-length cDNA clone CS0DJ003YA10 of T cells (Jurkat cell line) Cot 10-normalized of Homo sapiens (human). // gb // 11 // --- /// NM_006762 // Homo sapiens lysosomal associated multispanning membrane protein 5 (LAPTM5), mRNA. // refseq // 11 // --- /// ENST00000294507 // cdna:known-ccds chromosome:NCBI36:1:30977903:31003254:-1 gene:ENSG00000162511 CCDS337.1 // ensembl_transcript // …	ENSESTT00000054202 // ensembl_est // 6 // Cross Hyb Matching Probes /// GENSCAN00000001637 // ensembl_prediction // 1 // Cross Hyb Matching Probes
[truncated: 1,934 more rows]
